# Supplementary material for: Comprehensive genome analysis uncovers the diversity of jumbo phages in the pig gut microbiome
Source: Front Vet Sci. 2026 Jan 8;12:1697229. doi: 10.3389/fvets.2025.1697229 (PMC12826114; doi:10.3389/fvets.2025.1697229)
Supplement: Supplementary file 2 [file Table_2.xlsx]

## Sheet: Table_S1
Table S2. The GC content, length, completeness, lifestyle, taxonomy, and host taxonomy of 1,545 jumbo phage genomes.
contig_IDs	GC_content	contig_length	completeness	lifestyle	contig_taxonomy	host_taxonomy
Proviruses_Ang_other-pigs_seq_11107	29.62	324098	96.19	temperate	Caudoviricetes;Unknown	Multiphyla
Proviruses_Ang_other-pigs_seq_11126	36	274148	88.89	temperate	Caudoviricetes;Unknown	d__Bacteria;p__Bacillota
Proviruses_Ang_other-pigs_seq_11176	35.65	207206	92.61	temperate	Caudoviricetes;Unknown	d__Bacteria;p__Bacillota_C
Proviruses_Ang_other-pigs_seq_11227	32.09	206068	87.49	temperate	Caudoviricetes;Unknown	Unassigned
Proviruses_Ang_other-pigs_seq_11235	35.12	232379	97.06	temperate	Caudoviricetes;Unknown	Unassigned
Proviruses_Ang_other-pigs_seq_11238	33.8	258087	76.96	temperate	Caudoviricetes;Unknown	Unassigned
Proviruses_Ang_other-pigs_seq_11257	33.34	413981	95.79	temperate	Caudoviricetes;Unknown	d__Bacteria;p__Spirochaetota
Proviruses_Ang_other-pigs_seq_11279	40.93	218341	91.52	temperate	Caudoviricetes;Unknown	d__Archaea;p__Methanobacteriota
Viruses_Ang_PGV_seq_8124	29.6	361444	96.25	virulent	Caudoviricetes;Unknown	Unassigned
Viruses_Ang_PGV_seq_8125	31.51	364388	95.26	virulent	Caudoviricetes;Unknown	d__Bacteria;p__Bacteroidota
Viruses_Ang_PGV_seq_8126	33.75	351445	97.25	virulent	Caudoviricetes;Unknown	d__Bacteria;p__Bacteroidota
Viruses_Ang_PGV_seq_8127	29.54	304726	98.62	virulent	Caudoviricetes;Unknown	d__Bacteria;p__Bacillota_A
Viruses_Ang_PGV_seq_8128	31.88	265881	97.62	virulent	Caudoviricetes;Unknown	Unassigned
Viruses_Ang_PGV_seq_8129	28.95	270753	93.74	virulent	Caudoviricetes;Unknown	Unassigned
Viruses_Ang_PGV_seq_8130	29.33	259500	100	temperate	Caudoviricetes;Unknown	d__Bacteria;p__Bacillota
Viruses_Ang_PGV_seq_8131	35.36	245971	85.34	virulent	Caudoviricetes;Unknown	Unassigned
Viruses_Ang_PGV_seq_8132	43.86	307288	94.6	virulent	Caudoviricetes;Unknown	d__Bacteria;p__Spirochaetota
Viruses_Ang_PGV_seq_8133	30.28	212437	73.43	virulent	Caudoviricetes;Unknown	d__Bacteria;p__Bacillota_A
Viruses_Ang_PGV_seq_8134	39.11	379513	93.99	virulent	Caudoviricetes;Unknown	Unassigned
Viruses_Ang_PGV_seq_8135	31.36	258165	96.15	uncertain	Caudoviricetes;Unknown	Multiphyla
Viruses_Ang_PGV_seq_8136	37.39	373445	98.49	virulent	Caudoviricetes;Unknown	d__Bacteria;p__Bacteroidota
Viruses_Ang_PGV_seq_8137	36.4	368792	94.04	virulent	Caudoviricetes;Unknown	d__Bacteria;p__Bacteroidota
Viruses_Ang_PGV_seq_8138	39.45	383963	94.61	uncertain	Caudoviricetes;Unknown	d__Bacteria;p__Bacteroidota
Viruses_Ang_PGV_seq_8139	29.14	301654	99.12	uncertain	Caudoviricetes;Unknown	d__Bacteria;p__Bacillota_A
Viruses_Ang_PGV_seq_8140	39.5	294087	89.76	virulent	Caudoviricetes;Unknown	d__Bacteria;p__Bacteroidota
Viruses_Ang_PGV_seq_8141	27.84	278862	98.32	virulent	Caudoviricetes;Unknown	Unassigned
Viruses_Ang_PGV_seq_8142	29.24	387084	83.12	virulent	Caudoviricetes;Unknown	Unassigned
Viruses_Ang_PGV_seq_8143	29.7	309200	97.36	virulent	Caudoviricetes;Unknown	d__Bacteria;p__Bacillota_A
Viruses_Ang_PGV_seq_8144	34.36	354918	95.27	uncertain	Caudoviricetes;Unknown	Unassigned
Viruses_Ang_PGV_seq_8145	38.83	385794	94.18	virulent	Caudoviricetes;Unknown	Unassigned
Viruses_Ang_PGV_seq_8146	33.56	372238	97.99	virulent	Caudoviricetes;Unknown	d__Bacteria;p__Bacteroidota
Viruses_Ang_PGV_seq_8147	29.21	286009	98.24	virulent	Caudoviricetes;Unknown	Unassigned
Viruses_Ang_PGV_seq_8148	32.59	360989	97.34	virulent	Caudoviricetes;Unknown	Unassigned
Viruses_Ang_PGV_seq_8149	34.23	370600	96.94	virulent	Caudoviricetes;Unknown	d__Bacteria;p__Bacillota_A
Viruses_Ang_PGV_seq_8150	32.29	239097	100	virulent	Caudoviricetes;Unknown	d__Bacteria;p__Bacillota_C
Viruses_Ang_PGV_seq_8151	40.96	383760	93.36	virulent	Caudoviricetes;Unknown	d__Bacteria;p__Bacteroidota
Viruses_Ang_PGV_seq_8152	27.88	290878	99.5	temperate	Caudoviricetes;Unknown	Unassigned
Viruses_Ang_PGV_seq_8153	29.43	202046	87.32	virulent	Caudoviricetes;Unknown	Unassigned
Viruses_Ang_PGV_seq_8154	29.93	238192	82.99	virulent	Caudoviricetes;Unknown	Unassigned
Viruses_Ang_PGV_seq_8155	28.34	227999	80.42	virulent	Caudoviricetes;Unknown	Unassigned
Viruses_Ang_PGV_seq_8156	33.68	391573	95.55	virulent	Caudoviricetes;Unknown	d__Bacteria;p__Bacteroidota
Viruses_Ang_PGV_seq_8157	32.67	225629	94.54	virulent	Caudoviricetes;Unknown	Unassigned
Viruses_Ang_PGV_seq_8158	30.22	231356	96.36	virulent	Caudoviricetes;Unknown	d__Bacteria;p__Bacillota_A
Viruses_Ang_PGV_seq_8159	29.16	244501	97.94	virulent	Caudoviricetes;Unknown	d__Bacteria;p__Cyanobacteriota
Viruses_Ang_PGV_seq_8160	32.09	288880	96.71	virulent	Caudoviricetes;Unknown	Unassigned
Viruses_Ang_PGV_seq_8161	34.62	222012	100	virulent	Caudoviricetes;Unknown	Unassigned
Viruses_Ang_PGV_seq_8162	33.49	200239	70.2	temperate	Caudoviricetes;Unknown	Unassigned
Viruses_Ang_PGV_seq_8163	30.19	251086	98.51	virulent	Caudoviricetes;Unknown	d__Bacteria;p__Bacillota_A
Viruses_Ang_PGV_seq_8164	31.1	236155	94.65	virulent	Caudoviricetes;Unknown	Unassigned
Viruses_Ang_PGV_seq_8165	26.11	269325	100	virulent	Caudoviricetes;Unknown	d__Bacteria;p__Bacillota_A
Viruses_Ang_PGV_seq_8166	33.46	294294	77.48	virulent	Caudoviricetes;Unknown	d__Bacteria;p__Cyanobacteriota
Viruses_Ang_PGV_seq_8167	32.96	351741	91.61	virulent	Caudoviricetes;Unknown	Unassigned
Viruses_Ang_PGV_seq_8168	30.03	228081	79.78	virulent	Caudoviricetes;Unknown	Unassigned
Viruses_Ang_PGV_seq_8169	30.54	215538	88.69	virulent	Caudoviricetes;Unknown	d__Bacteria;p__Bacteroidota
Viruses_Ang_PGV_seq_8170	32.63	299095	94.77	uncertain	Caudoviricetes;Unknown	d__Bacteria;p__Cyanobacteriota
Viruses_Ang_PGV_seq_8171	26.69	285070	76.38	virulent	Caudoviricetes;Unknown	d__Bacteria;p__Pseudomonadota
Viruses_Ang_PGV_seq_8172	31.52	414728	95.12	virulent	Caudoviricetes;Unknown	d__Bacteria;p__Bacillota
Viruses_Ang_PGV_seq_8173	39.6	397022	93.39	virulent	Caudoviricetes;Unknown	Unassigned
Viruses_Ang_PGV_seq_8174	35.86	285854	98.3	virulent	Caudoviricetes;Unknown	Unassigned
Viruses_Ang_PGV_seq_8175	29.41	257111	100	virulent	Caudoviricetes;Crassvirales	Unassigned
Viruses_Ang_PGV_seq_8176	33.38	302867	79.92	uncertain	Caudoviricetes;Unknown	d__Bacteria;p__Cyanobacteriota
Viruses_Ang_PGV_seq_8177	36.83	368043	99.91	virulent	Caudoviricetes;Unknown	Unassigned
Viruses_Ang_PGV_seq_8178	35.27	247550	85.99	virulent	Caudoviricetes;Unknown	Unassigned
Viruses_Ang_PGV_seq_8179	27.96	272662	94.23	temperate	Caudoviricetes;Unknown	Unassigned
Viruses_Ang_PGV_seq_8180	35.57	270006	93.12	virulent	Caudoviricetes;Unknown	Unassigned
Viruses_Ang_PGV_seq_8181	31.8	283076	97.32	virulent	Caudoviricetes;Unknown	Unassigned
Viruses_Ang_PGV_seq_8182	40.78	285757	98.41	temperate	Caudoviricetes;Unknown	Unassigned
Viruses_Ang_PGV_seq_8183	33.97	250236	92.5	uncertain	Caudoviricetes;Unknown	Unassigned
Viruses_Ang_PGV_seq_8184	41.3	263874	100	virulent	Caudoviricetes;Unknown	Unassigned
Viruses_Ang_PGV_seq_8185	36.18	296681	99.45	virulent	Caudoviricetes;Unknown	Unassigned
Viruses_Ang_PGV_seq_8186	30.3	251749	90.02	virulent	Caudoviricetes;Unknown	Unassigned
Viruses_Ang_PGV_seq_8187	29.23	212007	100	temperate	Caudoviricetes;Unknown	d__Bacteria;p__Bacillota_A
Viruses_Ang_PGV_seq_8188	30.23	252884	87.51	virulent	Caudoviricetes;Unknown	Unassigned
Viruses_Ang_PGV_seq_8189	28.98	228508	79.38	virulent	Caudoviricetes;Unknown	Unassigned
Viruses_Ang_PGV_seq_8190	25.42	295098	77.74	virulent	Caudoviricetes;Unknown	Others
Viruses_Ang_PGV_seq_8191	33.79	208871	95.25	temperate	Caudoviricetes;Unknown	Unassigned
Viruses_Ang_PGV_seq_8192	28.29	261977	91.8	virulent	Caudoviricetes;Unknown	Unassigned
Viruses_Ang_PGV_seq_8193	26.9	203596	96.29	uncertain	Caudoviricetes;Unknown	d__Bacteria;p__Bacillota_A
Viruses_Ang_PGV_seq_8194	36.5	206069	98.23	virulent	Caudoviricetes;Unknown	Unassigned
Viruses_Ang_PGV_seq_8195	32.66	348388	96.91	virulent	Caudoviricetes;Unknown	Unassigned
Viruses_Ang_PGV_seq_8196	29.64	277077	92.94	virulent	Caudoviricetes;Unknown	d__Bacteria;p__Cyanobacteriota
Viruses_Ang_PGV_seq_8197	31.02	239473	93.7	uncertain	Caudoviricetes;Unknown	Unassigned
Viruses_Ang_PGV_seq_8198	26.59	208818	100	temperate	Caudoviricetes;Unknown	d__Bacteria;p__Bacillota_A
Viruses_Ang_PGV_seq_8199	35.18	231894	80.59	virulent	Caudoviricetes;Unknown	Unassigned
Viruses_Ang_PGV_seq_8200	37.51	271231	93.63	virulent	Caudoviricetes;Unknown	Unassigned
Viruses_Ang_PGV_seq_8201	29.43	233805	96.26	temperate	Caudoviricetes;Unknown	d__Bacteria;p__Bacillota_A
Viruses_Ang_PGV_seq_8202	25.97	205948	100	temperate	Caudoviricetes;Unknown	Unassigned
Viruses_Ang_PGV_seq_8203	32.93	231938	86.99	virulent	Caudoviricetes;Unknown	Unassigned
Viruses_Ang_PGV_seq_8204	33.2	235522	100	virulent	Caudoviricetes;Unknown	d__Bacteria;p__Bacillota_A
Viruses_Ang_PGV_seq_8205	35.42	212110	84.78	uncertain	Caudoviricetes;Unknown	Unassigned
Viruses_Ang_PGV_seq_8206	34.44	370695	94.96	virulent	Caudoviricetes;Unknown	d__Bacteria;p__Bacillota
Viruses_Ang_PGV_seq_8207	28.82	224373	87.16	virulent	Caudoviricetes;Unknown	d__Bacteria;p__Bacteroidota
Viruses_Ang_PGV_seq_8208	39.35	292989	93.43	virulent	Caudoviricetes;Unknown	Unassigned
Viruses_Ang_PGV_seq_8209	35.35	317161	91.45	virulent	Caudoviricetes;Unknown	d__Bacteria;p__Bacteroidota
Viruses_Ang_PGV_seq_8210	29.69	262281	90.66	virulent	Caudoviricetes;Unknown	Unassigned
Viruses_Ang_PGV_seq_8211	34.89	407756	92.58	virulent	Caudoviricetes;Unknown	d__Bacteria;p__Bacillota_C
Viruses_Ang_PGV_seq_8212	37.01	292686	100	virulent	Caudoviricetes;Unknown	d__Bacteria;p__Bacillota_A
Viruses_Ang_PGV_seq_8213	34.01	255309	89.03	virulent	Caudoviricetes;Unknown	Unassigned
Viruses_Ang_PGV_seq_8214	33.68	239565	98.07	virulent	Caudoviricetes;Unknown	Unassigned
Viruses_Ang_PGV_seq_8215	46.11	238846	87.58	virulent	Caudoviricetes;Unknown	d__Bacteria;p__Pseudomonadota
Viruses_Ang_PGV_seq_8216	35.9	277983	95.29	virulent	Caudoviricetes;Unknown	Unassigned
Viruses_Ang_PGV_seq_8217	33.83	251211	100	uncertain	Caudoviricetes;Unknown	Unassigned
Viruses_Ang_PGV_seq_8218	28.73	215031	86.71	virulent	Caudoviricetes;Unknown	d__Bacteria;p__Bacillota
Viruses_Ang_PGV_seq_8219	35.14	221253	84.86	virulent	Caudoviricetes;Unknown	Unassigned
Viruses_Ang_PGV_seq_8220	29.68	247861	97.84	virulent	Caudoviricetes;Unknown	Unassigned
Viruses_Ang_PGV_seq_8221	28.82	218695	94.47	virulent	Caudoviricetes;Unknown	Unassigned
Viruses_Ang_PGV_seq_8222	28.77	225481	89.43	uncertain	Caudoviricetes;Unknown	d__Bacteria;p__Bacillota
Viruses_Ang_PGV_seq_8223	35.76	242934	100	virulent	Caudoviricetes;Unknown	d__Bacteria;p__Bacillota_A
Viruses_Ang_PGV_seq_8224	31.58	211263	91.2	uncertain	Caudoviricetes;Unknown	d__Bacteria;p__Bacillota_A
Viruses_Ang_PGV_seq_8225	26.11	204458	100	temperate	Caudoviricetes;Unknown	d__Bacteria;p__Bacillota_A
Viruses_Ang_PGV_seq_8226	32.19	225226	88.14	virulent	Caudoviricetes;Unknown	d__Bacteria;p__Bacillota
Viruses_Ang_PGV_seq_8227	40.42	206193	95.73	virulent	Caudoviricetes;Straboviridae	d__Bacteria;p__Pseudomonadota
Viruses_Ang_PGV_seq_8228	31.95	399311	100	temperate	Caudoviricetes;Unknown	Unassigned
Viruses_Ang_PGV_seq_8229	29.57	204956	100	uncertain	Caudoviricetes;Unknown	Unassigned
Viruses_Ang_PGV_seq_8230	29.46	255625	89.34	virulent	Caudoviricetes;Unknown	Unassigned
Viruses_Ang_PGV_seq_8231	28.94	232935	96.48	virulent	Caudoviricetes;Unknown	d__Bacteria;p__Cyanobacteriota
Viruses_Ang_PGV_seq_8232	27.91	217958	100	virulent	Caudoviricetes;Unknown	d__Bacteria;p__Bacillota
Viruses_Ang_PGV_seq_8233	31.78	201673	71.26	virulent	Caudoviricetes;Unknown	Unassigned
Viruses_Ang_PGV_seq_8234	28.87	235861	92.3	uncertain	Caudoviricetes;Unknown	Unassigned
Viruses_Ang_PGV_seq_8235	37.97	220638	98.25	uncertain	Caudoviricetes;Unknown	Unassigned
Viruses_Ang_PGV_seq_8236	41.9	259218	98.81	virulent	Caudoviricetes;Unknown	Unassigned
Viruses_Ang_PGV_seq_8237	30.58	204522	99.32	virulent	Caudoviricetes;Crassvirales	Unassigned
Viruses_Ang_PGV_seq_8238	32.14	291351	91.26	virulent	Caudoviricetes;Unknown	d__Bacteria;p__Bacillota_A
Viruses_Ang_PGV_seq_8239	32.55	203156	94.05	virulent	Caudoviricetes;Unknown	Unassigned
Viruses_Ang_PGV_seq_8240	36.27	333991	100	virulent	Caudoviricetes;Unknown	d__Bacteria;p__Bacteroidota
Viruses_Ang_PGV_seq_8241	33.22	211120	91.87	uncertain	Caudoviricetes;Unknown	d__Bacteria;p__Bacillota_A
Viruses_Ang_PGV_seq_8242	34	369670	98.7	virulent	Caudoviricetes;Unknown	d__Bacteria;p__Bacteroidota
Viruses_Ang_PGV_seq_8243	40.09	279051	100	virulent	Caudoviricetes;Unknown	Unassigned
Viruses_Ang_PGV_seq_8244	32.23	265734	91.62	virulent	Caudoviricetes;Unknown	Unassigned
Viruses_Ang_PGV_seq_8245	46.03	237261	100	virulent	Caudoviricetes;Unknown	d__Bacteria;p__Pseudomonadota
Viruses_Ang_PGV_seq_8246	37.34	245136	92.46	virulent	Caudoviricetes;Unknown	Unassigned
Viruses_Ang_PGV_seq_8247	36.69	253887	99.61	virulent	Caudoviricetes;Unknown	d__Bacteria;p__Bacillota_A
Viruses_Ang_PGV_seq_8248	38.12	338224	91.07	virulent	Caudoviricetes;Unknown	d__Bacteria;p__Bacillota
Viruses_Ang_PGV_seq_8249	31.26	351318	91.54	virulent	Caudoviricetes;Unknown	d__Bacteria;p__Bacillota
Viruses_Ang_PGV_seq_8250	54.02	269671	86.11	virulent	Caudoviricetes;Unknown	d__Bacteria;p__Bacteroidota
Viruses_Ang_PGV_seq_8251	28.98	252146	89.68	virulent	Caudoviricetes;Unknown	Unassigned
Viruses_Ang_PGV_seq_8252	29.46	269160	92.9	virulent	Caudoviricetes;Unknown	d__Bacteria;p__Bacillota_A
Viruses_Ang_PGV_seq_8253	41.35	257553	100	temperate	Caudoviricetes;Unknown	Unassigned
Viruses_Ang_PGV_seq_8254	32.28	270416	93.5	virulent	Caudoviricetes;Unknown	d__Bacteria;p__Bacillota_A
Viruses_Ang_PGV_seq_8255	28.04	257282	91.18	virulent	Caudoviricetes;Unknown	d__Bacteria;p__Bacillota_A
Viruses_Ang_PGV_seq_8256	39.98	271859	93.58	temperate	Caudoviricetes;Unknown	Unassigned
Viruses_Ang_PGV_seq_8257	36.53	261622	90.16	virulent	Caudoviricetes;Unknown	Unassigned
Viruses_Ang_PGV_seq_8258	41.34	279378	96.09	temperate	Caudoviricetes;Unknown	Unassigned
Viruses_Ang_PGV_seq_8259	28.33	204429	88.18	virulent	Caudoviricetes;Unknown	Unassigned
Viruses_Ang_PGV_seq_8260	26.78	276475	75.2	virulent	Caudoviricetes;Unknown	d__Bacteria;p__Pseudomonadota
Viruses_Ang_PGV_seq_8261	33.66	278742	96.37	virulent	Caudoviricetes;Unknown	Unassigned
Viruses_Ang_PGV_seq_8262	33.6	204931	98.19	virulent	Caudoviricetes;Unknown	Unassigned
Viruses_Ang_PGV_seq_8263	33.63	234444	94.12	virulent	Caudoviricetes;Unknown	Unassigned
Viruses_Ang_PGV_seq_8264	33.44	212389	92.83	temperate	Caudoviricetes;Unknown	d__Bacteria;p__Bacillota_A
Viruses_Ang_PGV_seq_8265	30.56	258476	89.41	temperate	Caudoviricetes;Unknown	d__Bacteria;p__Bacillota_A
Viruses_Ang_PGV_seq_8266	52.05	418749	98.96	virulent	Caudoviricetes;Unknown	Others
Viruses_Ang_PGV_seq_8267	28.12	285159	93.68	uncertain	Caudoviricetes;Unknown	d__Bacteria;p__Cyanobacteriota
Viruses_Ang_PGV_seq_8268	33.79	202497	71.82	virulent	Caudoviricetes;Unknown	Unassigned
Viruses_Ang_PGV_seq_8269	27.19	200551	96.13	temperate	Caudoviricetes;Unknown	d__Bacteria;p__Bacillota_A
Viruses_Ang_PGV_seq_8270	36.71	223629	97.53	temperate	Caudoviricetes;Unknown	d__Bacteria;p__Bacillota_A
Viruses_Ang_PGV_seq_8271	29.3	249531	87.71	temperate	Caudoviricetes;Unknown	Unassigned
Viruses_Ang_PGV_seq_8272	29.83	249056	90.7	uncertain	Caudoviricetes;Unknown	Unassigned
Viruses_Ang_PGV_seq_8273	26.73	242471	85.86	temperate	Caudoviricetes;Unknown	Unassigned
Viruses_Ang_PGV_seq_8274	30.82	211492	93.4	uncertain	Caudoviricetes;Unknown	Unassigned
Viruses_Ang_PGV_seq_8275	30.09	227103	79.68	virulent	Caudoviricetes;Unknown	Unassigned
Viruses_Ang_PGV_seq_8276	41.42	263567	91.98	temperate	Caudoviricetes;Unknown	Unassigned
Viruses_Ang_PGV_seq_8277	31.96	215177	82.07	uncertain	Caudoviricetes;Unknown	Unassigned
Viruses_Ang_PGV_seq_8278	37.33	243306	94.55	virulent	Caudoviricetes;Unknown	Unassigned
Viruses_Ang_PGV_seq_8279	25.12	265970	71.96	virulent	Caudoviricetes;Unknown	d__Bacteria;p__Pseudomonadota
Viruses_Ang_PGV_seq_8280	35.66	258014	89.09	uncertain	Caudoviricetes;Unknown	Unassigned
Viruses_Ang_PGV_seq_8281	35.65	234210	81.26	virulent	Caudoviricetes;Unknown	Unassigned
Viruses_Ang_PGV_seq_8282	35.1	239692	97.64	uncertain	Caudoviricetes;Unknown	d__Bacteria;p__Bacillota_C
Viruses_Ang_PGV_seq_8283	35.12	259816	98.28	uncertain	Caudoviricetes;Unknown	d__Bacteria;p__Bacillota_C
Viruses_Ang_PGV_seq_8284	33.1	246469	85.79	virulent	Caudoviricetes;Unknown	Unassigned
Viruses_Ang_PGV_seq_8285	27	263116	91.64	virulent	Caudoviricetes;Unknown	Unassigned
Viruses_Ang_PGV_seq_8286	33.95	239439	83.45	virulent	Caudoviricetes;Unknown	Unassigned
Viruses_Ang_PGV_seq_8287	36.78	255491	88.51	virulent	Caudoviricetes;Unknown	Unassigned
Viruses_Ang_PGV_seq_8288	33.54	277465	95.71	virulent	Caudoviricetes;Unknown	Unassigned
Viruses_Ang_PGV_seq_8289	33.56	214065	82.04	virulent	Caudoviricetes;Unknown	Unassigned
Viruses_Ang_PGV_seq_8290	31.67	301210	93.11	virulent	Caudoviricetes;Unknown	Unassigned
Viruses_Ang_PGV_seq_8291	34.95	250539	100	temperate	Caudoviricetes;Unknown	Unassigned
Viruses_Ang_PGV_seq_8292	33.88	206006	89.2	temperate	Caudoviricetes;Unknown	Unassigned
Viruses_Ang_PGV_seq_8293	26.9	203242	95.98	temperate	Caudoviricetes;Unknown	d__Bacteria;p__Bacillota_A
Viruses_Ang_PGV_seq_8294	28.75	217414	96.51	virulent	Caudoviricetes;Unknown	Unassigned
Viruses_Ang_PGV_seq_8295	39.89	232585	80.69	virulent	Caudoviricetes;Unknown	Unassigned
Viruses_Ang_PGV_seq_8296	29.31	357279	95.53	virulent	Caudoviricetes;Unknown	Unassigned
Viruses_Ang_PGV_seq_8297	29.37	351563	100	virulent	Caudoviricetes;Unknown	Unassigned
Viruses_Ang_PGV_seq_8298	46.44	258483	87.86	virulent	Caudoviricetes;Unknown	Unassigned
Viruses_Ang_PGV_seq_8299	43.98	253156	92.99	temperate	Caudoviricetes;Unknown	d__Bacteria;p__Spirochaetota
Viruses_Ang_PGV_seq_8300	32.29	230473	100	virulent	Caudoviricetes;Crassvirales	d__Bacteria;p__Bacillota
Viruses_Ang_PGV_seq_8301	30.91	247180	85.58	temperate	Caudoviricetes;Unknown	Unassigned
Viruses_Ang_PGV_seq_8302	52.07	402552	98.4	uncertain	Caudoviricetes;Unknown	Others
Viruses_Ang_PGV_seq_8303	39.01	306491	89.64	virulent	Caudoviricetes;Unknown	Unassigned
Viruses_Ang_PGV_seq_8304	34.22	275224	93.52	virulent	Caudoviricetes;Unknown	Unassigned
Viruses_Ang_PGV_seq_8305	40.74	355675	94.08	virulent	Caudoviricetes;Unknown	Unassigned
Viruses_Ang_PGV_seq_8306	39.87	358188	91.13	virulent	Caudoviricetes;Unknown	Unassigned
Viruses_Ang_PGV_seq_8307	35.86	273481	100	temperate	Caudoviricetes;Unknown	Unassigned
Viruses_Ang_PGV_seq_8308	46.01	233771	85.72	virulent	Caudoviricetes;Unknown	d__Bacteria;p__Pseudomonadota
Viruses_Ang_PGV_seq_8309	34.87	274593	93.11	virulent	Caudoviricetes;Unknown	Unassigned
Viruses_Ang_PGV_seq_8310	30.43	217368	76.34	temperate	Caudoviricetes;Unknown	Unassigned
Viruses_Ang_PGV_seq_8311	46.56	261568	88.91	virulent	Caudoviricetes;Unknown	Unassigned
Viruses_Ang_PGV_seq_8312	45.85	238084	87.33	virulent	Caudoviricetes;Unknown	d__Bacteria;p__Pseudomonadota
Viruses_Ang_PGV_seq_8313	34.46	275223	93.52	virulent	Caudoviricetes;Unknown	Unassigned
Viruses_Ang_PGV_seq_8314	33.32	263620	95.34	virulent	Caudoviricetes;Unknown	Multiphyla
Viruses_Ang_PGV_seq_8315	39.99	310636	100	virulent	Caudoviricetes;Unknown	Unassigned
Viruses_Ang_PGV_seq_8316	37.04	261700	90.52	virulent	Caudoviricetes;Unknown	d__Bacteria;p__Bacteroidota
Viruses_Ang_PGV_seq_8317	41.67	243124	85.15	uncertain	Caudoviricetes;Unknown	Unassigned
Viruses_Ang_PGV_seq_8318	46.54	248590	100	virulent	Caudoviricetes;Unknown	Unassigned
Viruses_Ang_PGV_seq_8319	39.16	258755	88.45	virulent	Caudoviricetes;Unknown	Unassigned
Viruses_Ang_PGV_seq_8320	32.44	219750	100	temperate	Caudoviricetes;Unknown	d__Bacteria;p__Bacillota_A
Viruses_Ang_PGV_seq_8321	35.88	203584	81.29	virulent	Caudoviricetes;Unknown	Unassigned
Viruses_Ang_PGV_seq_8322	32.28	205488	72.51	virulent	Caudoviricetes;Unknown	Unassigned
Viruses_Ang_PGV_seq_8323	34.18	393323	100	virulent	Caudoviricetes;Unknown	Unassigned
Viruses_Ang_PGV_seq_8324	35.06	229956	100	temperate	Caudoviricetes;Unknown	d__Bacteria;p__Bacillota_C
Viruses_Ang_PGV_seq_8325	33.44	317466	94.31	temperate	Caudoviricetes;Unknown	d__Bacteria;p__Cyanobacteriota
Viruses_Ang_PGV_seq_8326	27.75	334977	89.86	uncertain	Caudoviricetes;Unknown	Unassigned
Viruses_Ang_PGV_seq_8327	33.41	207048	73.16	virulent	Caudoviricetes;Unknown	Unassigned
Viruses_Ang_PGV_seq_8329	25.78	223740	96.36	virulent	Caudoviricetes;Unknown	d__Bacteria;p__Bacillota_A
Viruses_Ang_PGV_seq_8331	32.63	290844	100	uncertain	Caudoviricetes;Unknown	d__Bacteria;p__Cyanobacteriota
Viruses_Ang_PGV_seq_8332	29.11	202953	90.9	uncertain	Caudoviricetes;Unknown	Unassigned
Viruses_Ang_PGV_seq_8333	39.4	304311	89.34	virulent	Caudoviricetes;Unknown	Unassigned
Viruses_Ang_PGV_seq_8334	27.69	376191	100	virulent	Caudoviricetes;Unknown	d__Bacteria;p__Bacillota_A
Viruses_Ang_PGV_seq_8335	28.07	272924	98.3	virulent	Caudoviricetes;Unknown	d__Bacteria;p__Bacillota_A
Viruses_Ang_PGV_seq_8337	31.88	203529	71.47	virulent	Caudoviricetes;Unknown	d__Bacteria;p__Bacillota_C
Viruses_Ang_PGV_seq_8338	31.15	330522	100	virulent	Caudoviricetes;Unknown	Others
Viruses_Ang_PGV_seq_8339	25.26	289475	76.16	virulent	Caudoviricetes;Unknown	Others
Viruses_Ang_PGV_seq_8340	25.27	231089	100	virulent	Caudoviricetes;Unknown	Unassigned
Viruses_Ang_PGV_seq_8341	28.93	252042	100	virulent	Caudoviricetes;Unknown	Unassigned
Viruses_Ang_PGV_seq_8342	31.25	285084	98.17	temperate	Caudoviricetes;Unknown	Unassigned
Viruses_Ang_PGV_seq_8343	45.27	230864	100	virulent	Caudoviricetes;Unknown	Unassigned
Viruses_Ang_PGV_seq_8344	31.37	255657	95.79	uncertain	Caudoviricetes;Unknown	Multiphyla
Viruses_Ang_PGV_seq_8345	26.06	306144	100	virulent	Caudoviricetes;Unknown	d__Bacteria;p__Bacillota_A
Viruses_Ang_PGV_seq_8346	27.66	232920	100	virulent	Caudoviricetes;Unknown	Unassigned
Viruses_Ang_PGV_seq_8347	25.31	257266	100	virulent	Caudoviricetes;Unknown	Unassigned
Viruses_Ang_PGV_seq_8348	40.17	206990	100	uncertain	Caudoviricetes;Unknown	d__Bacteria;p__Bacillota_A
Viruses_Ang_PGV_seq_8349	36.63	200390	71	virulent	Caudoviricetes;Unknown	d__Bacteria;p__Bacillota_A
Viruses_Ang_PGV_seq_8350	30.27	204739	70.84	virulent	Caudoviricetes;Unknown	d__Bacteria;p__Bacillota_A
Viruses_Ang_PGV_seq_8351	29.32	254220	100	temperate	Caudoviricetes;Unknown	d__Bacteria;p__Bacillota
Viruses_Ang_PGV_seq_8352	26.43	229785	80.47	virulent	Caudoviricetes;Unknown	Unassigned
Viruses_Ang_PGV_seq_8353	23.93	336860	100	virulent	Caudoviricetes;Unknown	Multiphyla
Viruses_Ang_PGV_seq_8354	34.69	202799	79.35	virulent	Caudoviricetes;Unknown	Unassigned
Viruses_Ang_PGV_seq_8355	31.11	224764	92.73	virulent	Caudoviricetes;Unknown	Unassigned
Viruses_Ang_PGV_seq_8356	27.88	227723	88.33	virulent	Caudoviricetes;Unknown	Unassigned
Viruses_Ang_PGV_seq_8357	35.01	269354	87.35	virulent	Caudoviricetes;Unknown	Unassigned
Viruses_Ang_PGV_seq_8358	26.87	246009	85.21	virulent	Caudoviricetes;Unknown	Unassigned
Viruses_Ang_PGV_seq_8359	28.99	215238	74.76	virulent	Caudoviricetes;Unknown	Unassigned
Viruses_Ang_PGV_seq_8360	23.37	238808	83.48	virulent	Caudoviricetes;Unknown	Unassigned
Viruses_Ang_PGV_seq_8361	27.76	231262	100	virulent	Caudoviricetes;Unknown	Unassigned
Viruses_Ang_PGV_seq_8362	29.56	226057	79.26	virulent	Caudoviricetes;Unknown	Unassigned
Viruses_Ang_PGV_seq_8363	28.12	230624	81.18	virulent	Caudoviricetes;Unknown	Unassigned
Viruses_Ang_PGV_seq_8364	32.82	300578	87.38	virulent	Caudoviricetes;Unknown	Unassigned
Viruses_Ang_PGV_seq_8365	29.03	218771	76.51	virulent	Caudoviricetes;Unknown	d__Bacteria;p__Bacillota_A
Viruses_Ang_PGV_seq_8366	33.32	286985	77.4	uncertain	Caudoviricetes;Unknown	d__Bacteria;p__Cyanobacteriota
Viruses_Ang_PGV_seq_8367	30.44	233267	100	virulent	Caudoviricetes;Unknown	Unassigned
Viruses_Ang_PGV_seq_8368	36.81	241903	84.13	uncertain	Caudoviricetes;Unknown	d__Bacteria;p__Bacillota
Viruses_Ang_PGV_seq_8369	29.81	283482	100	uncertain	Caudoviricetes;Unknown	Multiphyla
Viruses_Ang_PGV_seq_8370	41.21	225353	78.55	virulent	Caudoviricetes;Unknown	Unassigned
Viruses_Ang_PGV_seq_8371	33.82	302465	94.76	virulent	Caudoviricetes;Unknown	Unassigned
Viruses_Ang_PGV_seq_8372	30.64	254827	100	virulent	Caudoviricetes;Unknown	Unassigned
Viruses_Ang_PGV_seq_8373	27.73	274582	100	temperate	Caudoviricetes;Unknown	Unassigned
Viruses_Ang_PGV_seq_8374	25.28	274358	73.99	virulent	Caudoviricetes;Unknown	Others
Viruses_Ang_PGV_seq_8375	33.2	236179	100	virulent	Caudoviricetes;Unknown	d__Bacteria;p__Bacillota_A
Viruses_Ang_PGV_seq_8376	27.39	233598	100	virulent	Caudoviricetes;Unknown	Unassigned
Viruses_Ang_PGV_seq_8377	35.15	201649	74.22	virulent	Caudoviricetes;Unknown	Unassigned
Viruses_Ang_PGV_seq_8378	36.45	215845	86.63	virulent	Caudoviricetes;Unknown	d__Bacteria;p__Bacillota
Viruses_Ang_PGV_seq_8379	35.53	203702	71.25	virulent	Caudoviricetes;Unknown	Unassigned
Viruses_Ang_PGV_seq_8380	38.27	228060	100	virulent	Caudoviricetes;Unknown	Unassigned
Viruses_Ang_PGV_seq_8381	36.31	352302	100	virulent	Caudoviricetes;Unknown	Unassigned
Viruses_Ang_PGV_seq_8382	35.91	268983	100	virulent	Caudoviricetes;Unknown	Unassigned
Viruses_Ang_PGV_seq_8383	41.28	257851	100	virulent	Caudoviricetes;Unknown	Unassigned
Viruses_Ang_PGV_seq_8384	35.44	214293	100	uncertain	Caudoviricetes;Unknown	Unassigned
Viruses_Ang_PGV_seq_8385	35.34	249733	87.14	virulent	Caudoviricetes;Unknown	Unassigned
Viruses_Ang_PGV_seq_8386	40.45	203355	81.4	virulent	Caudoviricetes;Unknown	Unassigned
Viruses_Ang_PGV_seq_8387	29.03	215825	74.95	virulent	Caudoviricetes;Unknown	Unassigned
Viruses_Ang_PGV_seq_8388	27.97	251030	96.47	virulent	Caudoviricetes;Unknown	Unassigned
Viruses_Ang_PGV_seq_8389	28.04	252717	98.44	virulent	Caudoviricetes;Unknown	d__Bacteria;p__Bacillota_A
Viruses_Ang_PGV_seq_8390	31.89	203754	71.55	virulent	Caudoviricetes;Unknown	d__Bacteria;p__Bacillota_C
Viruses_Ang_PGV_seq_8391	29.11	202955	90.9	uncertain	Caudoviricetes;Unknown	Unassigned
Viruses_Ang_PGV_seq_8392	27.33	235117	100	virulent	Caudoviricetes;Unknown	Unassigned
Viruses_Ang_PGV_seq_8394	27.68	375723	100	virulent	Caudoviricetes;Unknown	d__Bacteria;p__Bacillota_A
Viruses_Ang_PGV_seq_8395	31.09	338448	100	virulent	Caudoviricetes;Unknown	Others
Viruses_Ang_PGV_seq_8396	25.25	289475	76.16	virulent	Caudoviricetes;Unknown	Others
Viruses_Ang_PGV_seq_8397	33.2	261447	100	virulent	Caudoviricetes;Unknown	Unassigned
Viruses_Ang_PGV_seq_8398	30.28	204739	70.84	virulent	Caudoviricetes;Unknown	d__Bacteria;p__Bacillota_A
Viruses_Ang_PGV_seq_8399	35.36	237415	82.46	virulent	Caudoviricetes;Unknown	Unassigned
Viruses_Ang_PGV_seq_8400	24.31	246135	86.42	temperate	Caudoviricetes;Unknown	Unassigned
Viruses_Ang_PGV_seq_8401	23.92	337251	100	virulent	Caudoviricetes;Unknown	Multiphyla
Viruses_Ang_PGV_seq_8402	31.26	284654	100	temperate	Caudoviricetes;Unknown	Unassigned
Viruses_Ang_PGV_seq_8403	31.36	256729	95.89	uncertain	Caudoviricetes;Unknown	d__Bacteria;p__Bacillota
Viruses_Ang_PGV_seq_8404	26.15	308273	99.39	virulent	Caudoviricetes;Unknown	d__Bacteria;p__Bacillota_A
Viruses_Ang_PGV_seq_8406	36.63	200389	71	virulent	Caudoviricetes;Unknown	d__Bacteria;p__Bacillota_A
Viruses_Ang_PGV_seq_8407	41.31	257047	100	temperate	Caudoviricetes;Unknown	Unassigned
Viruses_Ang_PGV_seq_8408	34.69	202800	79.35	virulent	Caudoviricetes;Unknown	Unassigned
Viruses_Ang_PGV_seq_8409	33.41	204384	80.33	virulent	Caudoviricetes;Unknown	Multiphyla
Viruses_Ang_PGV_seq_8410	29.25	209955	73.97	virulent	Caudoviricetes;Unknown	Unassigned
Viruses_Ang_PGV_seq_8411	31.13	226167	100	virulent	Caudoviricetes;Unknown	Unassigned
Viruses_Ang_PGV_seq_8412	33.07	330235	88.64	virulent	Caudoviricetes;Unknown	Unassigned
Viruses_Ang_PGV_seq_8413	38.81	373733	100	virulent	Caudoviricetes;Unknown	Unassigned
Viruses_Ang_PGV_seq_8414	29.03	218609	76.46	virulent	Caudoviricetes;Unknown	d__Bacteria;p__Bacillota_A
Viruses_Ang_PGV_seq_8415	27.78	243505	100	virulent	Caudoviricetes;Unknown	Unassigned
Viruses_Ang_PGV_seq_8416	35.07	303787	93.35	virulent	Caudoviricetes;Unknown	d__Bacteria;p__Bacillota
Viruses_Ang_PGV_seq_8417	32.13	244918	95.1	virulent	Caudoviricetes;Unknown	Unassigned
Viruses_Ang_PGV_seq_8418	33.35	301509	99.46	virulent	Caudoviricetes;Unknown	Unassigned
Viruses_Ang_PGV_seq_8419	34.04	228501	87.47	virulent	Caudoviricetes;Unknown	d__Bacteria;p__Bacillota_A
Viruses_Ang_PGV_seq_8420	37.29	247717	100	virulent	Caudoviricetes;Unknown	Unassigned
Viruses_Ang_PGV_seq_8421	32.35	282509	97.23	temperate	Caudoviricetes;Unknown	Unassigned
Viruses_Ang_PGV_seq_8422	36.27	231599	78.76	virulent	Caudoviricetes;Unknown	Unassigned
Viruses_Ang_PGV_seq_8423	24	242714	84.16	virulent	Caudoviricetes;Unknown	Unassigned
Viruses_Ang_PGV_seq_8424	35.05	243199	100	virulent	Caudoviricetes;Unknown	Unassigned
Viruses_Ang_PGV_seq_8425	28.9	227261	79.01	virulent	Caudoviricetes;Unknown	Unassigned
Viruses_Ang_PGV_seq_8426	35.3	220256	83.88	virulent	Caudoviricetes;Unknown	Unassigned
Viruses_Ang_PGV_seq_8427	36.35	212317	100	virulent	Caudoviricetes;Unknown	d__Bacteria;p__Bacillota
Viruses_Ang_PGV_seq_8428	27.75	231184	100	virulent	Caudoviricetes;Unknown	Unassigned
Viruses_Ang_PGV_seq_8429	37.69	275299	100	virulent	Caudoviricetes;Unknown	Unassigned
Viruses_Ang_PGV_seq_8430	30.43	249595	100	temperate	Caudoviricetes;Unknown	Unassigned
Viruses_Ang_PGV_seq_8431	35.93	269238	100	virulent	Caudoviricetes;Unknown	Unassigned
Viruses_Ang_PGV_seq_8432	41.28	247720	86.09	virulent	Caudoviricetes;Unknown	Unassigned
Viruses_Ang_PGV_seq_8433	37.17	209826	73.49	virulent	Caudoviricetes;Unknown	Unassigned
Viruses_Ang_PGV_seq_8434	27.95	259104	89.99	temperate	Caudoviricetes;Unknown	Unassigned
Viruses_Ang_PGV_seq_8436	30.34	252257	100	virulent	Caudoviricetes;Unknown	Unassigned
Viruses_Ang_PGV_seq_8437	33.9	237009	100	uncertain	Caudoviricetes;Unknown	Unassigned
Viruses_Ang_PGV_seq_8438	30.31	271244	100	temperate	Caudoviricetes;Unknown	d__Bacteria;p__Bacillota
Viruses_Ang_PGV_seq_8439	35.53	203681	71.24	virulent	Caudoviricetes;Unknown	Unassigned
Viruses_Ang_PGV_seq_8440	39.49	214264	75.78	virulent	Caudoviricetes;Unknown	Unassigned
Viruses_Ang_PGV_seq_8441	33.22	396700	98.2	temperate	Caudoviricetes;Unknown	Unassigned
Viruses_Ang_PGV_seq_8442	38.2	201286	72.9	virulent	Caudoviricetes;Unknown	Unassigned
Viruses_Ang_PGV_seq_8443	27.73	274587	94.97	temperate	Caudoviricetes;Unknown	Unassigned
Viruses_Ang_PGV_seq_8444	32.21	218229	77.63	uncertain	Caudoviricetes;Unknown	Unassigned
Viruses_Ang_PGV_seq_8445	35.05	200561	100	virulent	Caudoviricetes;Unknown	Unassigned
Viruses_Ang_PGV_seq_8446	24.39	218774	76.97	virulent	Caudoviricetes;Unknown	Unassigned
Viruses_Ang_PGV_seq_8447	30.44	233028	80.95	virulent	Caudoviricetes;Unknown	Unassigned
Viruses_Ang_PGV_seq_8448	31.83	267694	100	virulent	Caudoviricetes;Unknown	Unassigned
Viruses_Ang_PGV_seq_8449	35	269073	100	virulent	Caudoviricetes;Unknown	Unassigned
Viruses_Ang_PGV_seq_8450	28.43	253942	100	virulent	Caudoviricetes;Unknown	d__Bacteria;p__Bacillota_A
Viruses_Ang_PGV_seq_8451	33.21	236668	82.26	virulent	Caudoviricetes;Unknown	d__Bacteria;p__Bacillota_A
Viruses_Ang_PGV_seq_8452	37.18	240819	100	temperate	Caudoviricetes;Unknown	Unassigned
Viruses_Ang_PGV_seq_8453	33.68	236691	100	temperate	Caudoviricetes;Unknown	Unassigned
Viruses_Ang_PGV_seq_8454	29.01	215783	75.14	virulent	Caudoviricetes;Unknown	Unassigned
Viruses_Ang_PGV_seq_8455	39.6	244982	69.18	virulent	Caudoviricetes;Unknown	d__Bacteria;p__Bacillota_A
Viruses_Ang_PGV_seq_8456	31.15	248686	86.28	temperate	Caudoviricetes;Unknown	Unassigned
Viruses_Ang_PGV_seq_8457	24.95	248196	85	virulent	Caudoviricetes;Unknown	Unassigned
Viruses_Ang_PGV_seq_8458	41.47	276529	100	temperate	Caudoviricetes;Unknown	Unassigned
Viruses_Ang_PGV_seq_8459	31.12	226507	100	virulent	Caudoviricetes;Unknown	Unassigned
Viruses_Ang_PGV_seq_8460	29.11	202952	90.9	uncertain	Caudoviricetes;Unknown	Unassigned
Viruses_Ang_PGV_seq_8462	28.47	222129	79.26	virulent	Caudoviricetes;Unknown	Unassigned
Viruses_Ang_PGV_seq_8463	62.06	311211	100	virulent	Caudoviricetes;Unknown	Unassigned
Viruses_Ang_PGV_seq_8464	40.21	257982	90.07	virulent	Caudoviricetes;Unknown	Unassigned
Viruses_Ang_PGV_seq_8465	33.03	263429	95.04	virulent	Caudoviricetes;Unknown	Unassigned
Viruses_Ang_PGV_seq_8466	33.41	253198	100	temperate	Caudoviricetes;Unknown	Unassigned
Viruses_Ang_PGV_seq_8467	29.32	253933	100	temperate	Caudoviricetes;Unknown	d__Bacteria;p__Bacillota
Viruses_Ang_PGV_seq_8468	26.51	242034	84.41	virulent	Caudoviricetes;Unknown	Unassigned
Viruses_Ang_PGV_seq_8469	29.34	223503	78.6	virulent	Caudoviricetes;Unknown	d__Bacteria;p__Bacillota
Viruses_Ang_PGV_seq_8470	26.46	248129	100	virulent	Caudoviricetes;Unknown	Unassigned
Viruses_Ang_PGV_seq_8471	34.35	209049	85.18	virulent	Caudoviricetes;Unknown	Unassigned
Viruses_Ang_PGV_seq_8472	29.96	318360	99.4	temperate	Caudoviricetes;Unknown	Unassigned
Viruses_Ang_PGV_seq_8473	36.63	200390	71	virulent	Caudoviricetes;Unknown	d__Bacteria;p__Bacillota_A
Viruses_Ang_PGV_seq_8474	28.89	204560	100	virulent	Caudoviricetes;Unknown	Unassigned
Viruses_Ang_PGV_seq_8475	38.25	228106	78.99	virulent	Caudoviricetes;Unknown	Unassigned
Viruses_Ang_PGV_seq_8476	38.59	293352	100	temperate	Caudoviricetes;Unknown	Unassigned
Viruses_Ang_PGV_seq_8477	31.61	247717	100	virulent	Caudoviricetes;Unknown	Unassigned
Viruses_Ang_PGV_seq_8478	38.18	280159	100	temperate	Caudoviricetes;Unknown	Unassigned
Viruses_Ang_PGV_seq_8479	37.44	228261	78.35	virulent	Caudoviricetes;Unknown	Unassigned
Viruses_Ang_PGV_seq_8480	31.21	261983	100	virulent	Caudoviricetes;Unknown	Unassigned
Viruses_Ang_PGV_seq_8481	28.12	303387	94.15	uncertain	Caudoviricetes;Unknown	d__Bacteria;p__Cyanobacteriota
Viruses_Ang_PGV_seq_8483	29.66	276516	100	virulent	Caudoviricetes;Unknown	d__Bacteria;p__Cyanobacteriota
Viruses_Ang_PGV_seq_8484	34.9	239329	83.2	temperate	Caudoviricetes;Unknown	Unassigned
Viruses_Ang_PGV_seq_8485	33.21	207105	72.84	virulent	Caudoviricetes;Unknown	Unassigned
Viruses_Ang_PGV_seq_8486	30.38	201364	70.09	virulent	Caudoviricetes;Unknown	Unassigned
Viruses_Ang_PGV_seq_8487	34.73	376068	91.48	virulent	Caudoviricetes;Unknown	d__Bacteria;p__Bacillota_C
Viruses_Ang_PGV_seq_8488	43.22	362653	100	uncertain	Caudoviricetes;Unknown	d__Bacteria;p__Bacteroidota
Viruses_Ang_PGV_seq_8489	31.77	266576	92.05	virulent	Caudoviricetes;Unknown	Unassigned
Viruses_Ang_PGV_seq_8490	30.78	238441	100	temperate	Caudoviricetes;Unknown	Unassigned
Viruses_Ang_PGV_seq_8491	33.4	203540	80.18	virulent	Caudoviricetes;Unknown	Multiphyla
Viruses_Ang_PGV_seq_8492	31.08	226475	100	virulent	Caudoviricetes;Unknown	Unassigned
Viruses_Ang_PGV_seq_8493	36.11	222614	77.38	virulent	Caudoviricetes;Unknown	Unassigned
Viruses_Ang_PGV_seq_8494	33.13	259999	98.52	virulent	Caudoviricetes;Unknown	d__Bacteria;p__Bacteroidota
Viruses_Ang_PGV_seq_8495	36.78	327803	98.79	temperate	Caudoviricetes;Unknown	d__Bacteria;p__Bacillota
Viruses_Ang_PGV_seq_8496	30.56	276302	100	virulent	Caudoviricetes;Unknown	Unassigned
Viruses_Ang_PGV_seq_8497	36.66	224383	100	virulent	Caudoviricetes;Unknown	Unassigned
Viruses_Ang_PGV_seq_8498	32.3	254940	100	virulent	Caudoviricetes;Unknown	d__Bacteria;p__Spirochaetota
Viruses_Ang_PGV_seq_8499	39.38	236933	100	virulent	Caudoviricetes;Unknown	Unassigned
Viruses_Ang_PGV_seq_8500	33.44	249579	86.67	virulent	Caudoviricetes;Unknown	Unassigned
Viruses_Ang_PGV_seq_8501	26.37	228146	100	virulent	Caudoviricetes;Unknown	Unassigned
Viruses_Ang_PGV_seq_8502	30.02	243156	84.94	virulent	Caudoviricetes;Unknown	d__Bacteria;p__Bacillota_A
Viruses_Ang_PGV_seq_8503	36.92	247278	100	virulent	Caudoviricetes;Unknown	Unassigned
Viruses_Ang_PGV_seq_8504	33.97	230642	100	virulent	Caudoviricetes;Unknown	Unassigned
Viruses_Ang_PGV_seq_8505	39.78	228854	79.52	virulent	Caudoviricetes;Unknown	Unassigned
Viruses_Ang_PGV_seq_8506	37.18	209824	73.32	virulent	Caudoviricetes;Unknown	Unassigned
Viruses_Ang_PGV_seq_8509	39.13	377897	100	virulent	Caudoviricetes;Unknown	Unassigned
Viruses_Ang_PGV_seq_8510	33.79	239572	100	virulent	Caudoviricetes;Unknown	d__Bacteria;p__Bacteroidota
Viruses_Ang_PGV_seq_8511	34.35	217160	75.67	virulent	Caudoviricetes;Unknown	Unassigned
Viruses_Ang_PGV_seq_8512	28.38	286245	97.66	virulent	Caudoviricetes;Unknown	Unassigned
Viruses_Ang_PGV_seq_8513	40.75	300874	91.39	virulent	Caudoviricetes;Unknown	d__Bacteria;p__Bacteroidota
Viruses_Ang_PGV_seq_8514	31.16	228843	100	virulent	Caudoviricetes;Unknown	Unassigned
Viruses_Ang_PGV_seq_8515	32.69	248047	90.32	uncertain	Caudoviricetes;Unknown	d__Bacteria;p__Cyanobacteriota
Viruses_Ang_PGV_seq_8516	38.5	245342	85.87	virulent	Caudoviricetes;Unknown	Unassigned
Viruses_Ang_PGV_seq_8517	39.7	283920	83.48	virulent	Caudoviricetes;Unknown	d__Bacteria;p__Bacteroidota
Viruses_Ang_PGV_seq_8518	29.79	280141	99.45	temperate	Caudoviricetes;Unknown	d__Bacteria;p__Bacillota_A
Viruses_Ang_PGV_seq_8519	27.21	210077	73.44	virulent	Caudoviricetes;Unknown	Unassigned
Viruses_Ang_PGV_seq_8520	26.85	248563	100	virulent	Caudoviricetes;Unknown	Unassigned
Viruses_Ang_PGV_seq_8521	34.1	357294	95.77	virulent	Caudoviricetes;Unknown	d__Bacteria;p__Bacteroidota
Viruses_Ang_PGV_seq_8522	43.89	244118	100	temperate	Caudoviricetes;Unknown	Multiphyla
Viruses_Ang_PGV_seq_8523	29.4	215060	75.41	virulent	Caudoviricetes;Unknown	Unassigned
Viruses_Ang_PGV_seq_8524	30.21	285641	100	virulent	Caudoviricetes;Unknown	Unassigned
Viruses_Ang_PGV_seq_8525	32.07	202564	70.78	virulent	Caudoviricetes;Unknown	Unassigned
Viruses_Ang_PGV_seq_8526	28.09	204660	100	virulent	Caudoviricetes;Unknown	d__Bacteria;p__Bacillota
Viruses_Ang_PGV_seq_8527	36.63	200389	71	virulent	Caudoviricetes;Unknown	d__Bacteria;p__Bacillota_A
Viruses_Ang_PGV_seq_8528	32.58	277151	92.55	uncertain	Caudoviricetes;Unknown	d__Bacteria;p__Cyanobacteriota
Viruses_Ang_PGV_seq_8529	46.49	232135	78.95	virulent	Caudoviricetes;Unknown	Unassigned
Viruses_Ang_PGV_seq_8530	31.16	228873	93.55	virulent	Caudoviricetes;Unknown	Unassigned
Viruses_Ang_PGV_seq_8531	29.38	224647	86.94	virulent	Caudoviricetes;Unknown	d__Bacteria;p__Bacteroidota
Viruses_Ang_PGV_seq_8532	33.12	411657	100	virulent	Caudoviricetes;Unknown	Unassigned
Viruses_Ang_PGV_seq_8533	33.12	411652	100	virulent	Caudoviricetes;Unknown	Unassigned
Viruses_Ang_PGV_seq_8534	40.17	300097	93.42	virulent	Caudoviricetes;Unknown	Unassigned
Viruses_Ang_PGV_seq_8536	24.38	220031	100	virulent	Caudoviricetes;Unknown	d__Bacteria;p__Bacillota_A
Viruses_Ang_PGV_seq_8537	34.33	205381	100	virulent	Caudoviricetes;Unknown	Unassigned
Viruses_Ang_PGV_seq_8538	36.64	200389	71	virulent	Caudoviricetes;Unknown	d__Bacteria;p__Bacillota_A
Viruses_Ang_PGV_seq_8539	26.82	316057	99.54	virulent	Caudoviricetes;Unknown	Unassigned
Viruses_Ang_PGV_seq_8540	28.87	213276	100	virulent	Caudoviricetes;Unknown	d__Bacteria;p__Bacillota_A
Viruses_Ang_PGV_seq_8541	32.25	223626	78.7	virulent	Caudoviricetes;Unknown	d__Bacteria;p__Bacillota_C
Viruses_Ang_PGV_seq_8542	39.12	374830	96.9	virulent	Caudoviricetes;Unknown	Unassigned
Viruses_Ang_PGV_seq_8543	28.36	258918	100	virulent	Caudoviricetes;Unknown	Unassigned
Viruses_Ang_PGV_seq_8544	24.45	235281	100	virulent	Caudoviricetes;Unknown	Unassigned
Viruses_Ang_PGV_seq_8545	35.52	202126	96.74	temperate	Caudoviricetes;Unknown	Unassigned
Viruses_Ang_PGV_seq_8546	31.21	261814	100	virulent	Caudoviricetes;Unknown	Unassigned
Viruses_Ang_PGV_seq_8547	33.74	223100	79.42	virulent	Caudoviricetes;Unknown	d__Bacteria;p__Bacteroidota
Viruses_Ang_PGV_seq_8548	33.4	257672	89.66	temperate	Caudoviricetes;Unknown	Unassigned
Viruses_Ang_PGV_seq_8549	29.29	228415	80.4	temperate	Caudoviricetes;Unknown	d__Bacteria;p__Bacillota
Viruses_Ang_PGV_seq_8550	27.61	477007	90.98	uncertain	Caudoviricetes;Unknown	d__Bacteria;p__Bacillota
Viruses_Ang_PGV_seq_8551	31.61	247718	100	virulent	Caudoviricetes;Unknown	Unassigned
Viruses_Ang_PGV_seq_8552	30.58	249838	100	virulent	Caudoviricetes;Unknown	d__Bacteria;p__Bacillota_A
Viruses_Ang_PGV_seq_8553	40.25	299886	100	virulent	Caudoviricetes;Unknown	Unassigned
Viruses_Ang_PGV_seq_8554	36.66	224294	100	virulent	Caudoviricetes;Unknown	Unassigned
Viruses_Ang_PGV_seq_8555	30.56	276302	100	virulent	Caudoviricetes;Unknown	Unassigned
Viruses_Ang_PGV_seq_8556	34.61	303559	86.84	virulent	Caudoviricetes;Unknown	Unassigned
Viruses_Ang_PGV_seq_8557	34.9	239330	83.2	temperate	Caudoviricetes;Unknown	Unassigned
Viruses_Ang_PGV_seq_8558	33.01	257995	100	virulent	Caudoviricetes;Unknown	d__Bacteria;p__Bacteroidota
Viruses_Ang_PGV_seq_8559	31.08	226457	100	virulent	Caudoviricetes;Unknown	Unassigned
Viruses_Ang_PGV_seq_8560	39.13	377893	100	virulent	Caudoviricetes;Unknown	Unassigned
Viruses_Ang_PGV_seq_8561	32.3	254913	100	virulent	Caudoviricetes;Unknown	d__Bacteria;p__Spirochaetota
Viruses_Ang_PGV_seq_8562	30.23	222850	77.34	virulent	Caudoviricetes;Unknown	Unassigned
Viruses_Ang_PGV_seq_8563	36.12	222576	77.36	virulent	Caudoviricetes;Unknown	Unassigned
Viruses_Ang_PGV_seq_8564	28.13	245119	90.34	virulent	Caudoviricetes;Unknown	Unassigned
Viruses_Ang_PGV_seq_8565	26.97	248331	85.83	virulent	Caudoviricetes;Unknown	Unassigned
Viruses_Ang_PGV_seq_8566	35.21	235110	100	virulent	Caudoviricetes;Unknown	Unassigned
Viruses_Ang_PGV_seq_8567	39.77	267227	92.7	virulent	Caudoviricetes;Unknown	d__Bacteria;p__Bacillota_A
Viruses_Ang_PGV_seq_8568	30.06	244189	100	virulent	Caudoviricetes;Unknown	d__Bacteria;p__Bacillota_A
Viruses_Ang_PGV_seq_8569	34.35	217166	75.67	virulent	Caudoviricetes;Unknown	Unassigned
Viruses_Ang_PGV_seq_8570	28.12	305913	94.28	uncertain	Caudoviricetes;Unknown	d__Bacteria;p__Cyanobacteriota
Viruses_Ang_PGV_seq_8571	39.79	229092	79.6	virulent	Caudoviricetes;Unknown	Unassigned
Viruses_Ang_PGV_seq_8572	33.4	201470	79.76	virulent	Caudoviricetes;Unknown	Multiphyla
Viruses_Ang_PGV_seq_8573	33.47	228227	79.64	virulent	Caudoviricetes;Unknown	Unassigned
Viruses_Ang_PGV_seq_8574	33.96	217255	76.07	virulent	Caudoviricetes;Unknown	Unassigned
Viruses_Ang_PGV_seq_8575	33.78	239635	100	virulent	Caudoviricetes;Unknown	d__Bacteria;p__Bacteroidota
Viruses_Ang_PGV_seq_8576	29.66	276516	100	virulent	Caudoviricetes;Unknown	d__Bacteria;p__Cyanobacteriota
Viruses_Ang_PGV_seq_8577	33.96	230642	100	virulent	Caudoviricetes;Unknown	Unassigned
Viruses_Ang_PGV_seq_8579	31.16	229050	100	virulent	Caudoviricetes;Unknown	Unassigned
Viruses_Ang_PGV_seq_8580	35.07	301591	100	virulent	Caudoviricetes;Unknown	Unassigned
Viruses_Ang_PGV_seq_8582	38.48	245156	100	virulent	Caudoviricetes;Unknown	Unassigned
Viruses_Ang_PGV_seq_8583	38.29	233119	100	virulent	Caudoviricetes;Unknown	Unassigned
Viruses_Ang_PGV_seq_8584	39.47	371811	100	virulent	Caudoviricetes;Unknown	d__Bacteria;p__Bacteroidota
Viruses_Ang_PGV_seq_8585	26.76	260375	72.26	virulent	Caudoviricetes;Unknown	d__Bacteria;p__Pseudomonadota
Viruses_Ang_PGV_seq_8586	30.51	249375	86.45	temperate	Caudoviricetes;Unknown	d__Bacteria;p__Bacillota_A
Viruses_Ang_PGV_seq_8587	33.66	252566	87.65	virulent	Caudoviricetes;Unknown	Unassigned
Viruses_Ang_PGV_seq_8588	30.83	326843	97.88	virulent	Caudoviricetes;Unknown	Unassigned
Viruses_Ang_PGV_seq_8590	38.14	203074	88.28	virulent	Caudoviricetes;Unknown	d__Bacteria;p__Bacillota
Viruses_Ang_PGV_seq_8591	29.16	212154	74.64	virulent	Caudoviricetes;Unknown	Unassigned
Viruses_Ang_PGV_seq_8592	31.89	226300	90.97	virulent	Caudoviricetes;Unknown	Unassigned
Viruses_Ang_PGV_seq_8593	25.47	273168	74.2	virulent	Caudoviricetes;Unknown	d__Bacteria;p__Pseudomonadota
Viruses_Ang_PGV_seq_8594	33.6	267326	92.41	virulent	Caudoviricetes;Unknown	Unassigned
Viruses_Ang_PGV_seq_8595	25.64	218658	75.73	virulent	Caudoviricetes;Unknown	Unassigned
Viruses_Ang_PGV_seq_8596	34.87	214318	91.7	uncertain	Caudoviricetes;Unknown	d__Bacteria;p__Bacillota_A
Viruses_Ang_PGV_seq_8598	37.14	203060	71.09	virulent	Caudoviricetes;Unknown	Unassigned
Viruses_Ang_PGV_seq_8599	37.56	217619	97.84	uncertain	Caudoviricetes;Unknown	Unassigned
Viruses_Ang_PGV_seq_8600	32.26	258433	89.23	virulent	Caudoviricetes;Unknown	Unassigned
Viruses_Ang_PGV_seq_8601	41.61	246068	85.25	virulent	Caudoviricetes;Unknown	d__Bacteria;p__Bacillota_A
Viruses_Ang_PGV_seq_8602	29.91	250144	81.44	virulent	Caudoviricetes;Unknown	Multiphyla
Viruses_Ang_PGV_seq_8603	40.09	273642	100	virulent	Caudoviricetes;Unknown	Unassigned
Viruses_Ang_PGV_seq_8604	37.82	377026	96.94	virulent	Caudoviricetes;Unknown	Unassigned
Viruses_Ang_PGV_seq_8605	39.11	233993	83.99	virulent	Caudoviricetes;Unknown	Unassigned
Viruses_Ang_PGV_seq_8606	34.72	206677	100	uncertain	Caudoviricetes;Unknown	d__Bacteria;p__Bacillota
Viruses_Ang_PGV_seq_8607	35.79	237771	100	virulent	Caudoviricetes;Unknown	d__Bacteria;p__Pseudomonadota
Viruses_Ang_PGV_seq_8608	33.52	301621	100	virulent	Caudoviricetes;Unknown	d__Bacteria;p__Bacteroidota
Viruses_Ang_PGV_seq_8609	33.9	231484	100	virulent	Caudoviricetes;Unknown	Unassigned
Viruses_Ang_PGV_seq_8610	36.32	214717	73.52	virulent	Caudoviricetes;Unknown	Unassigned
Viruses_Ang_PGV_seq_8611	37.33	205081	70.41	virulent	Caudoviricetes;Unknown	Unassigned
Viruses_Ang_PGV_seq_8612	30.48	263108	90.65	virulent	Caudoviricetes;Unknown	Unassigned
Viruses_Ang_PGV_seq_8613	26.31	219466	92.46	virulent	Caudoviricetes;Unknown	d__Bacteria;p__Bacillota_A
Viruses_Ang_PGV_seq_8614	36.01	209749	73.32	uncertain	Caudoviricetes;Unknown	Unassigned
Viruses_Ang_PGV_seq_8615	40.05	254399	100	temperate	Caudoviricetes;Unknown	Unassigned
Viruses_Ang_PGV_seq_8616	24.87	213795	74.35	virulent	Caudoviricetes;Unknown	Unassigned
Viruses_Ang_PGV_seq_8617	27.83	255355	100	uncertain	Caudoviricetes;Unknown	Unassigned
Viruses_Ang_PGV_seq_8618	46.51	239554	100	virulent	Caudoviricetes;Unknown	Unassigned
Viruses_Ang_PGV_seq_8619	27.18	218698	95.5	virulent	Caudoviricetes;Unknown	d__Bacteria;p__Bacillota_A
Viruses_Ang_PGV_seq_8620	34.43	205766	83.05	virulent	Caudoviricetes;Unknown	d__Bacteria;p__Bacillota_A
Viruses_Ang_PGV_seq_8621	31.99	249803	81.42	virulent	Caudoviricetes;Unknown	Unassigned
Viruses_Ang_PGV_seq_8622	34.7	288482	91.13	virulent	Caudoviricetes;Unknown	Unassigned
Viruses_Ang_PGV_seq_8623	35.25	217639	86.57	virulent	Caudoviricetes;Unknown	Unassigned
Viruses_Ang_PGV_seq_8624	29.5	209520	72.94	virulent	Caudoviricetes;Unknown	Unassigned
Viruses_Ang_PGV_seq_8625	33.78	225519	79.57	virulent	Caudoviricetes;Unknown	Unassigned
Viruses_Ang_PGV_seq_8626	23.61	258172	100	virulent	Caudoviricetes;Unknown	d__Bacteria;p__Bacteroidota
Viruses_Ang_PGV_seq_8627	33.52	258431	85.45	virulent	Caudoviricetes;Unknown	d__Bacteria;p__Bacteroidota
Viruses_Ang_PGV_seq_8628	32.67	217594	81.75	virulent	Caudoviricetes;Unknown	d__Bacteria;p__Bacteroidota
Viruses_Ang_PGV_seq_8629	40.53	212817	86.21	virulent	Caudoviricetes;Unknown	Unassigned
Viruses_Ang_PGV_seq_8630	28.89	206451	60.49	virulent	Caudoviricetes;Unknown	Unassigned
Viruses_Ang_PGV_seq_8631	29.29	248998	100	temperate	Caudoviricetes;Unknown	Unassigned
Viruses_Ang_PGV_seq_8632	30.28	274386	94.25	temperate	Caudoviricetes;Unknown	Multiphyla
Viruses_Ang_PGV_seq_8634	45.89	222906	81.77	virulent	Caudoviricetes;Unknown	d__Bacteria;p__Pseudomonadota
Viruses_Ang_PGV_seq_8635	31.19	207015	100	virulent	Caudoviricetes;Unknown	d__Bacteria;p__Bacillota_A
Viruses_Ang_PGV_seq_8636	36.23	226825	78.58	virulent	Caudoviricetes;Unknown	Unassigned
Viruses_Ang_PGV_seq_8637	38.11	268195	92.97	virulent	Caudoviricetes;Unknown	Unassigned
Viruses_Ang_PGV_seq_8638	33.12	203655	100	uncertain	Caudoviricetes;Unknown	d__Bacteria;p__Bacillota_A
Viruses_Ang_PGV_seq_8639	37.34	290853	92.73	temperate	Caudoviricetes;Unknown	Unassigned
Viruses_Ang_PGV_seq_8640	24.19	270587	100	virulent	Caudoviricetes;Unknown	d__Archaea;p__Methanobacteriota
Viruses_Ang_PGV_seq_8641	34.05	223649	78.41	virulent	Caudoviricetes;Unknown	Multiphyla
Viruses_Ang_PGV_seq_8642	27.98	238975	83.47	temperate	Caudoviricetes;Unknown	d__Bacteria;p__Bacteroidota
Viruses_Ang_PGV_seq_8643	28.61	216344	76.85	virulent	Caudoviricetes;Unknown	Unassigned
Viruses_Ang_PGV_seq_8644	37.83	285482	90.15	virulent	Caudoviricetes;Unknown	d__Bacteria;p__Bacteroidota
Viruses_Ang_PGV_seq_8645	40.44	214065	80.73	virulent	Caudoviricetes;Unknown	d__Bacteria;p__Bacillota_A
Viruses_Ang_PGV_seq_8646	30.72	242029	100	virulent	Caudoviricetes;Unknown	Unassigned
Viruses_Ang_PGV_seq_8647	33.05	236567	100	virulent	Caudoviricetes;Unknown	Unassigned
Viruses_Ang_PGV_seq_8648	30.19	253847	88.1	virulent	Caudoviricetes;Unknown	Unassigned
Viruses_Ang_PGV_seq_8649	27.52	274425	100	temperate	Caudoviricetes;Unknown	Unassigned
Viruses_Ang_PGV_seq_8650	40.13	239387	82.72	temperate	Caudoviricetes;Unknown	Unassigned
Viruses_Ang_PGV_seq_8651	35.39	245899	85.25	virulent	Caudoviricetes;Unknown	Unassigned
Viruses_Ang_PGV_seq_8652	24.85	213132	74.13	virulent	Caudoviricetes;Unknown	Unassigned
Viruses_Ang_PGV_seq_8653	27	249799	85.46	virulent	Caudoviricetes;Unknown	Unassigned
Viruses_Ang_PGV_seq_8654	29.99	209206	74.18	virulent	Caudoviricetes;Unknown	Unassigned
Viruses_Ang_PGV_seq_8655	33.73	205276	88.76	virulent	Caudoviricetes;Unknown	Unassigned
Viruses_Ang_PGV_seq_8656	34.99	246610	100	temperate	Caudoviricetes;Unknown	Unassigned
Viruses_Ang_PGV_seq_8657	33.55	239934	100	temperate	Caudoviricetes;Unknown	d__Bacteria;p__Cyanobacteriota
Viruses_Ang_PGV_seq_8658	28.98	241756	100	virulent	Caudoviricetes;Unknown	Unassigned
Viruses_Ang_PGV_seq_8659	35.78	232081	100	virulent	Caudoviricetes;Unknown	Unassigned
Viruses_Ang_PGV_seq_8660	37.3	200399	91.96	virulent	Caudoviricetes;Unknown	Unassigned
Viruses_Ang_PGV_seq_8661	28.68	210786	85.73	uncertain	Caudoviricetes;Unknown	d__Bacteria;p__Bacillota
Viruses_Ang_PGV_seq_8662	32.22	261803	100	virulent	Caudoviricetes;Unknown	Unassigned
Viruses_Ang_PGV_seq_8663	31.34	206534	82.86	temperate	Caudoviricetes;Unknown	d__Bacteria;p__Pseudomonadota
Viruses_Ang_PGV_seq_8664	37.32	259325	87.23	virulent	Caudoviricetes;Unknown	d__Bacteria;p__Bacteroidota
Viruses_Ang_PGV_seq_8665	34.73	204874	91.19	uncertain	Caudoviricetes;Unknown	d__Bacteria;p__Bacillota
Viruses_Ang_PGV_seq_8666	30.76	297603	100	virulent	Caudoviricetes;Unknown	d__Bacteria;p__Bacteroidota
Viruses_Ang_PGV_seq_8667	36.09	207063	74.76	virulent	Caudoviricetes;Unknown	Unassigned
Viruses_Ang_PGV_seq_8668	26.74	241548	100	temperate	Caudoviricetes;Unknown	Unassigned
Viruses_Ang_PGV_seq_8669	29.31	271040	93.85	temperate	Caudoviricetes;Unknown	Unassigned
Viruses_Ang_PGV_seq_8670	38.13	217124	99.8	uncertain	Caudoviricetes;Unknown	d__Bacteria;p__Bacteroidota
Viruses_Ang_PGV_seq_8671	30.43	260267	97.23	temperate	Caudoviricetes;Unknown	Unassigned
Viruses_Ang_PGV_seq_8672	35.74	225014	78.27	virulent	Caudoviricetes;Unknown	Unassigned
Viruses_Ang_PGV_seq_8673	29.58	216158	76.48	virulent	Caudoviricetes;Unknown	Unassigned
Viruses_Ang_PGV_seq_8674	41.73	257605	100	virulent	Caudoviricetes;Unknown	d__Bacteria;p__Bacillota_A
Viruses_Ang_PGV_seq_8675	39.9	227122	78.61	virulent	Caudoviricetes;Unknown	Unassigned
Viruses_Ang_PGV_seq_8676	38.15	322682	100	virulent	Caudoviricetes;Unknown	d__Bacteria;p__Bacillota
Viruses_Ang_PGV_seq_8677	27.82	255377	100	uncertain	Caudoviricetes;Unknown	Unassigned
Viruses_Ang_PGV_seq_8678	27.95	246209	100	virulent	Caudoviricetes;Unknown	d__Bacteria;p__Bacillota_A
Viruses_Ang_PGV_seq_8679	28.26	202292	72.34	virulent	Caudoviricetes;Unknown	d__Bacteria;p__Bacillota
Viruses_Ang_PGV_seq_8680	36.22	227794	77.79	virulent	Caudoviricetes;Unknown	Unassigned
Viruses_Ang_PGV_seq_8681	32.54	222731	77.49	virulent	Caudoviricetes;Unknown	Unassigned
Viruses_Ang_PGV_seq_8682	27.98	202378	87.95	virulent	Caudoviricetes;Unknown	d__Bacteria;p__Bacillota
Viruses_Ang_PGV_seq_8683	24.6	250335	86.64	virulent	Caudoviricetes;Unknown	Unassigned
Viruses_Ang_PGV_seq_8684	43.01	223922	86.3	temperate	Caudoviricetes;Unknown	d__Bacteria;p__Bacillota_A
Viruses_Ang_PGV_seq_8685	30.81	292294	100	virulent	Caudoviricetes;Unknown	d__Bacteria;p__Spirochaetota
Viruses_Ang_PGV_seq_8686	28.25	266803	92.43	virulent	Caudoviricetes;Unknown	d__Bacteria;p__Bacillota
Viruses_Ang_PGV_seq_8687	27.99	225381	84.08	virulent	Caudoviricetes;Unknown	Unassigned
Viruses_Ang_PGV_seq_8688	33.83	243670	100	uncertain	Caudoviricetes;Unknown	Unassigned
Viruses_Ang_PGV_seq_8689	27.5	244368	100	virulent	Caudoviricetes;Unknown	Unassigned
Viruses_Ang_PGV_seq_8690	28.76	206853	100	virulent	Caudoviricetes;Unknown	d__Bacteria;p__Bacillota
Viruses_Ang_PGV_seq_8691	35.29	235675	100	virulent	Caudoviricetes;Unknown	Unassigned
Viruses_Ang_PGV_seq_8692	36.35	223919	77.73	virulent	Caudoviricetes;Unknown	Unassigned
Viruses_Ang_PGV_seq_8693	33.56	242251	100	virulent	Caudoviricetes;Unknown	Unassigned
Viruses_Ang_PGV_seq_8694	29.24	252187	100	temperate	Caudoviricetes;Unknown	d__Bacteria;p__Bacillota
Viruses_Ang_PGV_seq_8695	40.31	299349	91.91	virulent	Caudoviricetes;Unknown	Unassigned
Viruses_Ang_PGV_seq_8696	33.73	246553	95.81	virulent	Caudoviricetes;Unknown	d__Bacteria;p__Bacteroidota
Viruses_Ang_PGV_seq_8697	27.3	230496	80.07	temperate	Caudoviricetes;Unknown	Unassigned
Viruses_Ang_PGV_seq_8698	32.26	258920	89.4	virulent	Caudoviricetes;Unknown	Unassigned
Viruses_Ang_PGV_seq_8699	37.32	259502	87.24	virulent	Caudoviricetes;Unknown	d__Bacteria;p__Bacteroidota
Viruses_Ang_PGV_seq_8700	38.15	321547	100	virulent	Caudoviricetes;Unknown	d__Bacteria;p__Bacillota
Viruses_Ang_PGV_seq_8701	27.67	240615	84.79	virulent	Caudoviricetes;Unknown	Unassigned
Viruses_Ang_PGV_seq_8702	31.3	260388	90.55	virulent	Caudoviricetes;Unknown	Unassigned
Viruses_Ang_PGV_seq_8703	34.88	220794	96.39	uncertain	Caudoviricetes;Unknown	Unassigned
Viruses_Ang_PGV_seq_8704	33.21	245244	100	virulent	Caudoviricetes;Unknown	Unassigned
Viruses_Ang_PGV_seq_8705	32.08	215719	96.04	virulent	Caudoviricetes;Unknown	d__Bacteria;p__Bacillota
Viruses_Ang_PGV_seq_8706	30.3	268263	100	virulent	Caudoviricetes;Unknown	Unassigned
Viruses_Ang_PGV_seq_8707	32.9	256497	88.96	virulent	Caudoviricetes;Unknown	Multiphyla
Viruses_Ang_PGV_seq_8708	25.62	241577	100	virulent	Caudoviricetes;Unknown	Unassigned
Viruses_Ang_PGV_seq_8709	35.79	273632	91.58	virulent	Caudoviricetes;Unknown	d__Bacteria;p__Bacteroidota
Viruses_Ang_PGV_seq_8710	30.41	238572	99.08	virulent	Caudoviricetes;Unknown	Unassigned
Viruses_Ang_PGV_seq_8711	28.34	265836	100	virulent	Caudoviricetes;Unknown	Unassigned
Viruses_Ang_PGV_seq_8712	34.96	242135	84.82	virulent	Caudoviricetes;Unknown	Unassigned
Viruses_Ang_PGV_seq_8713	32.25	215377	75.33	virulent	Caudoviricetes;Unknown	Unassigned
Viruses_Ang_PGV_seq_8714	27.41	207665	100	virulent	Caudoviricetes;Unknown	Multiphyla
Viruses_Ang_PGV_seq_8716	29.03	280617	75.21	virulent	Caudoviricetes;Unknown	Unassigned
Viruses_Ang_PGV_seq_8717	25.38	243681	67.11	virulent	Caudoviricetes;Unknown	Unassigned
Viruses_Ang_PGV_seq_8718	35.6	234412	100	virulent	Caudoviricetes;Unknown	Unassigned
Viruses_Ang_PGV_seq_8719	23.48	210828	74.53	virulent	Caudoviricetes;Unknown	Unassigned
Viruses_Ang_PGV_seq_8720	25.69	241242	100	virulent	Caudoviricetes;Unknown	Unassigned
Viruses_Ang_PGV_seq_8721	31.92	241771	100	virulent	Caudoviricetes;Unknown	Unassigned
Viruses_Ang_PGV_seq_8722	33.79	227340	79.56	virulent	Caudoviricetes;Unknown	Unassigned
Viruses_Ang_PGV_seq_8723	35.01	225034	78.46	virulent	Caudoviricetes;Unknown	Unassigned
Viruses_Ang_PGV_seq_8724	27.41	207652	100	virulent	Caudoviricetes;Unknown	Multiphyla
Viruses_Ang_PGV_seq_8725	28.33	261526	90.2	virulent	Caudoviricetes;Unknown	Unassigned
Viruses_Ang_PGV_seq_8726	29.03	280725	75.23	virulent	Caudoviricetes;Unknown	Unassigned
Viruses_Ang_PGV_seq_8728	35.8	276262	100	virulent	Caudoviricetes;Unknown	d__Bacteria;p__Bacteroidota
Viruses_Ang_PGV_seq_8729	35.79	276671	100	virulent	Caudoviricetes;Unknown	d__Bacteria;p__Bacteroidota
Viruses_Ang_PGV_seq_8730	35	236019	84.86	virulent	Caudoviricetes;Unknown	Unassigned
Viruses_Ang_PGV_seq_8731	31.53	263583	78.19	virulent	Caudoviricetes;Unknown	d__Bacteria;p__Bacillota
Viruses_Ang_PGV_seq_8732	24.73	245588	85.72	virulent	Caudoviricetes;Unknown	Unassigned
Viruses_Ang_PGV_seq_8734	28.29	214560	75.76	virulent	Caudoviricetes;Unknown	Unassigned
Viruses_Ang_PGV_seq_8735	30.7	212313	74.92	virulent	Caudoviricetes;Unknown	Unassigned
Viruses_Ang_PGV_seq_8736	38.24	229445	79.33	virulent	Caudoviricetes;Unknown	Unassigned
Viruses_Ang_PGV_seq_8737	27.98	235032	86.31	virulent	Caudoviricetes;Unknown	Unassigned
Viruses_Ang_PGV_seq_8738	30.92	204988	97.11	virulent	Caudoviricetes;Unknown	d__Bacteria;p__Bacillota_A
Viruses_Ang_PGV_seq_8739	28.96	215567	93.2	virulent	Caudoviricetes;Unknown	d__Bacteria;p__Bacillota_A
Viruses_Ang_PGV_seq_8740	36.5	214041	73.57	virulent	Caudoviricetes;Unknown	d__Bacteria;p__Bacteroidota
Viruses_Ang_PGV_seq_8741	33.07	227279	81.49	virulent	Caudoviricetes;Unknown	Unassigned
Viruses_Ang_PGV_seq_8742	31.46	247209	91.91	virulent	Caudoviricetes;Unknown	Multiphyla
Viruses_Ang_PGV_seq_8743	31.44	200102	88.05	virulent	Caudoviricetes;Unknown	d__Bacteria;p__Bacillota_A
Viruses_Ang_PGV_seq_8744	30.62	219505	77.43	virulent	Caudoviricetes;Unknown	Unassigned
Viruses_Ang_PGV_seq_8745	36.05	212670	100	virulent	Caudoviricetes;Unknown	d__Bacteria;p__Bacillota
Viruses_Ang_PGV_seq_8746	30.48	289587	99.35	temperate	Caudoviricetes;Unknown	d__Bacteria;p__Bacillota_A
Viruses_Ang_PGV_seq_8747	33.08	252964	87.67	temperate	Caudoviricetes;Unknown	Unassigned
Viruses_Ang_PGV_seq_8748	36.15	225342	78.08	virulent	Caudoviricetes;Unknown	Unassigned
Viruses_Ang_PGV_seq_8749	37.3	268906	100	virulent	Caudoviricetes;Unknown	Unassigned
Viruses_Ang_PGV_seq_8750	23.49	212060	74.93	virulent	Caudoviricetes;Unknown	Unassigned
Viruses_Ang_PGV_seq_8751	33.85	282864	93.68	virulent	Caudoviricetes;Unknown	Multiphyla
Viruses_Ang_PGV_seq_8752	36.06	234193	100	virulent	Caudoviricetes;Unknown	d__Bacteria;p__Bacillota_A
Viruses_Ang_PGV_seq_8753	30.53	210267	74.71	virulent	Caudoviricetes;Unknown	Unassigned
Viruses_Ang_PGV_seq_8754	35.65	233814	91.66	virulent	Caudoviricetes;Unknown	d__Bacteria;p__Bacteroidota
Viruses_Ang_PGV_seq_8755	36.69	233210	81.41	virulent	Caudoviricetes;Unknown	Unassigned
Viruses_Ang_PGV_seq_8756	35.01	269600	100	virulent	Caudoviricetes;Unknown	Unassigned
Viruses_Ang_PGV_seq_8757	29.92	217957	75.3	virulent	Caudoviricetes;Unknown	Unassigned
Viruses_Ang_PGV_seq_8758	30.61	216640	76.78	virulent	Caudoviricetes;Unknown	Unassigned
Viruses_Ang_PGV_seq_8759	23.65	259173	90.25	virulent	Caudoviricetes;Unknown	d__Bacteria;p__Bacteroidota
Viruses_Ang_PGV_seq_8760	27.41	207651	100	virulent	Caudoviricetes;Unknown	Multiphyla
Viruses_Ang_PGV_seq_8761	30.41	232863	100	uncertain	Caudoviricetes;Unknown	Unassigned
Viruses_Ang_PGV_seq_8762	33.01	221240	97.02	temperate	Caudoviricetes;Unknown	d__Bacteria;p__Bacillota_A
Viruses_Ang_PGV_seq_8763	22.61	234547	81.31	virulent	Caudoviricetes;Unknown	Unassigned
Viruses_Ang_PGV_seq_8764	29.86	230988	80.65	virulent	Caudoviricetes;Unknown	Unassigned
Viruses_Ang_PGV_seq_8765	46.01	225065	82.64	virulent	Caudoviricetes;Unknown	d__Bacteria;p__Pseudomonadota
Viruses_Ang_PGV_seq_8766	31.05	219246	86.04	virulent	Caudoviricetes;Unknown	Multiphyla
Viruses_Ang_PGV_seq_8767	29.22	204017	73.44	virulent	Caudoviricetes;Unknown	d__Bacteria;p__Bacillota
Viruses_Ang_PGV_seq_8769	29.41	230240	100	virulent	Caudoviricetes;Unknown	Unassigned
Viruses_Ang_PGV_seq_8770	28.09	226452	79.26	temperate	Caudoviricetes;Unknown	Unassigned
Viruses_Ang_PGV_seq_8771	36.59	205119	75.46	virulent	Caudoviricetes;Unknown	Unassigned
Viruses_Ang_PGV_seq_8772	27.14	201452	69.14	virulent	Caudoviricetes;Unknown	Unassigned
Viruses_Ang_PGV_seq_8773	28.36	203153	73.12	virulent	Caudoviricetes;Unknown	Unassigned
Viruses_Ang_PGV_seq_8774	30.13	216920	75.97	virulent	Caudoviricetes;Unknown	Unassigned
Viruses_Ang_PGV_seq_8775	35.31	249735	100	virulent	Caudoviricetes;Unknown	d__Bacteria;p__Bacillota_A
Viruses_Ang_PGV_seq_8777	36.68	200507	70.38	virulent	Caudoviricetes;Unknown	Unassigned
Viruses_Ang_PGV_seq_8778	37.49	220339	75.42	virulent	Caudoviricetes;Unknown	Unassigned
Viruses_Ang_PGV_seq_8779	31.73	254772	88.7	uncertain	Caudoviricetes;Unknown	d__Bacteria;p__Bacillota_A
Viruses_Ang_PGV_seq_8780	36.32	233259	87.95	virulent	Caudoviricetes;Unknown	Unassigned
Viruses_Ang_PGV_seq_8781	32.67	228772	100	virulent	Caudoviricetes;Unknown	Unassigned
Viruses_Ang_PGV_seq_8782	31.97	242362	92.99	virulent	Caudoviricetes;Unknown	Unassigned
Viruses_Ang_PGV_seq_8783	29.22	333889	100	virulent	Caudoviricetes;Unknown	d__Bacteria;p__Bacillota
Viruses_Ang_PGV_seq_8784	30.59	219446	77.4	virulent	Caudoviricetes;Unknown	Unassigned
Viruses_Ang_PGV_seq_8785	39.88	209000	73.47	uncertain	Caudoviricetes;Unknown	d__Bacteria;p__Bacillota_A
Viruses_Ang_PGV_seq_8786	30.56	226700	81.63	virulent	Caudoviricetes;Unknown	d__Bacteria;p__Bacteroidota
Viruses_Ang_PGV_seq_8787	31.57	241226	83.5	temperate	Caudoviricetes;Unknown	Unassigned
Viruses_Ang_PGV_seq_8788	31.28	207210	84	virulent	Caudoviricetes;Unknown	d__Bacteria;p__Bacillota_A
Viruses_Ang_PGV_seq_8789	28.45	222565	79.33	virulent	Caudoviricetes;Unknown	Unassigned
Viruses_Ang_PGV_seq_8790	24.24	228344	81.05	virulent	Caudoviricetes;Unknown	Unassigned
Viruses_Ang_PGV_seq_8791	33.99	224011	84.38	virulent	Caudoviricetes;Unknown	Unassigned
Viruses_Ang_PGV_seq_8792	33.69	239729	68.31	uncertain	Caudoviricetes;Unknown	Unassigned
Viruses_Ang_PGV_seq_8793	29.63	367095	100	virulent	Caudoviricetes;Unknown	Unassigned
Viruses_Ang_PGV_seq_8794	44.27	243464	83.18	virulent	Caudoviricetes;Unknown	Unassigned
Viruses_Ang_PGV_seq_8795	32.96	336610	99.78	virulent	Caudoviricetes;Unknown	Unassigned
Viruses_Ang_PGV_seq_8796	35.64	251049	100	virulent	Caudoviricetes;Unknown	Unassigned
Viruses_Ang_PGV_seq_8797	26.8	236273	100	virulent	Caudoviricetes;Unknown	Unassigned
Viruses_Ang_PGV_seq_8798	31.57	208484	81.33	virulent	Caudoviricetes;Unknown	d__Bacteria;p__Bacillota
Viruses_Ang_PGV_seq_8799	33.05	291423	93.28	uncertain	Caudoviricetes;Unknown	d__Archaea;p__Methanobacteriota
Viruses_Ang_PGV_seq_8800	33	202391	100	temperate	Caudoviricetes;Unknown	d__Bacteria;p__Bacillota_A
Viruses_Ang_PGV_seq_8801	35.92	269238	100	virulent	Caudoviricetes;Unknown	Unassigned
Viruses_Ang_PGV_seq_8802	25.96	356447	96.35	virulent	Caudoviricetes;Unknown	Unassigned
Viruses_Ang_PGV_seq_8803	29.22	224726	79.27	virulent	Caudoviricetes;Unknown	Unassigned
Viruses_Ang_PGV_seq_8804	28.48	246626	100	virulent	Caudoviricetes;Unknown	Unassigned
Viruses_Ang_PGV_seq_8805	33.89	259217	100	virulent	Caudoviricetes;Unknown	Unassigned
Viruses_Ang_PGV_seq_8806	29.21	287260	98.44	virulent	Caudoviricetes;Unknown	d__Bacteria;p__Bacillota
Viruses_Ang_PGV_seq_8807	35.92	269108	93.12	virulent	Caudoviricetes;Unknown	Unassigned
Viruses_Ang_PGV_seq_8808	31.25	202328	87.82	virulent	Caudoviricetes;Unknown	Unassigned
Viruses_Ang_PGV_seq_8809	45.41	266823	97.08	virulent	Caudoviricetes;Unknown	Unassigned
Viruses_Ang_PGV_seq_8810	30.18	217548	100	virulent	Caudoviricetes;Unknown	d__Bacteria;p__Bacillota
Viruses_Ang_PGV_seq_8811	31.09	311274	100	virulent	Caudoviricetes;Unknown	d__Bacteria;p__Bacillota_A
Viruses_Ang_PGV_seq_8812	31.26	227238	92.04	virulent	Caudoviricetes;Unknown	Unassigned
Viruses_Ang_PGV_seq_8813	33.95	287374	98.42	virulent	Caudoviricetes;Unknown	d__Bacteria;p__Bacillota_C
Viruses_Ang_PGV_seq_8814	28.01	277664	94.19	uncertain	Caudoviricetes;Unknown	d__Bacteria;p__Spirochaetota
Viruses_Ang_PGV_seq_8815	32.52	312274	89.47	virulent	Caudoviricetes;Unknown	Unassigned
Viruses_Ang_PGV_seq_8816	39.9	220724	76.89	virulent	Caudoviricetes;Unknown	Unassigned
Viruses_Ang_PGV_seq_8817	30.11	216185	100	virulent	Caudoviricetes;Unknown	d__Bacteria;p__Bacillota
Viruses_Ang_PGV_seq_8818	45.04	388951	98.57	virulent	Caudoviricetes;Unknown	Unassigned
Viruses_Ang_PGV_seq_8819	34.31	211104	73.59	virulent	Caudoviricetes;Unknown	Unassigned
Viruses_Ang_PGV_seq_8820	31.73	207904	88.33	virulent	Caudoviricetes;Unknown	d__Archaea;p__Methanobacteriota
Viruses_Ang_PGV_seq_8821	40.16	248937	97.17	uncertain	Caudoviricetes;Unknown	d__Bacteria;p__Bacillota_C
Viruses_Ang_PGV_seq_8822	34.33	214994	100	uncertain	Caudoviricetes;Unknown	Unassigned
Viruses_Ang_PGV_seq_8823	31.16	250007	92.51	virulent	Caudoviricetes;Unknown	Unassigned
Viruses_Ang_PGV_seq_8824	31.38	210566	100	temperate	Caudoviricetes;Unknown	d__Bacteria;p__Bacillota_A
Viruses_Ang_PGV_seq_8825	33.44	214036	100	virulent	Caudoviricetes;Unknown	Unassigned
Viruses_Ang_PGV_seq_8826	29.33	228567	90.32	virulent	Caudoviricetes;Unknown	Unassigned
Viruses_Ang_PGV_seq_8827	51.55	254372	93.15	virulent	Caudoviricetes;Unknown	Others
Viruses_Ang_PGV_seq_8828	31.04	245227	100	virulent	Caudoviricetes;Unknown	d__Bacteria;p__Bacillota_C
Viruses_Ang_PGV_seq_8829	34.1	382094	100	virulent	Caudoviricetes;Unknown	Multiphyla
Viruses_Ang_PGV_seq_8830	33.09	207398	89.29	virulent	Caudoviricetes;Unknown	Unassigned
Viruses_Ang_PGV_seq_8831	31.27	223163	79.01	virulent	Caudoviricetes;Unknown	Unassigned
Viruses_Ang_PGV_seq_8832	31.84	248258	100	virulent	Caudoviricetes;Unknown	d__Bacteria;p__Bacillota_A
Viruses_Ang_PGV_seq_8833	33.91	241457	96.05	temperate	Caudoviricetes;Unknown	d__Bacteria;p__Bacillota_A
Viruses_Ang_PGV_seq_8834	35.79	238062	100	virulent	Caudoviricetes;Unknown	Unassigned
Viruses_Ang_PGV_seq_8835	24.91	205166	83.36	virulent	Caudoviricetes;Unknown	d__Bacteria;p__Bacillota
Viruses_Ang_PGV_seq_8836	28.4	215117	85.56	virulent	Caudoviricetes;Unknown	Unassigned
Viruses_Ang_PGV_seq_8837	30.94	213131	75.35	virulent	Caudoviricetes;Unknown	Unassigned
Viruses_Ang_PGV_seq_8838	29.26	208497	96.6	temperate	Caudoviricetes;Unknown	Unassigned
Viruses_Ang_PGV_seq_8839	46.51	239519	100	virulent	Caudoviricetes;Unknown	Unassigned
Viruses_Ang_PGV_seq_8840	46.51	239553	100	virulent	Caudoviricetes;Unknown	Unassigned
Viruses_Ang_PGV_seq_8841	31.29	206501	100	virulent	Caudoviricetes;Unknown	d__Bacteria;p__Bacillota_A
Viruses_Ang_PGV_seq_8842	28.58	225810	79.42	temperate	Caudoviricetes;Unknown	d__Bacteria;p__Bacillota
Viruses_Ang_PGV_seq_8843	34.81	213147	100	uncertain	Caudoviricetes;Unknown	Unassigned
Viruses_Ang_PGV_seq_8844	39.45	379953	100	virulent	Caudoviricetes;Unknown	d__Bacteria;p__Bacteroidota
Viruses_Ang_PGV_seq_8845	32.05	243996	100	virulent	Caudoviricetes;Unknown	d__Bacteria;p__Bacillota
Viruses_Ang_PGV_seq_8846	35.5	243279	100	virulent	Caudoviricetes;Unknown	Unassigned
Viruses_Ang_PGV_seq_8847	29.34	340376	95.44	virulent	Caudoviricetes;Unknown	Unassigned
Viruses_Ang_PGV_seq_8848	36.27	267304	100	virulent	Caudoviricetes;Unknown	Unassigned
Viruses_Ang_PGV_seq_8850	40.74	265666	100	temperate	Caudoviricetes;Unknown	Unassigned
Viruses_Ang_PGV_seq_8851	32.04	244441	100	virulent	Caudoviricetes;Unknown	d__Bacteria;p__Bacillota
Viruses_Ang_PGV_seq_8852	46.51	239554	100	virulent	Caudoviricetes;Unknown	Unassigned
Viruses_Ang_PGV_seq_8853	46.51	239554	100	virulent	Caudoviricetes;Unknown	Unassigned
Viruses_Ang_PGV_seq_8854	46.51	239555	100	virulent	Caudoviricetes;Unknown	Unassigned
Viruses_Ang_PGV_seq_8855	43.93	239575	100	temperate	Caudoviricetes;Unknown	d__Bacteria;p__Spirochaetota
Viruses_Ang_PGV_seq_8856	46.51	239555	100	virulent	Caudoviricetes;Unknown	Unassigned
Viruses_Ang_PGV_seq_8857	36	212108	100	virulent	Caudoviricetes;Unknown	d__Bacteria;p__Bacillota_A
Viruses_Ang_PGV_seq_8858	24.02	305287	29.06	virulent	Unclassified	Unassigned
Viruses_Ang_PGV_seq_8859	40.76	218379	86.99	virulent	Caudoviricetes;Unknown	Unassigned
Viruses_Ang_PGV_seq_8860	31.88	248001	93.71	virulent	Caudoviricetes;Unknown	Unassigned
Viruses_Ang_PGV_seq_8861	39.78	378135	100	virulent	Caudoviricetes;Unknown	Unassigned
Viruses_Ang_PGV_seq_8862	40.32	209932	89.53	virulent	Caudoviricetes;Unknown	d__Bacteria;p__Bacillota_A
Viruses_Ang_PGV_seq_8863	46.51	239553	100	virulent	Caudoviricetes;Unknown	Unassigned
Viruses_Ang_PGV_seq_8864	34.81	213176	100	uncertain	Caudoviricetes;Unknown	Unassigned
Viruses_Ang_PGV_seq_8865	46.51	239554	100	virulent	Caudoviricetes;Unknown	Unassigned
Viruses_Ang_PGV_seq_8866	29.19	209048	100	temperate	Caudoviricetes;Unknown	d__Bacteria;p__Bacillota_A
Viruses_Ang_PGV_seq_8868	39.45	379137	93.24	virulent	Caudoviricetes;Unknown	d__Bacteria;p__Bacteroidota
Viruses_Ang_PGV_seq_8869	46.01	220145	80.74	virulent	Caudoviricetes;Unknown	d__Bacteria;p__Pseudomonadota
Viruses_Ang_PGV_seq_8870	40.31	213697	88.74	virulent	Caudoviricetes;Unknown	d__Bacteria;p__Bacillota_A
Viruses_Ang_PGV_seq_8871	32.05	243600	100	virulent	Caudoviricetes;Unknown	d__Bacteria;p__Bacillota
Viruses_Ang_PGV_seq_8872	36.27	267304	100	virulent	Caudoviricetes;Unknown	Unassigned
Viruses_Ang_PGV_seq_8873	40.73	265666	100	temperate	Caudoviricetes;Unknown	Unassigned
Viruses_Ang_PGV_seq_8874	35.53	243707	100	virulent	Caudoviricetes;Unknown	Unassigned
Viruses_Ang_PGV_seq_8875	27.23	257315	88.88	temperate	Caudoviricetes;Unknown	d__Bacteria;p__Bacillota_A
Viruses_Ang_PGV_seq_8876	32.74	261227	97.57	virulent	Caudoviricetes;Unknown	d__Bacteria;p__Bacillota
Viruses_Ang_PGV_seq_8877	36.26	230607	79.92	virulent	Caudoviricetes;Unknown	Unassigned
Viruses_Ang_PGV_seq_8878	46.52	239554	100	virulent	Caudoviricetes;Unknown	Unassigned
Viruses_Ang_PGV_seq_8879	35.86	261471	100	temperate	Caudoviricetes;Unknown	Unassigned
Viruses_Ang_PGV_seq_8880	40.78	218926	85.85	virulent	Caudoviricetes;Unknown	Unassigned
Viruses_Ang_PGV_seq_8881	31.88	247638	100	virulent	Caudoviricetes;Unknown	Unassigned
Viruses_Ang_PGV_seq_8882	32.05	243995	100	virulent	Caudoviricetes;Unknown	d__Bacteria;p__Bacillota
Viruses_Ang_PGV_seq_8883	46.51	239553	100	virulent	Caudoviricetes;Unknown	Unassigned
Viruses_Ang_PGV_seq_8884	40.05	261065	91.58	virulent	Caudoviricetes;Unknown	Unassigned
Viruses_Ang_PGV_seq_8885	41.71	235444	82.73	uncertain	Caudoviricetes;Unknown	Unassigned
Viruses_Ang_PGV_seq_8886	32.04	243823	92.18	virulent	Caudoviricetes;Unknown	d__Bacteria;p__Bacillota
Viruses_Ang_PGV_seq_8887	26.86	296646	89.68	virulent	Caudoviricetes;Unknown	Unassigned
Viruses_Ang_PGV_seq_8888	46.51	239554	100	virulent	Caudoviricetes;Unknown	Unassigned
Viruses_Ang_PGV_seq_8889	40.78	218650	85.8	virulent	Caudoviricetes;Unknown	Unassigned
Viruses_Ang_PGV_seq_8890	39.78	378135	100	virulent	Caudoviricetes;Unknown	Unassigned
Viruses_Ang_PGV_seq_8891	43.87	241914	91.36	temperate	Caudoviricetes;Unknown	d__Bacteria;p__Spirochaetota
Viruses_Ang_PGV_seq_8892	46.51	239554	100	virulent	Caudoviricetes;Unknown	Unassigned
Viruses_Ang_PGV_seq_8893	31.88	248546	100	virulent	Caudoviricetes;Unknown	Unassigned
Viruses_Ang_PGV_seq_8894	31.82	293737	96.91	virulent	Caudoviricetes;Unknown	d__Bacteria;p__Bacillota_A
Viruses_Ang_PGV_seq_8895	43.94	239678	91.03	temperate	Caudoviricetes;Unknown	d__Bacteria;p__Spirochaetota
Viruses_Ang_PGV_seq_8896	46.51	239555	100	virulent	Caudoviricetes;Unknown	Unassigned
Viruses_Ang_PGV_seq_8897	39.78	377991	100	virulent	Caudoviricetes;Unknown	Unassigned
Viruses_Ang_PGV_seq_8898	32.03	245353	92.4	virulent	Caudoviricetes;Unknown	d__Bacteria;p__Bacillota
Viruses_Ang_PGV_seq_8899	30.99	317233	99.28	virulent	Caudoviricetes;Unknown	Unassigned
Viruses_Ang_PGV_seq_8900	46.48	241275	100	virulent	Caudoviricetes;Unknown	Unassigned
Viruses_Ang_PGV_seq_8901	28.61	202315	86.34	virulent	Caudoviricetes;Unknown	d__Bacteria;p__Bacillota
Viruses_Ang_PGV_seq_8902	33.26	266352	92.6	temperate	Caudoviricetes;Unknown	Unassigned
Viruses_Ang_PGV_seq_8903	41.7	236143	100	uncertain	Caudoviricetes;Unknown	Unassigned
Viruses_Ang_PGV_seq_8904	26.77	329597	100	virulent	Caudoviricetes;Unknown	Unassigned
Viruses_Ang_PGV_seq_8905	46.52	239554	100	virulent	Caudoviricetes;Unknown	Unassigned
Viruses_Ang_PGV_seq_8906	35.92	234126	100	virulent	Caudoviricetes;Unknown	Unassigned
Viruses_Ang_PGV_seq_8907	40.01	305546	100	virulent	Caudoviricetes;Unknown	Unassigned
Viruses_Ang_PGV_seq_8908	34.76	200412	78.76	virulent	Caudoviricetes;Unknown	Unassigned
Viruses_Ang_PGV_seq_8909	32.06	236799	94.49	virulent	Caudoviricetes;Unknown	Unassigned
Viruses_Ang_PGV_seq_8910	33.13	390617	97.49	temperate	Caudoviricetes;Unknown	Unassigned
Viruses_Ang_PGV_seq_8911	28.86	243968	85.13	virulent	Caudoviricetes;Unknown	Unassigned
Viruses_Ang_PGV_seq_8912	35.1	295324	92.86	virulent	Caudoviricetes;Unknown	Unassigned
Viruses_Ang_PGV_seq_8914	28.94	256424	100	virulent	Caudoviricetes;Unknown	Unassigned
Viruses_Ang_PGV_seq_8915	31.79	228167	96.35	virulent	Caudoviricetes;Unknown	Unassigned
Viruses_Ang_PGV_seq_8916	29.31	244692	85.37	temperate	Caudoviricetes;Unknown	d__Bacteria;p__Bacillota
Viruses_Ang_PGV_seq_8917	30.27	204737	70.84	virulent	Caudoviricetes;Unknown	d__Bacteria;p__Bacillota_A
Viruses_Ang_PGV_seq_8918	37.81	375007	95.96	virulent	Caudoviricetes;Unknown	Unassigned
Viruses_Ang_PGV_seq_8919	31.36	256579	95.88	uncertain	Caudoviricetes;Unknown	d__Bacteria;p__Bacillota
Viruses_Ang_PGV_seq_8920	27.94	254181	100	virulent	Caudoviricetes;Unknown	Unassigned
Viruses_Ang_PGV_seq_8921	27.77	243883	100	virulent	Caudoviricetes;Unknown	Unassigned
Viruses_Ang_PGV_seq_8922	35.93	214372	90.47	virulent	Caudoviricetes;Unknown	Multiphyla
Viruses_Ang_PGV_seq_8923	62.27	236200	98.01	virulent	Caudoviricetes;Unknown	Unassigned
Viruses_Ang_PGV_seq_8924	31.13	226293	100	virulent	Caudoviricetes;Unknown	Unassigned
Viruses_Ang_PGV_seq_8925	29.05	215946	74.99	virulent	Caudoviricetes;Unknown	Unassigned
Viruses_Ang_PGV_seq_8926	29.73	202762	100	virulent	Caudoviricetes;Unknown	d__Bacteria;p__Bacillota_A
Viruses_Ang_PGV_seq_8927	33.03	411228	96.46	virulent	Caudoviricetes;Unknown	Unassigned
Viruses_Ang_PGV_seq_8928	25.32	201484	89.72	virulent	Caudoviricetes;Unknown	d__Bacteria;p__Bacillota
Viruses_Ang_PGV_seq_8929	33.32	287081	77.42	uncertain	Caudoviricetes;Unknown	d__Bacteria;p__Cyanobacteriota
Viruses_Ang_PGV_seq_8930	35.92	269238	100	virulent	Caudoviricetes;Unknown	Unassigned
Viruses_Ang_PGV_seq_8931	35.53	203683	71.24	virulent	Caudoviricetes;Unknown	Unassigned
Viruses_Ang_PGV_seq_8932	40.03	406020	100	virulent	Caudoviricetes;Unknown	d__Bacteria;p__Bacteroidota
Viruses_Ang_PGV_seq_8933	43.25	210458	77.98	virulent	Caudoviricetes;Unknown	Unassigned
Viruses_Ang_PGV_seq_8934	34.59	300190	85.94	virulent	Caudoviricetes;Unknown	Unassigned
Viruses_Ang_PGV_seq_8935	33.2	236178	100	virulent	Caudoviricetes;Unknown	d__Bacteria;p__Bacillota_A
Viruses_Ang_PGV_seq_8936	34.13	201250	77.45	virulent	Caudoviricetes;Unknown	d__Bacteria;p__Pseudomonadota
Viruses_Ang_PGV_seq_8937	22.38	269359	27.09	virulent	Unclassified	Unassigned
Viruses_Ang_PGV_seq_8938	29.03	215972	75.25	virulent	Caudoviricetes;Unknown	Unassigned
Viruses_Ang_PGV_seq_8941	27.68	375723	100	virulent	Caudoviricetes;Unknown	d__Bacteria;p__Bacillota_A
Viruses_Ang_PGV_seq_8942	31.87	203529	71.47	virulent	Caudoviricetes;Unknown	d__Bacteria;p__Bacillota_C
Viruses_Ang_PGV_seq_8943	31.36	257943	96.01	uncertain	Caudoviricetes;Unknown	d__Bacteria;p__Bacillota
Viruses_Ang_PGV_seq_8944	33.21	259848	89.55	virulent	Caudoviricetes;Unknown	Unassigned
Viruses_Ang_PGV_seq_8945	39.14	203120	74.95	virulent	Caudoviricetes;Unknown	Unassigned
Viruses_Ang_PGV_seq_8946	31.89	223522	96.08	virulent	Caudoviricetes;Unknown	Unassigned
Viruses_Ang_PGV_seq_8947	29.33	254219	100	temperate	Caudoviricetes;Unknown	d__Bacteria;p__Bacillota
Viruses_Ang_PGV_seq_8948	30.28	205106	70.97	virulent	Caudoviricetes;Unknown	d__Bacteria;p__Bacillota_A
Viruses_Ang_PGV_seq_8949	35.37	237290	100	virulent	Caudoviricetes;Unknown	Unassigned
Viruses_Ang_PGV_seq_8950	37.28	218814	80.08	virulent	Caudoviricetes;Unknown	Unassigned
Viruses_Ang_PGV_seq_8951	27.79	242398	100	virulent	Caudoviricetes;Unknown	Unassigned
Viruses_Ang_PGV_seq_8952	28.91	227191	78.99	virulent	Caudoviricetes;Unknown	Unassigned
Viruses_Ang_PGV_seq_8953	27.94	254181	100	virulent	Caudoviricetes;Unknown	Unassigned
Viruses_Ang_PGV_seq_8954	40.25	300276	100	virulent	Caudoviricetes;Unknown	Unassigned
Viruses_Ang_PGV_seq_8955	37.29	247781	94.07	virulent	Caudoviricetes;Unknown	Unassigned
Viruses_Ang_PGV_seq_8956	29.6	246931	100	virulent	Caudoviricetes;Unknown	Unassigned
Viruses_Ang_PGV_seq_8957	27.63	223436	78.02	virulent	Caudoviricetes;Unknown	Unassigned
Viruses_Ang_PGV_seq_8958	35.32	220203	100	virulent	Caudoviricetes;Unknown	Unassigned
Viruses_Ang_PGV_seq_8959	29.01	247194	100	virulent	Caudoviricetes;Unknown	Unassigned
Viruses_Ang_PGV_seq_8960	31.13	226159	100	virulent	Caudoviricetes;Unknown	Unassigned
Viruses_Ang_PGV_seq_8961	34.21	340224	100	virulent	Caudoviricetes;Unknown	d__Bacteria;p__Bacillota_A
Viruses_Ang_PGV_seq_8962	36.26	231860	78.77	virulent	Caudoviricetes;Unknown	Unassigned
Viruses_Ang_PGV_seq_8963	37.68	275296	100	virulent	Caudoviricetes;Unknown	Unassigned
Viruses_Ang_PGV_seq_8964	22.37	269329	27.09	virulent	Unclassified	Unassigned
Viruses_Ang_PGV_seq_8965	41.28	258698	89.62	virulent	Caudoviricetes;Unknown	Unassigned
Viruses_Ang_PGV_seq_8966	24.61	223569	100	virulent	Caudoviricetes;Unknown	d__Bacteria;p__Bacillota_A
Viruses_Ang_PGV_seq_8967	38.13	211688	73.66	virulent	Caudoviricetes;Unknown	Unassigned
Viruses_Ang_PGV_seq_8970	35.93	269238	100	virulent	Caudoviricetes;Unknown	Unassigned
Viruses_Ang_PGV_seq_8971	33.9	237009	100	uncertain	Caudoviricetes;Unknown	Unassigned
Viruses_Ang_PGV_seq_8972	27.99	259851	100	temperate	Caudoviricetes;Unknown	Unassigned
Viruses_Ang_PGV_seq_8973	33.21	235049	100	virulent	Caudoviricetes;Unknown	d__Bacteria;p__Bacillota_A
Viruses_Ang_PGV_seq_8974	29.04	215891	75.01	virulent	Caudoviricetes;Unknown	Unassigned
Viruses_Ang_PGV_seq_8975	27.73	274583	100	temperate	Caudoviricetes;Unknown	Unassigned
Viruses_Ang_PGV_seq_8976	39.63	229335	80.13	virulent	Caudoviricetes;Unknown	Unassigned
Viruses_Ang_PGV_seq_8977	28.51	251683	95.93	virulent	Caudoviricetes;Unknown	d__Bacteria;p__Bacillota_A
Viruses_Ang_PGV_seq_8978	34.77	212943	75.83	virulent	Caudoviricetes;Unknown	d__Bacteria;p__Bacteroidota
Viruses_Ang_PGV_seq_8979	31.65	303479	100	virulent	Caudoviricetes;Unknown	Unassigned
Viruses_Ang_PGV_seq_8980	31.83	233234	81.02	virulent	Caudoviricetes;Unknown	Unassigned
Viruses_Ang_PGV_seq_8981	30.32	271300	100	temperate	Caudoviricetes;Unknown	d__Bacteria;p__Bacillota
Viruses_Ang_PGV_seq_8982	37.18	240819	100	temperate	Caudoviricetes;Unknown	Unassigned
Viruses_Ang_PGV_seq_8983	34.55	255744	93.46	virulent	Caudoviricetes;Unknown	Unassigned
Viruses_Ang_PGV_seq_8984	29.62	355489	96.04	virulent	Caudoviricetes;Unknown	Unassigned
Viruses_Ang_PGV_seq_8985	31.05	291836	100	virulent	Caudoviricetes;Unknown	d__Bacteria;p__Bacteroidota
Viruses_Ang_PGV_seq_8986	27.61	387345	100	virulent	Caudoviricetes;Unknown	Unassigned
Viruses_Ang_PGV_seq_8988	27.6	476919	90.98	uncertain	Caudoviricetes;Unknown	d__Bacteria;p__Bacillota
Viruses_Ang_PGV_seq_8989	26.45	248540	100	virulent	Caudoviricetes;Unknown	Unassigned
Viruses_Ang_PGV_seq_8990	31.12	226579	100	virulent	Caudoviricetes;Unknown	Unassigned
Viruses_Ang_PGV_seq_8991	35.91	203698	93.78	virulent	Caudoviricetes;Unknown	d__Bacteria;p__Bacillota_A
Viruses_Ang_PGV_seq_8992	26.53	242841	100	virulent	Caudoviricetes;Unknown	Unassigned
Viruses_Ang_PGV_seq_8993	30.06	244111	100	virulent	Caudoviricetes;Unknown	d__Bacteria;p__Bacillota_A
Viruses_Ang_PGV_seq_8994	36.14	222426	77.31	virulent	Caudoviricetes;Unknown	Unassigned
Viruses_Ang_PGV_seq_8995	34.8	399362	91.86	virulent	Caudoviricetes;Unknown	d__Bacteria;p__Bacillota_C
Viruses_Ang_PGV_seq_8997	29.67	276516	100	virulent	Caudoviricetes;Unknown	d__Bacteria;p__Cyanobacteriota
Viruses_Ang_PGV_seq_8998	31.08	226392	100	virulent	Caudoviricetes;Unknown	Unassigned
Viruses_Ang_PGV_seq_8999	29.63	289711	100	virulent	Caudoviricetes;Unknown	d__Bacteria;p__Bacillota_C
Viruses_Ang_PGV_seq_9000	38.47	403333	98.07	virulent	Caudoviricetes;Unknown	Unassigned
Viruses_Ang_PGV_seq_9001	31.06	238654	93.56	uncertain	Caudoviricetes;Unknown	Unassigned
Viruses_Ang_PGV_seq_9002	33.96	217255	76.07	virulent	Caudoviricetes;Unknown	Unassigned
Viruses_Ang_PGV_seq_9003	33.01	257848	98.46	virulent	Caudoviricetes;Unknown	d__Bacteria;p__Bacteroidota
Viruses_Ang_PGV_seq_9004	28.11	303430	94.15	uncertain	Caudoviricetes;Unknown	d__Bacteria;p__Cyanobacteriota
Viruses_Ang_PGV_seq_9006	36.92	247281	100	virulent	Caudoviricetes;Unknown	Unassigned
Viruses_Ang_PGV_seq_9007	32.8	249608	86.21	virulent	Caudoviricetes;Unknown	d__Bacteria;p__Bacillota_A
Viruses_Ang_PGV_seq_9008	31.07	355827	100	uncertain	Caudoviricetes;Unknown	d__Bacteria;p__Bacillota_A
Viruses_Ang_PGV_seq_9009	26.38	265649	100	virulent	Caudoviricetes;Unknown	Unassigned
Viruses_Ang_PGV_seq_9010	31.16	229032	100	virulent	Caudoviricetes;Unknown	Unassigned
Viruses_Ang_PGV_seq_9011	41.56	225308	79.36	uncertain	Caudoviricetes;Unknown	Unassigned
Viruses_Ang_PGV_seq_9012	32.35	297604	73.24	virulent	Caudoviricetes;Unknown	Unassigned
Viruses_Ang_PGV_seq_9013	34.01	265672	79.69	uncertain	Caudoviricetes;Unknown	Unassigned
Viruses_Ang_PGV_seq_9014	30.44	212742	74.79	virulent	Caudoviricetes;Unknown	Unassigned
Viruses_Ang_PGV_seq_9015	39.47	371818	100	virulent	Caudoviricetes;Unknown	d__Bacteria;p__Bacteroidota
Viruses_Ang_PGV_seq_9016	34.31	251648	87.8	virulent	Caudoviricetes;Unknown	Unassigned
Viruses_Ang_PGV_seq_9017	37.53	355631	97.87	uncertain	Caudoviricetes;Unknown	d__Bacteria;p__Bacillota_A
Viruses_Ang_PGV_seq_9018	28.36	276100	100	virulent	Caudoviricetes;Unknown	Unassigned
Viruses_Ang_PGV_seq_9020	31.1	355145	100	virulent	Caudoviricetes;Unknown	d__Bacteria;p__Spirochaetota
Viruses_Ang_PGV_seq_9021	38.28	233118	100	virulent	Caudoviricetes;Unknown	Unassigned
Viruses_Ang_PGV_seq_9023	37.13	254172	87.44	virulent	Caudoviricetes;Unknown	d__Bacteria;p__Bacillota
Viruses_Ang_PGV_seq_9024	40.01	244092	88.78	virulent	Caudoviricetes;Unknown	Unassigned
Viruses_Ang_PGV_seq_9025	31.05	291837	100	virulent	Caudoviricetes;Unknown	d__Bacteria;p__Bacteroidota
Viruses_Ang_PGV_seq_9026	33.53	244892	100	virulent	Caudoviricetes;Unknown	Unassigned
Viruses_Ang_PGV_seq_9027	33.97	327015	46.58	uncertain	Caudoviricetes;Unknown	d__Bacteria;p__Bacillota_A
Viruses_Ang_PGV_seq_9028	27.56	299044	79.93	uncertain	Caudoviricetes;Unknown	d__Bacteria;p__Bacteroidota
Viruses_Ang_PGV_seq_9029	29.16	243668	97.93	virulent	Caudoviricetes;Unknown	d__Bacteria;p__Cyanobacteriota
Viruses_Ang_PGV_seq_9030	34.93	202827	96.53	virulent	Caudoviricetes;Unknown	d__Bacteria;p__Bacillota_A
Viruses_Ang_PGV_seq_9031	33.42	253206	87.8	temperate	Caudoviricetes;Unknown	Unassigned
Viruses_Ang_PGV_seq_9032	32.51	246417	85.37	temperate	Caudoviricetes;Unknown	Unassigned
Viruses_Ang_PGV_seq_9033	34.35	205630	83.04	virulent	Caudoviricetes;Unknown	Unassigned
Viruses_Ang_PGV_seq_9034	36.79	302471	100	uncertain	Caudoviricetes;Unknown	d__Bacteria;p__Bacillota_A
Viruses_Ang_PGV_seq_9035	29.24	275600	100	virulent	Caudoviricetes;Unknown	d__Bacteria;p__Bacillota
Viruses_Ang_PGV_seq_9036	31.13	414150	100	virulent	Caudoviricetes;Unknown	d__Bacteria;p__Bacillota_A
Viruses_Ang_PGV_seq_9037	30.06	244180	100	virulent	Caudoviricetes;Unknown	d__Bacteria;p__Bacillota_A
Viruses_Ang_PGV_seq_9038	28.12	244781	90.3	virulent	Caudoviricetes;Unknown	Unassigned
Viruses_Ang_PGV_seq_9039	29.1	216788	95.25	temperate	Caudoviricetes;Unknown	d__Bacteria;p__Bacillota_A
Viruses_Ang_PGV_seq_9040	31.8	250047	100	virulent	Caudoviricetes;Unknown	Unassigned
Viruses_Ang_PGV_seq_9041	33.96	217255	76.07	virulent	Caudoviricetes;Unknown	Unassigned
Viruses_Ang_PGV_seq_9042	37.21	217361	82.17	virulent	Caudoviricetes;Unknown	d__Bacteria;p__Bacteroidota
Viruses_Ang_PGV_seq_9044	30.23	237929	87.89	virulent	Caudoviricetes;Unknown	Unassigned
Viruses_Ang_PGV_seq_9045	38.48	344621	97.68	virulent	Caudoviricetes;Unknown	Unassigned
Viruses_Ang_PGV_seq_9046	28.12	304897	94.22	uncertain	Caudoviricetes;Unknown	d__Bacteria;p__Cyanobacteriota
Viruses_Ang_PGV_seq_9047	28.59	237121	83.3	virulent	Caudoviricetes;Unknown	Unassigned
Viruses_Ang_PGV_seq_9048	31.08	226420	100	virulent	Caudoviricetes;Unknown	Unassigned
Viruses_Ang_PGV_seq_9049	37.8	275111	100	virulent	Caudoviricetes;Unknown	Unassigned
Viruses_Ang_PGV_seq_9050	30.25	223667	77.61	virulent	Caudoviricetes;Unknown	Unassigned
Viruses_Ang_PGV_seq_9051	33.63	204586	71.69	virulent	Caudoviricetes;Unknown	Unassigned
Viruses_Ang_PGV_seq_9052	30.56	276302	100	virulent	Caudoviricetes;Unknown	Unassigned
Viruses_Ang_PGV_seq_9053	35.97	205373	92.63	virulent	Caudoviricetes;Unknown	d__Bacteria;p__Bacillota_A
Viruses_Ang_PGV_seq_9054	33.6	269548	100	virulent	Caudoviricetes;Unknown	Unassigned
Viruses_Ang_PGV_seq_9055	39.14	377893	100	virulent	Caudoviricetes;Unknown	Unassigned
Viruses_Ang_PGV_seq_9056	33.78	239581	100	virulent	Caudoviricetes;Unknown	d__Bacteria;p__Bacteroidota
Viruses_Ang_PGV_seq_9057	33.01	257995	100	virulent	Caudoviricetes;Unknown	d__Bacteria;p__Bacteroidota
Viruses_Ang_PGV_seq_9058	31.05	239871	100	uncertain	Caudoviricetes;Unknown	Unassigned
Viruses_Ang_PGV_seq_9059	33.52	240519	100	virulent	Caudoviricetes;Unknown	Unassigned
Viruses_Ang_PGV_seq_9060	32.42	313046	95.46	uncertain	Caudoviricetes;Unknown	d__Bacteria;p__Cyanobacteriota
Viruses_Ang_PGV_seq_9061	32.32	272112	72.83	virulent	Caudoviricetes;Unknown	d__Bacteria;p__Bacteroidota
Viruses_Ang_PGV_seq_9062	28.41	208385	74.9	virulent	Caudoviricetes;Unknown	Unassigned
Viruses_Ang_PGV_seq_9063	38.49	245176	85.81	virulent	Caudoviricetes;Unknown	Unassigned
Viruses_Ang_PGV_seq_9064	31.02	241816	100	virulent	Caudoviricetes;Unknown	Unassigned
Viruses_Ang_PGV_seq_9065	26.85	248659	100	virulent	Caudoviricetes;Unknown	Unassigned
Viruses_Ang_PGV_seq_9066	42.02	211873	75.66	uncertain	Caudoviricetes;Unknown	Unassigned
Viruses_Ang_PGV_seq_9067	32.98	200640	75.81	temperate	Caudoviricetes;Unknown	Unassigned
Viruses_Ang_PGV_seq_9068	28.36	275998	95.4	virulent	Caudoviricetes;Unknown	Unassigned
Viruses_Ang_PGV_seq_9069	31.16	229050	100	virulent	Caudoviricetes;Unknown	Unassigned
Viruses_Ang_PGV_seq_9070	34.1	357295	95.77	virulent	Caudoviricetes;Unknown	d__Bacteria;p__Bacteroidota
Viruses_Ang_PGV_seq_9071	43.9	244121	100	temperate	Caudoviricetes;Unknown	Multiphyla
Viruses_Ang_PGV_seq_9072	27.29	262076	91.46	virulent	Caudoviricetes;Unknown	d__Bacteria;p__Bacillota_A
Viruses_Ang_PGV_seq_9073	31.61	247713	100	virulent	Caudoviricetes;Unknown	Unassigned
Viruses_Ang_PGV_seq_9074	29.41	215060	75.41	virulent	Caudoviricetes;Unknown	Unassigned
Viruses_Ang_PGV_seq_9075	30.23	286021	100	virulent	Caudoviricetes;Unknown	Unassigned
Viruses_Ang_PGV_seq_9076	30.57	299927	96.94	virulent	Caudoviricetes;Unknown	Unassigned
Viruses_Ang_PGV_seq_9077	33.12	402054	96.58	virulent	Caudoviricetes;Unknown	Unassigned
Viruses_Ang_PGV_seq_9078	33.56	244529	84.33	virulent	Caudoviricetes;Unknown	d__Bacteria;p__Bacteroidota
Viruses_Ang_PGV_seq_9079	33.65	252752	87.71	virulent	Caudoviricetes;Unknown	Unassigned
Viruses_Ang_PGV_seq_9080	51.68	302444	97.38	virulent	Caudoviricetes;Unknown	Others
Viruses_Ang_PGV_seq_9081	38.07	202885	88.34	virulent	Caudoviricetes;Unknown	d__Bacteria;p__Bacillota
Viruses_Ang_PGV_seq_9082	33.64	252681	87.69	virulent	Caudoviricetes;Unknown	Unassigned
Viruses_Ang_PGV_seq_9083	30.78	293634	89.13	virulent	Caudoviricetes;Unknown	d__Bacteria;p__Bacteroidota
Viruses_Ang_PGV_seq_9084	29.17	210991	74.26	virulent	Caudoviricetes;Unknown	Unassigned
Viruses_Ang_PGV_seq_9085	35.84	267159	90.73	virulent	Caudoviricetes;Unknown	d__Bacteria;p__Bacteroidota
Viruses_Ang_PGV_seq_9086	35.85	266620	90.7	virulent	Caudoviricetes;Unknown	d__Bacteria;p__Bacteroidota
Viruses_Ang_PGV_seq_9087	29.4	246913	86.45	virulent	Caudoviricetes;Unknown	d__Bacteria;p__Bacillota
Viruses_Ang_PGV_seq_9088	31.94	236515	92.25	virulent	Caudoviricetes;Unknown	Unassigned
Viruses_Ang_PGV_seq_9089	30.64	212382	75.12	virulent	Caudoviricetes;Unknown	Unassigned
Viruses_Ang_PGV_seq_9090	33.15	228837	80	virulent	Caudoviricetes;Unknown	Unassigned
Viruses_Ang_PGV_seq_9091	33.36	201327	91.46	temperate	Caudoviricetes;Unknown	Unassigned
Viruses_Ang_PGV_seq_9092	35.28	209260	72.62	virulent	Caudoviricetes;Unknown	Unassigned
Viruses_Ang_PGV_seq_9093	31.56	236902	81.61	virulent	Caudoviricetes;Unknown	d__Bacteria;p__Spirochaetota
Viruses_Ang_PGV_seq_9094	25.64	205757	70.34	virulent	Caudoviricetes;Unknown	Unassigned
Viruses_Ang_PGV_seq_9095	26.16	282608	100	virulent	Caudoviricetes;Unknown	d__Bacteria;p__Bacillota
Viruses_Ang_PGV_seq_9096	29.01	265384	88.38	virulent	Caudoviricetes;Unknown	d__Bacteria;p__Bacillota
Viruses_Ang_PGV_seq_9097	27.26	225560	100	virulent	Caudoviricetes;Unknown	d__Bacteria;p__Bacillota_A
Viruses_Ang_PGV_seq_9098	27.51	200948	100	virulent	Caudoviricetes;Unknown	Unassigned
Viruses_Ang_PGV_seq_9099	27.75	265773	91.72	virulent	Caudoviricetes;Unknown	d__Bacteria;p__Spirochaetota
Viruses_Ang_PGV_seq_9100	33.96	344915	92.11	uncertain	Caudoviricetes;Unknown	Unassigned
Viruses_Ang_PGV_seq_9101	33.8	254779	100	virulent	Caudoviricetes;Unknown	Unassigned
Viruses_Ang_PGV_seq_9102	29.5	209520	72.94	virulent	Caudoviricetes;Unknown	Unassigned
Viruses_Ang_PGV_seq_9103	29.11	279063	75.29	virulent	Caudoviricetes;Unknown	Unassigned
Viruses_Ang_PGV_seq_9104	38.54	281827	93.31	virulent	Caudoviricetes;Unknown	Unassigned
Viruses_Ang_PGV_seq_9105	34.63	239353	100	virulent	Caudoviricetes;Unknown	d__Bacteria;p__Bacillota
Viruses_Ang_PGV_seq_9106	30.02	223419	78.29	virulent	Caudoviricetes;Unknown	Unassigned
Viruses_Ang_PGV_seq_9107	34.62	359321	94.55	virulent	Caudoviricetes;Unknown	Unassigned
Viruses_Ang_PGV_seq_9108	28.65	227624	80.37	virulent	Caudoviricetes;Unknown	Unassigned
Viruses_Ang_PGV_seq_9109	33.65	227128	100	virulent	Caudoviricetes;Unknown	Unassigned
Viruses_Ang_PGV_seq_9111	28.23	204838	77.7	virulent	Caudoviricetes;Unknown	d__Bacteria;p__Bacillota_A
Viruses_Ang_PGV_seq_9112	37.33	236997	87.3	temperate	Caudoviricetes;Unknown	d__Bacteria;p__Bacteroidota
Viruses_Ang_PGV_seq_9113	31.56	252034	100	virulent	Caudoviricetes;Unknown	d__Bacteria;p__Spirochaetota
Viruses_Ang_PGV_seq_9114	28.85	215547	76.09	virulent	Caudoviricetes;Unknown	Unassigned
Viruses_Ang_PGV_seq_9115	37.05	232165	80.99	virulent	Caudoviricetes;Unknown	d__Bacteria;p__Bacteroidota
Viruses_Ang_PGV_seq_9116	33.73	205291	100	virulent	Caudoviricetes;Unknown	Unassigned
Viruses_Ang_PGV_seq_9117	41.9	455731	98.24	virulent	Caudoviricetes;Unknown	Unassigned
Viruses_Ang_PGV_seq_9118	30.06	217051	76.02	virulent	Caudoviricetes;Unknown	Unassigned
Viruses_Ang_PGV_seq_9119	32.52	322768	95.7	uncertain	Caudoviricetes;Unknown	d__Bacteria;p__Cyanobacteriota
Viruses_Ang_PGV_seq_9120	31.15	228550	82.87	virulent	Caudoviricetes;Unknown	d__Bacteria;p__Bacillota
Viruses_Ang_PGV_seq_9121	29.12	254793	87.72	virulent	Caudoviricetes;Unknown	Unassigned
Viruses_Ang_PGV_seq_9122	38.39	258404	100	temperate	Caudoviricetes;Unknown	Unassigned
Viruses_Ang_PGV_seq_9123	29.18	401028	96.36	virulent	Caudoviricetes;Unknown	d__Archaea;p__Methanobacteriota
Viruses_Ang_PGV_seq_9124	37.83	376140	100	virulent	Caudoviricetes;Unknown	Unassigned
Viruses_Ang_PGV_seq_9125	35.79	203341	85.94	virulent	Caudoviricetes;Unknown	Unassigned
Viruses_Ang_PGV_seq_9126	40.1	273645	100	virulent	Caudoviricetes;Unknown	Unassigned
Viruses_Ang_PGV_seq_9127	32.26	259162	89.48	virulent	Caudoviricetes;Unknown	Unassigned
Viruses_Ang_PGV_seq_9128	24.29	289562	27.44	virulent	Unclassified	Unassigned
Viruses_Ang_PGV_seq_9129	25.6	248257	68.31	virulent	Caudoviricetes;Unknown	Multiphyla
Viruses_Ang_PGV_seq_9130	42.49	248985	86.87	virulent	Caudoviricetes;Unknown	Others
Viruses_Ang_PGV_seq_9132	35.8	237775	100	virulent	Caudoviricetes;Unknown	d__Bacteria;p__Pseudomonadota
Viruses_Ang_PGV_seq_9133	37.75	401590	100	virulent	Caudoviricetes;Unknown	Unassigned
Viruses_Ang_PGV_seq_9134	25.9	214094	100	virulent	Caudoviricetes;Unknown	d__Bacteria;p__Bacillota_A
Viruses_Ang_PGV_seq_9135	33.05	236567	100	virulent	Caudoviricetes;Unknown	Unassigned
Viruses_Ang_PGV_seq_9136	26.75	269803	74.08	virulent	Caudoviricetes;Unknown	d__Bacteria;p__Pseudomonadota
Viruses_Ang_PGV_seq_9137	39.39	234542	100	virulent	Caudoviricetes;Unknown	Unassigned
Viruses_Ang_PGV_seq_9138	40.01	252299	87.05	temperate	Caudoviricetes;Unknown	Unassigned
Viruses_Ang_PGV_seq_9139	34.23	201663	89.83	uncertain	Caudoviricetes;Unknown	Unassigned
Viruses_Ang_PGV_seq_9140	37.42	227232	77.92	virulent	Caudoviricetes;Unknown	Unassigned
Viruses_Ang_PGV_seq_9141	28.99	241464	100	virulent	Caudoviricetes;Unknown	Unassigned
Viruses_Ang_PGV_seq_9142	36.01	209748	73.32	uncertain	Caudoviricetes;Unknown	Unassigned
Viruses_Ang_PGV_seq_9143	41.59	320703	96.73	virulent	Caudoviricetes;Unknown	Unassigned
Viruses_Ang_PGV_seq_9144	27.82	255377	100	uncertain	Caudoviricetes;Unknown	Unassigned
Viruses_Ang_PGV_seq_9145	36.21	227790	77.79	virulent	Caudoviricetes;Unknown	Unassigned
Viruses_Ang_PGV_seq_9146	27.34	220019	78.02	virulent	Caudoviricetes;Unknown	d__Bacteria;p__Bacteroidota
Viruses_Ang_PGV_seq_9147	33.37	231205	100	virulent	Caudoviricetes;Unknown	Unassigned
Viruses_Ang_PGV_seq_9148	46.51	239554	100	virulent	Caudoviricetes;Unknown	Unassigned
Viruses_Ang_PGV_seq_9149	34.9	217725	83.05	virulent	Caudoviricetes;Unknown	Unassigned
Viruses_Ang_PGV_seq_9150	38.07	235755	82.57	uncertain	Caudoviricetes;Unknown	Unassigned
Viruses_Ang_PGV_seq_9151	29.29	230702	80.54	virulent	Caudoviricetes;Unknown	d__Bacteria;p__Bacillota_C
Viruses_Ang_PGV_seq_9152	33.8	254699	100	virulent	Caudoviricetes;Unknown	Unassigned
Viruses_Ang_PGV_seq_9154	30.28	274580	100	temperate	Caudoviricetes;Unknown	Multiphyla
Viruses_Ang_PGV_seq_9155	37.33	240735	93.42	virulent	Caudoviricetes;Unknown	Unassigned
Viruses_Ang_PGV_seq_9156	31.12	223820	78.93	virulent	Caudoviricetes;Unknown	d__Bacteria;p__Bacillota_A
Viruses_Ang_PGV_seq_9157	29.02	280309	100	virulent	Caudoviricetes;Unknown	d__Bacteria;p__Bacillota
Viruses_Ang_PGV_seq_9158	29.01	290673	88.79	virulent	Caudoviricetes;Unknown	d__Bacteria;p__Bacillota_A
Viruses_Ang_PGV_seq_9159	35.01	202262	71.18	virulent	Caudoviricetes;Unknown	d__Bacteria;p__Bacillota
Viruses_Ang_PGV_seq_9160	45.88	222890	81.76	virulent	Caudoviricetes;Unknown	d__Bacteria;p__Pseudomonadota
Viruses_Ang_PGV_seq_9161	36.25	226721	78.54	virulent	Caudoviricetes;Unknown	Unassigned
Viruses_Ang_PGV_seq_9162	27.6	271779	93.84	virulent	Caudoviricetes;Unknown	Unassigned
Viruses_Ang_PGV_seq_9163	36.98	241809	83.32	virulent	Caudoviricetes;Unknown	d__Bacteria;p__Bacteroidota
Viruses_Ang_PGV_seq_9164	26.86	233550	81.54	virulent	Caudoviricetes;Unknown	Unassigned
Viruses_Ang_PGV_seq_9165	38.1	268083	92.94	virulent	Caudoviricetes;Unknown	Unassigned
Viruses_Ang_PGV_seq_9166	34.82	210592	unknown	virulent	Caudoviricetes;Unknown	d__Bacteria;p__Cyanobacteriota
Viruses_Ang_PGV_seq_9167	33.12	203644	100	uncertain	Caudoviricetes;Unknown	d__Bacteria;p__Bacillota_A
Viruses_Ang_PGV_seq_9168	33.4	239350	100	virulent	Caudoviricetes;Unknown	Unassigned
Viruses_Ang_PGV_seq_9169	34.05	223655	78.42	virulent	Caudoviricetes;Unknown	Multiphyla
Viruses_Ang_PGV_seq_9170	33.51	232615	100	virulent	Caudoviricetes;Unknown	Unassigned
Viruses_Ang_PGV_seq_9171	37.34	236942	87.29	temperate	Caudoviricetes;Unknown	d__Bacteria;p__Bacteroidota
Viruses_Ang_PGV_seq_9172	40.47	218506	100	virulent	Caudoviricetes;Unknown	d__Bacteria;p__Bacillota_A
Viruses_Ang_PGV_seq_9174	35.75	238641	100	virulent	Caudoviricetes;Unknown	Unassigned
Viruses_Ang_PGV_seq_9175	42.49	248986	86.87	virulent	Caudoviricetes;Unknown	Others
Viruses_Ang_PGV_seq_9176	37.95	332560	100	virulent	Caudoviricetes;Unknown	d__Bacteria;p__Bacillota
Viruses_Ang_PGV_seq_9177	32.26	259285	89.52	virulent	Caudoviricetes;Unknown	Unassigned
Viruses_Ang_PGV_seq_9178	24.29	289561	27.44	virulent	Unclassified	Unassigned
Viruses_Ang_PGV_seq_9179	40.1	273641	100	virulent	Caudoviricetes;Unknown	Unassigned
Viruses_Ang_PGV_seq_9180	35.79	237803	100	virulent	Caudoviricetes;Unknown	d__Bacteria;p__Pseudomonadota
Viruses_Ang_PGV_seq_9181	41.73	257607	100	virulent	Caudoviricetes;Unknown	d__Bacteria;p__Bacillota_A
Viruses_Ang_PGV_seq_9182	35.26	246816	100	virulent	Caudoviricetes;Unknown	Unassigned
Viruses_Ang_PGV_seq_9183	30.4	257734	96.94	uncertain	Caudoviricetes;Unknown	Unassigned
Viruses_Ang_PGV_seq_9184	33.9	231500	100	virulent	Caudoviricetes;Unknown	Unassigned
Viruses_Ang_PGV_seq_9185	37.78	399704	100	virulent	Caudoviricetes;Unknown	Unassigned
Viruses_Ang_PGV_seq_9186	32.86	210734	73.68	virulent	Caudoviricetes;Unknown	Unassigned
Viruses_Ang_PGV_seq_9187	33.73	205411	100	virulent	Caudoviricetes;Unknown	Unassigned
Viruses_Ang_PGV_seq_9188	30.1	221757	77.5	virulent	Caudoviricetes;Unknown	Unassigned
Viruses_Ang_PGV_seq_9189	26.46	221209	79.12	temperate	Caudoviricetes;Unknown	Unassigned
Viruses_Ang_PGV_seq_9190	33.54	239693	91.9	temperate	Caudoviricetes;Unknown	d__Bacteria;p__Cyanobacteriota
Viruses_Ang_PGV_seq_9191	27.34	220295	78.11	virulent	Caudoviricetes;Unknown	d__Bacteria;p__Bacteroidota
Viruses_Ang_PGV_seq_9192	29.82	270337	100	temperate	Caudoviricetes;Unknown	Unassigned
Viruses_Ang_PGV_seq_9193	27.53	274505	100	temperate	Caudoviricetes;Unknown	Unassigned
Viruses_Ang_PGV_seq_9194	31.63	325055	97.35	temperate	Caudoviricetes;Unknown	Unassigned
Viruses_Ang_PGV_seq_9195	31.52	214439	74.93	virulent	Caudoviricetes;Unknown	Unassigned
Viruses_Ang_PGV_seq_9196	31.94	223633	80.15	virulent	Caudoviricetes;Unknown	Unassigned
Viruses_Ang_PGV_seq_9197	34.64	210859	77.99	virulent	Caudoviricetes;Unknown	Unassigned
Viruses_Ang_PGV_seq_9198	36.01	209749	73.32	uncertain	Caudoviricetes;Unknown	Unassigned
Viruses_Ang_PGV_seq_9199	41.97	433796	100	virulent	Caudoviricetes;Unknown	Unassigned
Viruses_Ang_PGV_seq_9200	28.98	241903	100	virulent	Caudoviricetes;Unknown	Unassigned
Viruses_Ang_PGV_seq_9201	27.52	247751	100	virulent	Caudoviricetes;Unknown	d__Bacteria;p__Bacillota
Viruses_Ang_PGV_seq_9202	30.47	262574	100	virulent	Caudoviricetes;Unknown	Unassigned
Viruses_Ang_PGV_seq_9203	35.75	233069	100	uncertain	Caudoviricetes;Unknown	d__Bacteria;p__Bacillota_A
Viruses_Ang_PGV_seq_9204	35.77	232080	100	virulent	Caudoviricetes;Unknown	Unassigned
Viruses_Ang_PGV_seq_9205	34.99	246874	100	temperate	Caudoviricetes;Unknown	Unassigned
Viruses_Ang_PGV_seq_9206	33.37	231205	100	virulent	Caudoviricetes;Unknown	Unassigned
Viruses_Ang_PGV_seq_9207	31.11	250023	88.07	virulent	Caudoviricetes;Unknown	Unassigned
Viruses_Ang_PGV_seq_9208	27.64	213024	77.15	virulent	Caudoviricetes;Unknown	Unassigned
Viruses_Ang_PGV_seq_9209	31.29	271258	90.69	virulent	Caudoviricetes;Unknown	d__Bacteria;p__Bacteroidota
Viruses_Ang_PGV_seq_9210	28.68	209501	85.47	uncertain	Caudoviricetes;Unknown	d__Bacteria;p__Bacillota
Viruses_Ang_PGV_seq_9211	28.93	208713	82.98	virulent	Caudoviricetes;Unknown	d__Bacteria;p__Bacillota
Viruses_Ang_PGV_seq_9212	33.21	208312	72.71	virulent	Caudoviricetes;Unknown	d__Bacteria;p__Bacillota_A
Viruses_Ang_PGV_seq_9213	32.22	261782	100	virulent	Caudoviricetes;Unknown	Unassigned
Viruses_Ang_PGV_seq_9214	30.76	297411	100	virulent	Caudoviricetes;Unknown	d__Bacteria;p__Bacteroidota
Viruses_Ang_PGV_seq_9215	35.23	211262	73.97	virulent	Caudoviricetes;Unknown	Unassigned
Viruses_Ang_PGV_seq_9216	27.83	208675	73.13	virulent	Caudoviricetes;Unknown	Unassigned
Viruses_Ang_PGV_seq_9217	27.83	255377	100	uncertain	Caudoviricetes;Unknown	Unassigned
Viruses_Ang_PGV_seq_9218	41.33	350600	90.72	virulent	Caudoviricetes;Unknown	d__Bacteria;p__Bacillota_A
Viruses_Ang_PGV_seq_9219	25.98	437878	100	uncertain	Caudoviricetes;Unknown	d__Bacteria;p__Bacillota_A
Viruses_Ang_PGV_seq_9220	31.44	221968	89	virulent	Caudoviricetes;Unknown	Unassigned
Viruses_Ang_PGV_seq_9221	41.73	257549	100	virulent	Caudoviricetes;Unknown	d__Bacteria;p__Bacillota_A
Viruses_Ang_PGV_seq_9222	42.06	291648	100	virulent	Caudoviricetes;Unknown	Unassigned
Viruses_Ang_PGV_seq_9224	26.73	241782	100	temperate	Caudoviricetes;Unknown	Unassigned
Viruses_Ang_PGV_seq_9225	29.09	245441	92.16	virulent	Caudoviricetes;Unknown	d__Archaea;p__Methanobacteriota
Viruses_Ang_PGV_seq_9226	29.33	268956	93.23	temperate	Caudoviricetes;Unknown	Unassigned
Viruses_Ang_PGV_seq_9227	30.83	331959	100	virulent	Caudoviricetes;Unknown	Unassigned
Viruses_Ang_PGV_seq_9228	33.48	205053	72.93	virulent	Caudoviricetes;Unknown	Unassigned
Viruses_Ang_PGV_seq_9229	35.99	216263	77.25	virulent	Caudoviricetes;Unknown	Unassigned
Viruses_Ang_PGV_seq_9230	27.96	246373	100	virulent	Caudoviricetes;Unknown	d__Bacteria;p__Bacillota_A
Viruses_Ang_PGV_seq_9231	29.58	216159	76.48	virulent	Caudoviricetes;Unknown	Unassigned
Viruses_Ang_PGV_seq_9232	36.21	227792	77.79	virulent	Caudoviricetes;Unknown	Unassigned
Viruses_Ang_PGV_seq_9233	39.9	227254	78.66	virulent	Caudoviricetes;Unknown	Unassigned
Viruses_Ang_PGV_seq_9234	46.52	239554	100	virulent	Caudoviricetes;Unknown	Unassigned
Viruses_Ang_PGV_seq_9235	46.05	226543	83.12	virulent	Caudoviricetes;Unknown	d__Bacteria;p__Pseudomonadota
Viruses_Ang_PGV_seq_9236	28.93	208667	82.97	virulent	Caudoviricetes;Unknown	d__Bacteria;p__Bacillota
Viruses_Ang_PGV_seq_9237	31.34	263739	89.07	virulent	Caudoviricetes;Unknown	Unassigned
Viruses_Ang_PGV_seq_9238	31.11	250023	88.07	virulent	Caudoviricetes;Unknown	Unassigned
Viruses_Ang_PGV_seq_9239	32.23	261560	100	virulent	Caudoviricetes;Unknown	Unassigned
Viruses_Ang_PGV_seq_9240	46.46	243078	100	virulent	Caudoviricetes;Unknown	d__Bacteria;p__Pseudomonadota
Viruses_Ang_PGV_seq_9241	37.35	206433	82.44	virulent	Caudoviricetes;Unknown	Unassigned
Viruses_Ang_PGV_seq_9242	29.03	209198	86.15	virulent	Caudoviricetes;Unknown	d__Archaea;p__Methanobacteriota
Viruses_Ang_PGV_seq_9243	27.51	204223	71.15	temperate	Caudoviricetes;Unknown	Unassigned
Viruses_Ang_PGV_seq_9244	31.06	239252	93.43	virulent	Caudoviricetes;Unknown	d__Bacteria;p__Bacteroidota
Viruses_Ang_PGV_seq_9245	26.17	522771	100	uncertain	Caudoviricetes;Unknown	d__Bacteria;p__Bacillota_A
Viruses_Ang_PGV_seq_9246	29.24	239264	94.13	virulent	Caudoviricetes;Unknown	Unassigned
Viruses_Ang_PGV_seq_9247	32.97	251750	87.42	virulent	Caudoviricetes;Unknown	Unassigned
Viruses_Ang_PGV_seq_9248	33.73	236646	82.31	virulent	Caudoviricetes;Unknown	Unassigned
Viruses_Ang_PGV_seq_9249	29.13	250048	98.45	virulent	Caudoviricetes;Unknown	d__Bacteria;p__Bacillota_A
Viruses_Ang_PGV_seq_9250	33.21	245244	100	virulent	Caudoviricetes;Unknown	Unassigned
Viruses_Ang_PGV_seq_9251	31.32	271970	100	virulent	Caudoviricetes;Unknown	Unassigned
Viruses_Ang_PGV_seq_9252	27.5	257485	100	uncertain	Caudoviricetes;Unknown	Unassigned
Viruses_Ang_PGV_seq_9253	29.44	224621	90.48	virulent	Caudoviricetes;Unknown	d__Bacteria;p__Bacillota
Viruses_Ang_PGV_seq_9254	37.72	225040	78.09	virulent	Caudoviricetes;Unknown	d__Bacteria;p__Bacillota_A
Viruses_Ang_PGV_seq_9255	32.05	297402	100	virulent	Caudoviricetes;Unknown	Unassigned
Viruses_Ang_PGV_seq_9256	30.28	203317	100	virulent	Caudoviricetes;Unknown	Unassigned
Viruses_Ang_PGV_seq_9257	31.92	211929	91.98	uncertain	Caudoviricetes;Unknown	Unassigned
Viruses_Ang_PGV_seq_9258	27.73	242674	100	virulent	Caudoviricetes;Unknown	Unassigned
Viruses_Ang_PGV_seq_9259	27.24	268484	100	virulent	Caudoviricetes;Unknown	Unassigned
Viruses_Ang_PGV_seq_9260	35.83	276415	91.74	virulent	Caudoviricetes;Unknown	d__Bacteria;p__Bacteroidota
Viruses_Ang_PGV_seq_9262	28.92	216453	76.01	virulent	Caudoviricetes;Unknown	Unassigned
Viruses_Ang_PGV_seq_9263	29.18	235386	100	virulent	Caudoviricetes;Unknown	d__Bacteria;p__Bacillota_A
Viruses_Ang_PGV_seq_9264	29.54	212545	75.28	virulent	Caudoviricetes;Unknown	Unassigned
Viruses_Ang_PGV_seq_9265	35	244954	85.7	virulent	Caudoviricetes;Unknown	Unassigned
Viruses_Ang_PGV_seq_9266	30.8	200489	83.55	virulent	Caudoviricetes;Unknown	Unassigned
Viruses_Ang_PGV_seq_9267	31.32	258557	89.45	temperate	Caudoviricetes;Unknown	Others
Viruses_Ang_PGV_seq_9268	35.78	275665	100	virulent	Caudoviricetes;Unknown	d__Bacteria;p__Bacteroidota
Viruses_Ang_PGV_seq_9269	33.94	255940	89.28	virulent	Caudoviricetes;Unknown	Unassigned
Viruses_Ang_PGV_seq_9270	28.55	212045	100	virulent	Caudoviricetes;Unknown	Multiphyla
Viruses_Ang_PGV_seq_9271	29.9	217836	75.26	virulent	Caudoviricetes;Unknown	Unassigned
Viruses_Ang_PGV_seq_9272	33.78	227451	79.59	virulent	Caudoviricetes;Unknown	Unassigned
Viruses_Ang_PGV_seq_9274	27.8	231940	81.55	virulent	Caudoviricetes;Unknown	Unassigned
Viruses_Ang_PGV_seq_9275	29.17	235950	100	virulent	Caudoviricetes;Unknown	d__Bacteria;p__Bacillota_A
Viruses_Ang_PGV_seq_9276	28.63	275124	100	temperate	Caudoviricetes;Unknown	Unassigned
Viruses_Ang_PGV_seq_9277	31.46	263067	100	virulent	Caudoviricetes;Unknown	Unassigned
Viruses_Ang_PGV_seq_9279	31.61	271098	100	virulent	Caudoviricetes;Unknown	d__Bacteria;p__Bacillota_A
Viruses_Ang_PGV_seq_9280	32.57	219140	77.43	virulent	Caudoviricetes;Unknown	Unassigned
Viruses_Ang_PGV_seq_9281	41.22	246811	98.96	temperate	Caudoviricetes;Unknown	Unassigned
Viruses_Ang_PGV_seq_9282	35.8	278220	91.84	virulent	Caudoviricetes;Unknown	d__Bacteria;p__Bacteroidota
Viruses_Ang_PGV_seq_9283	39.65	242441	84.21	virulent	Caudoviricetes;Unknown	Unassigned
Viruses_Ang_PGV_seq_9284	38.13	290442	98.63	uncertain	Caudoviricetes;Unknown	Multiphyla
Viruses_Ang_PGV_seq_9285	29.12	219061	76.59	virulent	Caudoviricetes;Unknown	Unassigned
Viruses_Ang_PGV_seq_9286	28.65	254202	89.59	virulent	Caudoviricetes;Unknown	Unassigned
Viruses_Ang_PGV_seq_9287	29.45	209552	88.32	virulent	Caudoviricetes;Unknown	Unassigned
Viruses_Ang_PGV_seq_9288	28.29	214642	75.78	virulent	Caudoviricetes;Unknown	Unassigned
Viruses_Ang_PGV_seq_9289	28.58	274629	100	temperate	Caudoviricetes;Unknown	Unassigned
Viruses_Ang_PGV_seq_9290	35	236011	84.86	virulent	Caudoviricetes;Unknown	Unassigned
Viruses_Ang_PGV_seq_9291	31.51	211237	72.85	virulent	Caudoviricetes;Unknown	Unassigned
Viruses_Ang_PGV_seq_9292	47.57	255174	100	virulent	Caudoviricetes;Unknown	Unassigned
Viruses_Ang_PGV_seq_9293	35.61	258106	100	virulent	Caudoviricetes;Unknown	Unassigned
Viruses_Ang_PGV_seq_9294	33.9	219414	83.36	virulent	Caudoviricetes;Unknown	d__Bacteria;p__Bacteroidota
Viruses_Ang_PGV_seq_9295	35.75	280304	91.48	virulent	Caudoviricetes;Unknown	d__Bacteria;p__Bacteroidota
Viruses_Ang_PGV_seq_9296	27.73	242647	100	virulent	Caudoviricetes;Unknown	Unassigned
Viruses_Ang_PGV_seq_9297	30.73	226094	79.01	virulent	Caudoviricetes;Unknown	Unassigned
Viruses_Ang_PGV_seq_9298	38.25	230206	79.59	virulent	Caudoviricetes;Unknown	Unassigned
Viruses_Ang_PGV_seq_9299	29.45	209445	88.3	virulent	Caudoviricetes;Unknown	Unassigned
Viruses_Ang_PGV_seq_9300	32.82	230307	80.9	virulent	Caudoviricetes;Unknown	d__Bacteria;p__Bacillota_A
Viruses_Ang_PGV_seq_9301	33.02	233880	82.86	virulent	Caudoviricetes;Unknown	Unassigned
Viruses_Ang_PGV_seq_9302	31.22	259379	90.01	virulent	Caudoviricetes;Unknown	Unassigned
Viruses_Ang_PGV_seq_9303	40.9	321723	95.17	virulent	Caudoviricetes;Unknown	d__Bacteria;p__Bacteroidota
Viruses_Ang_PGV_seq_9304	29.67	275850	100	virulent	Caudoviricetes;Unknown	Unassigned
Viruses_Ang_PGV_seq_9305	35.79	250587	86.84	virulent	Caudoviricetes;Unknown	Unassigned
Viruses_Ang_PGV_seq_9306	47.57	255173	100	virulent	Caudoviricetes;Unknown	Unassigned
Viruses_Ang_PGV_seq_9307	34	234801	91.39	virulent	Caudoviricetes;Unknown	Unassigned
Viruses_Ang_PGV_seq_9308	34.23	202963	71.55	virulent	Caudoviricetes;Unknown	Unassigned
Viruses_Ang_PGV_seq_9309	48.28	231215	98.29	virulent	Caudoviricetes;Unknown	d__Bacteria;p__Bacteroidota
Viruses_Ang_PGV_seq_9310	30.61	219505	77.43	virulent	Caudoviricetes;Unknown	Unassigned
Viruses_Ang_PGV_seq_9311	36.06	234238	100	virulent	Caudoviricetes;Unknown	d__Bacteria;p__Bacillota_A
Viruses_Ang_PGV_seq_9312	31.44	265486	91.71	temperate	Caudoviricetes;Unknown	Others
Viruses_Ang_PGV_seq_9313	28.17	227565	79.07	virulent	Caudoviricetes;Unknown	Unassigned
Viruses_Ang_PGV_seq_9314	30.56	240261	100	virulent	Caudoviricetes;Unknown	Unassigned
Viruses_Ang_PGV_seq_9315	28.24	234324	100	virulent	Caudoviricetes;Unknown	Unassigned
Viruses_Ang_PGV_seq_9316	33.34	205912	72.99	temperate	Caudoviricetes;Unknown	Unassigned
Viruses_Ang_PGV_seq_9317	36.65	224855	78.4	virulent	Caudoviricetes;Unknown	Unassigned
Viruses_Ang_PGV_seq_9318	34.99	236012	84.86	virulent	Caudoviricetes;Unknown	Unassigned
Viruses_Ang_PGV_seq_9319	32.46	255022	88.86	virulent	Caudoviricetes;Unknown	d__Bacteria;p__Bacteroidota
Viruses_Ang_PGV_seq_9321	27.8	235233	80.99	virulent	Caudoviricetes;Unknown	Unassigned
Viruses_Ang_PGV_seq_9322	28.29	214560	75.76	virulent	Caudoviricetes;Unknown	Unassigned
Viruses_Ang_PGV_seq_9323	32.34	207169	72.09	virulent	Caudoviricetes;Unknown	Unassigned
Viruses_Ang_PGV_seq_9325	31.46	246471	88.08	virulent	Caudoviricetes;Unknown	Multiphyla
Viruses_Ang_PGV_seq_9326	27.72	242855	83.66	virulent	Caudoviricetes;Unknown	Unassigned
Viruses_Ang_PGV_seq_9327	38.23	229445	79.33	virulent	Caudoviricetes;Unknown	Unassigned
Viruses_Ang_PGV_seq_9329	28.89	212157	92.64	virulent	Caudoviricetes;Unknown	Unassigned
Viruses_Ang_PGV_seq_9330	30.92	205117	100	virulent	Caudoviricetes;Unknown	d__Bacteria;p__Bacillota_A
Viruses_Ang_PGV_seq_9331	32.66	228737	100	virulent	Caudoviricetes;Unknown	Unassigned
Viruses_Ang_PGV_seq_9332	28.95	253467	96.28	virulent	Caudoviricetes;Unknown	Unassigned
Viruses_Ang_PGV_seq_9333	31.25	260411	90.33	virulent	Caudoviricetes;Unknown	Unassigned
Viruses_Ang_PGV_seq_9334	33	235432	82.71	virulent	Caudoviricetes;Unknown	Unassigned
Viruses_Ang_PGV_seq_9335	47.56	255139	87.45	virulent	Caudoviricetes;Unknown	Unassigned
Viruses_Ang_PGV_seq_9336	29.57	261932	100	virulent	Caudoviricetes;Unknown	Unassigned
Viruses_Ang_PGV_seq_9337	33.1	251974	100	temperate	Caudoviricetes;Unknown	Unassigned
Viruses_Ang_PGV_seq_9338	36.14	225302	78.07	virulent	Caudoviricetes;Unknown	Unassigned
Viruses_Ang_PGV_seq_9339	25.74	244688	72.36	virulent	Caudoviricetes;Unknown	Multiphyla
Viruses_Ang_PGV_seq_9340	34.02	239698	89.21	virulent	Caudoviricetes;Unknown	Multiphyla
Viruses_Ang_PGV_seq_9341	27.52	247849	87.01	virulent	Caudoviricetes;Unknown	d__Bacteria;p__Bacillota
Viruses_Ang_PGV_seq_9342	37.31	262864	90.8	virulent	Caudoviricetes;Unknown	Unassigned
Viruses_Ang_PGV_seq_9343	30.79	224675	75.49	virulent	Caudoviricetes;Unknown	d__Bacteria;p__Bacteroidota
Viruses_Ang_PGV_seq_9344	30.51	277627	100	temperate	Caudoviricetes;Unknown	d__Bacteria;p__Bacillota_A
Viruses_Ang_PGV_seq_9345	36.05	227613	79.01	virulent	Caudoviricetes;Unknown	d__Bacteria;p__Bacillota_A
Viruses_Ang_PGV_seq_9346	36.65	227413	79.58	virulent	Caudoviricetes;Unknown	Unassigned
Viruses_Ang_PGV_seq_9347	32.44	219980	unknown	virulent	Caudoviricetes;Unknown	Unassigned
Viruses_Ang_PGV_seq_9348	35.79	275594	100	virulent	Caudoviricetes;Unknown	d__Bacteria;p__Bacteroidota
Viruses_Ang_PGV_seq_9349	36.65	226118	79.18	virulent	Caudoviricetes;Unknown	Unassigned
Viruses_Ang_PGV_seq_9350	31.54	296647	95.18	virulent	Caudoviricetes;Unknown	Unassigned
Viruses_Ang_PGV_seq_9351	27.41	207635	100	virulent	Caudoviricetes;Unknown	d__Bacteria;p__Bacillota
Viruses_Ang_PGV_seq_9352	29.13	219525	76.59	virulent	Caudoviricetes;Unknown	Unassigned
Viruses_Ang_PGV_seq_9353	28.98	216145	78.45	virulent	Caudoviricetes;Unknown	Unassigned
Viruses_Ang_PGV_seq_9354	28.56	212045	100	virulent	Caudoviricetes;Unknown	Multiphyla
Viruses_Ang_PGV_seq_9355	35.68	205032	76.41	virulent	Caudoviricetes;Unknown	Unassigned
Viruses_Ang_PGV_seq_9356	31.71	239289	88.74	virulent	Caudoviricetes;Unknown	Unassigned
Viruses_Ang_PGV_seq_9357	27.85	203078	70.12	virulent	Caudoviricetes;Unknown	Unassigned
Viruses_Ang_PGV_seq_9358	37.2	205835	100	virulent	Caudoviricetes;Unknown	Unassigned
Viruses_Ang_PGV_seq_9359	32.87	226414	unknown	virulent	Caudoviricetes;Unknown	d__Bacteria;p__Bacillota_A
Viruses_Ang_PGV_seq_9360	29.44	224582	90.47	virulent	Caudoviricetes;Unknown	d__Bacteria;p__Bacillota
Viruses_Ang_PGV_seq_9361	35.01	269955	93.44	virulent	Caudoviricetes;Unknown	Unassigned
Viruses_Ang_PGV_seq_9363	30.61	216604	76.77	virulent	Caudoviricetes;Unknown	Unassigned
Viruses_Ang_PGV_seq_9364	28.42	258069	90.22	virulent	Caudoviricetes;Unknown	Unassigned
Viruses_Ang_PGV_seq_9365	32.55	293989	100	virulent	Caudoviricetes;Unknown	d__Bacteria;p__Bacillota_A
Viruses_Ang_PGV_seq_9366	27.43	207975	87.6	virulent	Caudoviricetes;Unknown	Multiphyla
Viruses_Ang_PGV_seq_9367	34.9	249041	86.32	temperate	Caudoviricetes;Unknown	Unassigned
Viruses_Ang_PGV_seq_9368	29.92	218016	75.32	virulent	Caudoviricetes;Unknown	Unassigned
Viruses_Ang_PGV_seq_9369	29.41	230323	100	virulent	Caudoviricetes;Unknown	Unassigned
Viruses_Ang_PGV_seq_9370	46.02	225053	82.64	virulent	Caudoviricetes;Unknown	d__Bacteria;p__Pseudomonadota
Viruses_Ang_PGV_seq_9371	32.86	205544	100	virulent	Caudoviricetes;Unknown	Unassigned
Viruses_Ang_PGV_seq_9372	38.6	408733	98.32	virulent	Caudoviricetes;Unknown	Unassigned
Viruses_Ang_PGV_seq_9374	26.8	217230	76.65	virulent	Caudoviricetes;Unknown	Unassigned
Viruses_Ang_PGV_seq_9375	28.08	226426	79.25	temperate	Caudoviricetes;Unknown	Unassigned
Viruses_Ang_PGV_seq_9376	32.62	237361	87.51	virulent	Caudoviricetes;Unknown	d__Bacteria;p__Bacteroidota
Viruses_Ang_PGV_seq_9377	35.26	229911	80.76	uncertain	Caudoviricetes;Unknown	d__Bacteria;p__Bacillota_A
Viruses_Ang_PGV_seq_9378	30.13	216918	75.97	virulent	Caudoviricetes;Unknown	Unassigned
Viruses_Ang_PGV_seq_9379	35.78	275468	91.69	virulent	Caudoviricetes;Unknown	d__Bacteria;p__Bacteroidota
Viruses_Ang_PGV_seq_9380	30.04	218869	76.76	virulent	Caudoviricetes;Unknown	Unassigned
Viruses_Ang_PGV_seq_9381	61.42	277252	98.97	virulent	Caudoviricetes;Unknown	Unassigned
Viruses_Ang_PGV_seq_9382	48.32	231315	98.3	virulent	Caudoviricetes;Unknown	d__Bacteria;p__Bacteroidota
Viruses_Ang_PGV_seq_9383	34.76	240418	100	virulent	Caudoviricetes;Unknown	Unassigned
Viruses_Ang_PGV_seq_9384	36.32	233446	100	virulent	Caudoviricetes;Unknown	Unassigned
Viruses_Ang_PGV_seq_9385	31.4	208651	71.98	virulent	Caudoviricetes;Unknown	Unassigned
Viruses_Ang_PGV_seq_9386	27.72	243466	83.78	virulent	Caudoviricetes;Unknown	Unassigned
Viruses_Ang_PGV_seq_9387	41.04	224258	89.82	virulent	Caudoviricetes;Unknown	Unassigned
Viruses_Ang_PGV_seq_9388	31.46	263050	90.48	virulent	Caudoviricetes;Unknown	Unassigned
Viruses_Ang_PGV_seq_9389	36.9	245137	84.43	virulent	Caudoviricetes;Unknown	d__Bacteria;p__Bacteroidota
Viruses_Ang_PGV_seq_9390	32.67	229024	80.49	virulent	Caudoviricetes;Unknown	Unassigned
Viruses_Ang_PGV_seq_9391	29.64	278039	95.87	temperate	Caudoviricetes;Unknown	d__Bacteria;p__Bacillota
Viruses_Ang_PGV_seq_9392	33.6	271015	100	virulent	Caudoviricetes;Unknown	Unassigned
Viruses_Ang_PGV_seq_9393	30.59	219348	77.37	virulent	Caudoviricetes;Unknown	Unassigned
Viruses_Ang_PGV_seq_9394	25.61	220998	76.52	virulent	Caudoviricetes;Unknown	Unassigned
Viruses_Ang_PGV_seq_9395	34.78	323218	100	uncertain	Caudoviricetes;Unknown	d__Bacteria;p__Cyanobacteriota
Viruses_Ang_PGV_seq_9396	31.23	246016	100	virulent	Caudoviricetes;Unknown	Unassigned
Viruses_Ang_PGV_seq_9397	33.15	259199	100	virulent	Caudoviricetes;Unknown	Unassigned
Viruses_Ang_PGV_seq_9398	27.58	272435	100	virulent	Caudoviricetes;Unknown	Unassigned
Viruses_Ang_PGV_seq_9399	33.62	211863	86.01	virulent	Caudoviricetes;Unknown	Unassigned
Viruses_Ang_PGV_seq_9400	29.65	228567	100	virulent	Caudoviricetes;Unknown	d__Bacteria;p__Bacillota_A
Viruses_Ang_PGV_seq_9401	31.57	241236	83.5	temperate	Caudoviricetes;Unknown	Unassigned
Viruses_Ang_PGV_seq_9402	39.87	214944	75.43	uncertain	Caudoviricetes;Unknown	Unassigned
Viruses_Ang_PGV_seq_9403	34.52	249650	100	virulent	Caudoviricetes;Unknown	Unassigned
Viruses_Ang_PGV_seq_9404	32.64	406544	98.98	virulent	Caudoviricetes;Unknown	d__Archaea;p__Methanobacteriota
Viruses_Ang_PGV_seq_9406	25.86	379785	100	virulent	Caudoviricetes;Unknown	Unassigned
Viruses_Ang_PGV_seq_9407	25.87	379829	100	virulent	Caudoviricetes;Unknown	Unassigned
Viruses_Ang_PGV_seq_9408	28.48	246461	86.82	virulent	Caudoviricetes;Unknown	Unassigned
Viruses_Ang_PGV_seq_9409	33.49	246483	85.8	virulent	Caudoviricetes;Unknown	Unassigned
Viruses_Ang_PGV_seq_9410	32.17	211935	77.36	virulent	Caudoviricetes;Unknown	d__Bacteria;p__Bacteroidota
Viruses_Ang_PGV_seq_9411	32.02	247137	100	virulent	Caudoviricetes;Unknown	Unassigned
Viruses_Ang_PGV_seq_9412	31.87	248455	93.76	virulent	Caudoviricetes;Unknown	Unassigned
Viruses_Ang_PGV_seq_9413	35.27	246204	100	virulent	Caudoviricetes;Unknown	Unassigned
Viruses_Ang_PGV_seq_9414	28.02	277923	100	uncertain	Caudoviricetes;Unknown	d__Bacteria;p__Spirochaetota
Viruses_Ang_PGV_seq_9415	31.07	362943	100	virulent	Caudoviricetes;Unknown	d__Bacteria;p__Spirochaetota
Viruses_Ang_PGV_seq_9416	33.15	248209	86.27	virulent	Caudoviricetes;Unknown	d__Bacteria;p__Spirochaetota
Viruses_Ang_PGV_seq_9417	45.05	389624	98.59	virulent	Caudoviricetes;Unknown	Unassigned
Viruses_Ang_PGV_seq_9418	55.29	200380	81.65	virulent	Caudoviricetes;Unknown	Unassigned
Viruses_Ang_PGV_seq_9419	28.8	262437	100	virulent	Caudoviricetes;Unknown	Multiphyla
Viruses_Ang_PGV_seq_9420	37.92	214519	100	virulent	Caudoviricetes;Unknown	Unassigned
Viruses_Ang_PGV_seq_9421	31.09	311271	100	virulent	Caudoviricetes;Unknown	d__Bacteria;p__Bacillota_A
Viruses_Ang_PGV_seq_9422	34.61	217816	74.43	virulent	Caudoviricetes;Unknown	Unassigned
Viruses_Ang_PGV_seq_9423	31.88	227856	100	virulent	Caudoviricetes;Unknown	Unassigned
Viruses_Ang_PGV_seq_9424	35.98	216567	74.18	virulent	Caudoviricetes;Unknown	Unassigned
Viruses_Ang_PGV_seq_9425	40.34	205399	83.73	virulent	Caudoviricetes;Unknown	d__Bacteria;p__Bacillota_A
Viruses_Ang_PGV_seq_9426	39.89	204360	71.85	virulent	Caudoviricetes;Unknown	Unassigned
Viruses_Ang_PGV_seq_9427	45.07	390294	98.59	virulent	Caudoviricetes;Unknown	Unassigned
Viruses_Ang_PGV_seq_9428	26.94	251349	87.64	virulent	Caudoviricetes;Unknown	Unassigned
Viruses_Ang_PGV_seq_9429	25.77	212032	72.68	virulent	Caudoviricetes;Unknown	Unassigned
Viruses_Ang_PGV_seq_9430	31.07	362943	100	virulent	Caudoviricetes;Unknown	d__Bacteria;p__Spirochaetota
Viruses_Ang_PGV_seq_9431	35.24	221016	100	uncertain	Caudoviricetes;Unknown	Unassigned
Viruses_Ang_PGV_seq_9433	29.06	246824	86.1	virulent	Caudoviricetes;Unknown	Unassigned
Viruses_Ang_PGV_seq_9434	33.83	207230	100	virulent	Caudoviricetes;Unknown	Unassigned
Viruses_Ang_PGV_seq_9435	31.47	205178	79.15	virulent	Caudoviricetes;Unknown	Unassigned
Viruses_Ang_PGV_seq_9436	32.04	271572	92.74	virulent	Caudoviricetes;Unknown	d__Bacteria;p__Spirochaetota
Viruses_Ang_PGV_seq_9437	29.59	245097	100	virulent	Caudoviricetes;Unknown	Unassigned
Viruses_Ang_PGV_seq_9438	31.16	250188	92.52	virulent	Caudoviricetes;Unknown	Unassigned
Viruses_Ang_PGV_seq_9439	39.82	253527	100	virulent	Caudoviricetes;Unknown	Unassigned
Viruses_Ang_PGV_seq_9440	33.22	233816	81.52	virulent	Caudoviricetes;Unknown	d__Bacteria;p__Bacillota_A
Viruses_Ang_PGV_seq_9441	30.63	254381	100	virulent	Caudoviricetes;Unknown	Unassigned
Viruses_Ang_PGV_seq_9442	31.82	248591	91.51	virulent	Caudoviricetes;Unknown	d__Bacteria;p__Bacillota_A
Viruses_Ang_PGV_seq_9443	30.68	201713	74.75	virulent	Caudoviricetes;Unknown	d__Bacteria;p__Spirochaetota
Viruses_Ang_PGV_seq_9444	46.58	245445	86.18	virulent	Caudoviricetes;Unknown	d__Bacteria;p__Bacillota
Viruses_Ang_PGV_seq_9445	28.6	236775	85.07	virulent	Caudoviricetes;Unknown	d__Bacteria;p__Bacillota_A
Viruses_Ang_PGV_seq_9446	37.84	219495	84.6	virulent	Caudoviricetes;Unknown	Unassigned
Viruses_Ang_PGV_seq_9447	35.69	248060	100	virulent	Caudoviricetes;Unknown	d__Bacteria;p__Bacillota_A
Viruses_Ang_PGV_seq_9448	35.59	236472	80.38	virulent	Caudoviricetes;Unknown	d__Bacteria;p__Bacteroidota
Viruses_Ang_PGV_seq_9449	38.59	285016	100	temperate	Caudoviricetes;Unknown	Unassigned
Viruses_Ang_PGV_seq_9450	33.77	256640	100	virulent	Caudoviricetes;Unknown	d__Bacteria;p__Bacteroidota
Viruses_Ang_PGV_seq_9451	35.79	238151	81.78	virulent	Caudoviricetes;Unknown	d__Bacteria;p__Pseudomonadota
Viruses_Ang_PGV_seq_9452	44.58	292643	94.91	virulent	Caudoviricetes;Unknown	Unassigned
Viruses_Ang_PGV_seq_9453	50.12	397849	100	uncertain	Caudoviricetes;Unknown	Others
Viruses_Ang_PGV_seq_9454	30.72	277002	100	virulent	Caudoviricetes;Unknown	Unassigned
Viruses_Ang_PGV_seq_9455	46.82	254976	87.06	virulent	Caudoviricetes;Unknown	Unassigned
Viruses_Ang_PGV_seq_9456	36.02	291012	100	virulent	Caudoviricetes;Unknown	d__Bacteria;p__Bacillota_A
Viruses_Ang_PGV_seq_9457	26.11	271335	72.33	virulent	Caudoviricetes;Unknown	Multiphyla
Viruses_Ang_PGV_seq_9458	35.35	234061	100	virulent	Caudoviricetes;Unknown	Unassigned
Viruses_Ang_PGV_seq_9459	35.53	243707	100	virulent	Caudoviricetes;Unknown	Unassigned
Viruses_Ang_PGV_seq_9460	37.26	200166	92.1	temperate	Unclassified	d__Bacteria;p__Bacillota_A
Viruses_Ang_PGV_seq_9461	36.28	314900	100	virulent	Caudoviricetes;Unknown	d__Bacteria;p__Bacillota
Viruses_Ang_PGV_seq_9462	37.08	239013	83.04	virulent	Caudoviricetes;Unknown	d__Bacteria;p__Bacteroidota
Viruses_Ang_PGV_seq_9463	35.28	239203	100	virulent	Caudoviricetes;Unknown	Unassigned
Viruses_Ang_PGV_seq_9464	36.26	230770	79.97	virulent	Caudoviricetes;Unknown	Unassigned
Viruses_Ang_PGV_seq_9465	30.92	235209	81.63	temperate	Caudoviricetes;Unknown	Unassigned
Viruses_Ang_PGV_seq_9466	35.36	234208	100	virulent	Caudoviricetes;Unknown	Unassigned
Viruses_Ang_PGV_seq_9467	40.74	265718	92.32	temperate	Caudoviricetes;Unknown	Unassigned
Viruses_Ang_PGV_seq_9468	33.49	216623	74.22	virulent	Caudoviricetes;Unknown	d__Bacteria;p__Pseudomonadota
Viruses_Ang_PGV_seq_9469	35.52	243706	100	virulent	Caudoviricetes;Unknown	Unassigned
Viruses_Ang_PGV_seq_9470	36.28	314674	100	virulent	Caudoviricetes;Unknown	d__Bacteria;p__Bacillota
Viruses_Ang_PGV_seq_9471	33	411636	100	virulent	Caudoviricetes;Unknown	Unassigned
Viruses_Ang_PGV_seq_9472	35.29	238988	83.24	virulent	Caudoviricetes;Unknown	Unassigned
Viruses_Ang_PGV_seq_9473	37.07	239013	83.04	virulent	Caudoviricetes;Unknown	d__Bacteria;p__Bacteroidota
Viruses_Ang_PGV_seq_9474	36.25	230770	79.97	virulent	Caudoviricetes;Unknown	Unassigned
Viruses_Ang_PGV_seq_9475	40.78	218798	85.83	virulent	Caudoviricetes;Unknown	Unassigned
Viruses_Ang_PGV_seq_9477	40.93	261880	91.38	temperate	Caudoviricetes;Unknown	Unassigned
Viruses_Ang_PGV_seq_9478	31.87	248543	100	virulent	Caudoviricetes;Unknown	Unassigned
Viruses_Ang_PGV_seq_9479	40	305390	93.95	virulent	Caudoviricetes;Unknown	Unassigned
Viruses_Ang_PGV_seq_9480	33.26	266354	92.6	temperate	Caudoviricetes;Unknown	Unassigned
Viruses_Ang_PGV_seq_9481	26.76	329741	100	virulent	Caudoviricetes;Unknown	Unassigned
Viruses_Ang_PGV_seq_9482	36	212316	95.35	virulent	Caudoviricetes;Unknown	d__Bacteria;p__Bacillota_A
Viruses_Ang_PGV_seq_9483	29.55	233314	92.62	virulent	Caudoviricetes;Unknown	d__Bacteria;p__Bacillota_A
Viruses_Ang_PGV_seq_9484	40.77	218245	85.73	virulent	Caudoviricetes;Unknown	Unassigned
Viruses_Ang_PGV_seq_9485	33.26	266373	92.6	temperate	Caudoviricetes;Unknown	Unassigned
Viruses_Ang_PGV_seq_9486	30.48	322024	94.39	virulent	Caudoviricetes;Unknown	Unassigned
Viruses_Ang_PGV_seq_9487	26.77	329741	100	virulent	Caudoviricetes;Unknown	Unassigned
Viruses_Ang_other-pigs_seq_764	39.82	353847	94.41	virulent	Caudoviricetes;Unknown	d__Bacteria;p__Bacteroidota
Viruses_Ang_other-pigs_seq_765	33.73	217968	82.79	virulent	Caudoviricetes;Unknown	d__Bacteria;p__Bacteroidota
Viruses_Ang_other-pigs_seq_766	35.66	301294	87.7	virulent	Caudoviricetes;Unknown	Unassigned
Viruses_Ang_other-pigs_seq_767	37.44	253449	93.63	virulent	Caudoviricetes;Unknown	Unassigned
Viruses_Ang_other-pigs_seq_11103	35.6	257618	100	temperate	Caudoviricetes;Unknown	d__Bacteria;p__Bacillota_A
Viruses_Ang_other-pigs_seq_11104	31.69	378779	100	temperate	Caudoviricetes;Unknown	Unassigned
Viruses_Ang_other-pigs_seq_11105	38.2	270392	100	temperate	Caudoviricetes;Unknown	Unassigned
Viruses_Ang_other-pigs_seq_11106	31.8	325702	87.74	virulent	Caudoviricetes;Unknown	Unassigned
Viruses_Ang_other-pigs_seq_11108	31.75	226063	77.31	virulent	Caudoviricetes;Unknown	d__Bacteria;p__Bacteroidota
Viruses_Ang_other-pigs_seq_11109	33.08	221620	76.72	virulent	Caudoviricetes;Unknown	d__Bacteria;p__Bacteroidota
Viruses_Ang_other-pigs_seq_11110	32.79	250117	86.58	temperate	Caudoviricetes;Unknown	Unassigned
Viruses_Ang_other-pigs_seq_11111	34.85	243147	90.8	virulent	Caudoviricetes;Unknown	d__Bacteria;p__Bacillota_A
Viruses_Ang_other-pigs_seq_11112	38.13	263237	91.51	virulent	Caudoviricetes;Unknown	Unassigned
Viruses_Ang_other-pigs_seq_11113	32.59	216041	100	temperate	Caudoviricetes;Unknown	d__Bacteria;p__Bacillota_A
Viruses_Ang_other-pigs_seq_11114	36.79	249452	100	virulent	Caudoviricetes;Unknown	d__Bacteria;p__Bacteroidota
Viruses_Ang_other-pigs_seq_11115	34.13	223251	93.71	temperate	Caudoviricetes;Unknown	Unassigned
Viruses_Ang_other-pigs_seq_11116	48.68	290575	88.19	virulent	Caudoviricetes;Unknown	Multiphyla
Viruses_Ang_other-pigs_seq_11117	32.22	222086	78.42	virulent	Caudoviricetes;Unknown	d__Bacteria;p__Bacillota_C
Viruses_Ang_other-pigs_seq_11118	28.73	215601	100	uncertain	Caudoviricetes;Unknown	Unassigned
Viruses_Ang_other-pigs_seq_11119	32.21	222181	78.45	virulent	Caudoviricetes;Unknown	d__Bacteria;p__Bacillota_C
Viruses_Ang_other-pigs_seq_11120	37.67	200845	71.52	virulent	Caudoviricetes;Unknown	d__Bacteria;p__Bacillota_A
Viruses_Ang_other-pigs_seq_11122	35.33	200235	71.51	virulent	Caudoviricetes;Unknown	Unassigned
Viruses_Ang_other-pigs_seq_11123	36.13	241961	100	virulent	Caudoviricetes;Unknown	d__Bacteria;p__Bacillota_A
Viruses_Ang_other-pigs_seq_11124	44.13	209163	100	virulent	Caudoviricetes;Unknown	Unassigned
Viruses_Ang_other-pigs_seq_11125	40.1	216873	100	virulent	Caudoviricetes;Unknown	d__Bacteria;p__Bacillota_A
Viruses_Ang_other-pigs_seq_11127	31.09	231739	100	virulent	Caudoviricetes;Unknown	Unassigned
Viruses_Ang_other-pigs_seq_11128	36.04	290241	100	virulent	Caudoviricetes;Unknown	d__Bacteria;p__Bacillota_A
Viruses_Ang_other-pigs_seq_11129	34.76	215697	85.39	virulent	Caudoviricetes;Unknown	Multiphyla
Viruses_Ang_other-pigs_seq_11130	36.85	247163	100	virulent	Caudoviricetes;Unknown	Unassigned
Viruses_Ang_other-pigs_seq_11131	30.02	218732	93.56	virulent	Caudoviricetes;Unknown	Multiphyla
Viruses_Ang_other-pigs_seq_11132	39.56	268983	98.92	temperate	Caudoviricetes;Unknown	d__Bacteria;p__Bacillota_A
Viruses_Ang_other-pigs_seq_11133	28.36	246785	87.16	virulent	Caudoviricetes;Unknown	Unassigned
Viruses_Ang_other-pigs_seq_11134	38.81	386291	91.77	virulent	Caudoviricetes;Unknown	d__Bacteria;p__Bacteroidota
Viruses_Ang_other-pigs_seq_11135	36.8	249451	100	virulent	Caudoviricetes;Unknown	d__Bacteria;p__Bacteroidota
Viruses_Ang_other-pigs_seq_11136	37.51	224977	78.18	virulent	Caudoviricetes;Unknown	d__Bacteria;p__Bacillota_A
Viruses_Ang_other-pigs_seq_11137	38.56	200764	100	virulent	Caudoviricetes;Unknown	Unassigned
Viruses_Ang_other-pigs_seq_11138	34.56	242675	91.31	virulent	Caudoviricetes;Unknown	d__Bacteria;p__Bacillota_A
Viruses_Ang_other-pigs_seq_11139	46.43	235941	100	virulent	Caudoviricetes;Unknown	Unassigned
Viruses_Ang_other-pigs_seq_11140	45.81	246557	100	uncertain	Caudoviricetes;Unknown	Unassigned
Viruses_Ang_other-pigs_seq_11141	37.37	227190	80.62	virulent	Caudoviricetes;Unknown	Multiphyla
Viruses_Ang_other-pigs_seq_11142	30.04	215262	76.24	virulent	Caudoviricetes;Unknown	d__Bacteria;p__Bacillota_A
Viruses_Ang_other-pigs_seq_11143	31.3	217160	83.34	virulent	Caudoviricetes;Unknown	Multiphyla
Viruses_Ang_other-pigs_seq_11144	35.1	218245	87.12	virulent	Caudoviricetes;Unknown	d__Bacteria;p__Bacillota_A
Viruses_Ang_other-pigs_seq_11145	37.13	234728	94.2	temperate	Caudoviricetes;Unknown	d__Bacteria;p__Bacillota_C
Viruses_Ang_other-pigs_seq_11146	33.03	237059	100	temperate	Caudoviricetes;Unknown	Unassigned
Viruses_Ang_other-pigs_seq_11147	39.16	232469	100	virulent	Caudoviricetes;Unknown	Multiphyla
Viruses_Ang_other-pigs_seq_11148	29.99	214140	76.02	virulent	Caudoviricetes;Unknown	d__Bacteria;p__Bacillota_A
Viruses_Ang_other-pigs_seq_11149	29.15	201024	96.15	virulent	Caudoviricetes;Unknown	Unassigned
Viruses_Ang_other-pigs_seq_11150	28.68	268742	92.09	virulent	Caudoviricetes;Unknown	d__Bacteria;p__Spirochaetota
Viruses_Ang_other-pigs_seq_11151	32.23	225030	79.68	virulent	Caudoviricetes;Unknown	d__Bacteria;p__Bacillota_C
Viruses_Ang_other-pigs_seq_11152	31.97	205268	74.03	virulent	Caudoviricetes;Unknown	d__Bacteria;p__Spirochaetota
Viruses_Ang_other-pigs_seq_11153	33.4	447449	93.16	virulent	Caudoviricetes;Unknown	d__Bacteria;p__Spirochaetota
Viruses_Ang_other-pigs_seq_11154	35.18	232208	80.47	virulent	Caudoviricetes;Unknown	d__Bacteria;p__Bacillota_C
Viruses_Ang_other-pigs_seq_11155	30.97	284526	100	virulent	Caudoviricetes;Unknown	d__Bacteria;p__Bacteroidota
Viruses_Ang_other-pigs_seq_11156	37.27	219540	77.65	virulent	Caudoviricetes;Unknown	Unassigned
Viruses_Ang_other-pigs_seq_11157	37.31	270730	93.4	virulent	Caudoviricetes;Unknown	Unassigned
Viruses_Ang_other-pigs_seq_11158	34.98	265365	91.94	virulent	Caudoviricetes;Unknown	Unassigned
Viruses_Ang_other-pigs_seq_11159	32.95	212595	92.33	temperate	Caudoviricetes;Unknown	Unassigned
Viruses_Ang_other-pigs_seq_11160	32.59	238224	76.06	virulent	Caudoviricetes;Unknown	d__Archaea;p__Methanobacteriota
Viruses_Ang_other-pigs_seq_11161	34.12	203526	72.06	virulent	Caudoviricetes;Unknown	d__Bacteria;p__Bacillota_A
Viruses_Ang_other-pigs_seq_11162	29.08	209106	96.48	virulent	Caudoviricetes;Unknown	Unassigned
Viruses_Ang_other-pigs_seq_11163	43.53	209404	100	virulent	Caudoviricetes;Unknown	Multiphyla
Viruses_Ang_other-pigs_seq_11164	29.57	233470	91.33	virulent	Caudoviricetes;Unknown	d__Bacteria;p__Bacillota
Viruses_Ang_other-pigs_seq_11165	40.82	246458	95.09	virulent	Caudoviricetes;Unknown	Unassigned
Viruses_Ang_other-pigs_seq_11166	30.56	221165	78.09	virulent	Caudoviricetes;Unknown	Unassigned
Viruses_Ang_other-pigs_seq_11167	28.84	209866	88.79	uncertain	Caudoviricetes;Unknown	Multiphyla
Viruses_Ang_other-pigs_seq_11168	31.23	227675	100	virulent	Caudoviricetes;Unknown	Unassigned
Viruses_Ang_other-pigs_seq_11169	30.53	209261	75.72	virulent	Caudoviricetes;Unknown	d__Bacteria;p__Spirochaetota
Viruses_Ang_other-pigs_seq_11170	36.54	219664	88.46	virulent	Caudoviricetes;Unknown	d__Archaea;p__Methanobacteriota
Viruses_Ang_other-pigs_seq_11171	34.01	247699	100	virulent	Caudoviricetes;Unknown	Unassigned
Viruses_Ang_other-pigs_seq_11172	35.38	209514	92.3	uncertain	Caudoviricetes;Unknown	d__Bacteria;p__Bacillota_C
Viruses_Ang_other-pigs_seq_11173	27.52	201550	86.85	virulent	Caudoviricetes;Unknown	Unassigned
Viruses_Ang_other-pigs_seq_11174	32.5	253224	86.57	virulent	Caudoviricetes;Unknown	d__Bacteria;p__Spirochaetota
Viruses_Ang_other-pigs_seq_11175	37.38	244605	85.25	virulent	Caudoviricetes;Unknown	Multiphyla
Viruses_Ang_other-pigs_seq_11177	38.97	205008	78.62	virulent	Caudoviricetes;Unknown	Unassigned
Viruses_Ang_other-pigs_seq_11178	39.96	207145	72.59	virulent	Caudoviricetes;Unknown	Unassigned
Viruses_Ang_other-pigs_seq_11179	35.98	240623	100	virulent	Caudoviricetes;Unknown	d__Bacteria;p__Bacillota
Viruses_Ang_other-pigs_seq_11180	28.03	267527	91.52	temperate	Caudoviricetes;Unknown	d__Bacteria;p__Cyanobacteriota
Viruses_Ang_other-pigs_seq_11181	40.52	294305	88.7	virulent	Caudoviricetes;Unknown	Unassigned
Viruses_Ang_other-pigs_seq_11182	37.33	252213	100	virulent	Caudoviricetes;Unknown	Multiphyla
Viruses_Ang_other-pigs_seq_11183	40.53	294427	88.71	virulent	Caudoviricetes;Unknown	d__Bacteria;p__Bacteroidota
Viruses_Ang_other-pigs_seq_11184	47.64	328547	100	virulent	Caudoviricetes;Unknown	Multiphyla
Viruses_Ang_other-pigs_seq_11185	39.29	230106	80.08	virulent	Caudoviricetes;Unknown	Multiphyla
Viruses_Ang_other-pigs_seq_11186	35.76	249495	85.95	virulent	Caudoviricetes;Unknown	Unassigned
Viruses_Ang_other-pigs_seq_11187	33.06	204776	72.32	virulent	Caudoviricetes;Unknown	Unassigned
Viruses_Ang_other-pigs_seq_11188	32.05	244007	98.6	virulent	Caudoviricetes;Unknown	Unassigned
Viruses_Ang_other-pigs_seq_11189	33.5	311999	90.7	virulent	Caudoviricetes;Unknown	Unassigned
Viruses_Ang_other-pigs_seq_11190	26.34	200050	83.9	virulent	Caudoviricetes;Unknown	d__Bacteria;p__Bacillota_A
Viruses_Ang_other-pigs_seq_11191	27.1	216337	74.14	virulent	Caudoviricetes;Unknown	Unassigned
Viruses_Ang_other-pigs_seq_11192	31.51	231403	95.08	virulent	Caudoviricetes;Unknown	Multiphyla
Viruses_Ang_other-pigs_seq_11193	32.23	243050	96.09	virulent	Caudoviricetes;Unknown	Unassigned
Viruses_Ang_other-pigs_seq_11194	31.35	212523	86.03	virulent	Caudoviricetes;Unknown	Others
Viruses_Ang_other-pigs_seq_11195	39.2	203468	70.84	virulent	Caudoviricetes;Unknown	Unassigned
Viruses_Ang_other-pigs_seq_11196	33.38	273314	88.91	virulent	Caudoviricetes;Unknown	Unassigned
Viruses_Ang_other-pigs_seq_11197	32.22	211378	100	virulent	Caudoviricetes;Unknown	Unassigned
Viruses_Ang_other-pigs_seq_11198	33.47	255377	88.62	virulent	Caudoviricetes;Unknown	d__Bacteria;p__Bacillota_A
Viruses_Ang_other-pigs_seq_11199	35.3	239961	97.8	uncertain	Caudoviricetes;Unknown	d__Bacteria;p__Bacillota_C
Viruses_Ang_other-pigs_seq_11200	35.03	210094	74.65	virulent	Caudoviricetes;Unknown	Unassigned
Viruses_Ang_other-pigs_seq_11201	30.8	354202	93.84	virulent	Caudoviricetes;Unknown	d__Bacteria;p__Spirochaetota
Viruses_Ang_other-pigs_seq_11202	35.02	263796	91.43	virulent	Caudoviricetes;Unknown	Unassigned
Viruses_Ang_other-pigs_seq_11203	35.07	229411	80.6	virulent	Caudoviricetes;Unknown	Unassigned
Viruses_Ang_other-pigs_seq_11204	31.3	210963	93.42	virulent	Caudoviricetes;Unknown	Unassigned
Viruses_Ang_other-pigs_seq_11205	32.78	216257	84.02	uncertain	Caudoviricetes;Unknown	d__Bacteria;p__Bacillota_A
Viruses_Ang_other-pigs_seq_11206	29.57	229460	98.12	virulent	Caudoviricetes;Unknown	Unassigned
Viruses_Ang_other-pigs_seq_11208	44.13	239165	100	virulent	Caudoviricetes;Unknown	Unassigned
Viruses_Ang_other-pigs_seq_11209	36.48	295401	100	virulent	Caudoviricetes;Unknown	Unassigned
Viruses_Ang_other-pigs_seq_11210	32.18	212441	96.31	temperate	Caudoviricetes;Unknown	d__Bacteria;p__Bacillota_A
Viruses_Ang_other-pigs_seq_11211	28.02	240030	91.22	virulent	Caudoviricetes;Unknown	Unassigned
Viruses_Ang_other-pigs_seq_11212	28.07	230307	79.78	virulent	Caudoviricetes;Unknown	d__Bacteria;p__Spirochaetota
Viruses_Ang_other-pigs_seq_11213	33.22	213273	70.45	virulent	Caudoviricetes;Unknown	Unassigned
Viruses_Ang_other-pigs_seq_11214	41.74	253626	100	virulent	Caudoviricetes;Unknown	d__Bacteria;p__Bacillota_A
Viruses_Ang_other-pigs_seq_11215	32.12	211009	100	virulent	Caudoviricetes;Unknown	Unassigned
Viruses_Ang_other-pigs_seq_11216	33.22	273014	100	virulent	Caudoviricetes;Unknown	Unassigned
Viruses_Ang_other-pigs_seq_11217	32.23	236006	96.49	virulent	Caudoviricetes;Unknown	Unassigned
Viruses_Ang_other-pigs_seq_11218	36.25	283373	100	virulent	Caudoviricetes;Unknown	d__Bacteria;p__Bacillota_A
Viruses_Ang_other-pigs_seq_11219	36.27	250088	89.96	virulent	Caudoviricetes;Unknown	Unassigned
Viruses_Ang_other-pigs_seq_11220	28.02	203002	87.03	virulent	Caudoviricetes;Unknown	Unassigned
Viruses_Ang_other-pigs_seq_11221	36.87	248526	100	virulent	Caudoviricetes;Unknown	d__Bacteria;p__Bacteroidota
Viruses_Ang_other-pigs_seq_11222	44.1	230188	100	virulent	Caudoviricetes;Unknown	Unassigned
Viruses_Ang_other-pigs_seq_11223	29.98	263309	100	virulent	Caudoviricetes;Unknown	Unassigned
Viruses_Ang_other-pigs_seq_11224	27.61	240358	91.5	virulent	Caudoviricetes;Unknown	d__Bacteria;p__Bacillota_A
Viruses_Ang_other-pigs_seq_11225	29.88	276564	98.12	virulent	Caudoviricetes;Unknown	d__Bacteria;p__Bacillota_A
Viruses_Ang_other-pigs_seq_11226	28.24	214368	75.69	virulent	Caudoviricetes;Unknown	Unassigned
Viruses_Ang_other-pigs_seq_11228	35.36	257135	100	temperate	Caudoviricetes;Unknown	Unassigned
Viruses_Ang_other-pigs_seq_11229	50.34	296821	100	uncertain	Caudoviricetes;Unknown	Unassigned
Viruses_Ang_other-pigs_seq_11230	36.65	369494	98.66	uncertain	Caudoviricetes;Unknown	d__Bacteria;p__Bacillota_A
Viruses_Ang_other-pigs_seq_11231	30.36	209478	90.81	virulent	Caudoviricetes;Unknown	Unassigned
Viruses_Ang_other-pigs_seq_11232	48.06	225021	97.87	virulent	Caudoviricetes;Unknown	Others
Viruses_Ang_other-pigs_seq_11233	35.14	244320	100	temperate	Caudoviricetes;Unknown	Unassigned
Viruses_Ang_other-pigs_seq_11234	36.06	208656	93.05	virulent	Caudoviricetes;Unknown	d__Bacteria;p__Bacillota_A
Viruses_Ang_other-pigs_seq_11236	37.27	247668	92.93	virulent	Caudoviricetes;Unknown	Unassigned
Viruses_Ang_other-pigs_seq_11237	34.71	230789	79.66	virulent	Caudoviricetes;Unknown	Unassigned
Viruses_Ang_other-pigs_seq_11239	30.17	210825	91.05	virulent	Caudoviricetes;Unknown	d__Bacteria;p__Bacillota
Viruses_Ang_other-pigs_seq_11240	31.01	282889	100	virulent	Caudoviricetes;Unknown	d__Bacteria;p__Bacteroidota
Viruses_Ang_other-pigs_seq_11241	30.18	210902	100	virulent	Caudoviricetes;Unknown	d__Bacteria;p__Bacillota
Viruses_Ang_other-pigs_seq_11242	34.03	210030	100	virulent	Caudoviricetes;Unknown	d__Archaea;p__Methanobacteriota
Viruses_Ang_other-pigs_seq_11243	32.3	217502	100	virulent	Caudoviricetes;Unknown	Unassigned
Viruses_Ang_other-pigs_seq_11244	34.03	210031	100	virulent	Caudoviricetes;Unknown	d__Archaea;p__Methanobacteriota
Viruses_Ang_other-pigs_seq_11245	31.17	284029	90.72	virulent	Caudoviricetes;Unknown	d__Bacteria;p__Bacteroidota
Viruses_Ang_other-pigs_seq_11246	29.03	220563	77.96	virulent	Caudoviricetes;Unknown	Unassigned
Viruses_Ang_other-pigs_seq_11247	30.88	213155	75.06	virulent	Caudoviricetes;Unknown	Unassigned
Viruses_Ang_other-pigs_seq_11248	42.31	344295	93.02	virulent	Caudoviricetes;Unknown	Unassigned
Viruses_Ang_other-pigs_seq_11249	30.18	210902	100	virulent	Caudoviricetes;Unknown	d__Bacteria;p__Bacillota
Viruses_Ang_other-pigs_seq_11250	34.28	205777	100	virulent	Caudoviricetes;Unknown	Unassigned
Viruses_Ang_other-pigs_seq_11251	42.35	241983	90.11	virulent	Caudoviricetes;Unknown	Unassigned
Viruses_Ang_other-pigs_seq_11252	36.16	289006	100	virulent	Caudoviricetes;Unknown	d__Bacteria;p__Bacillota_A
Viruses_Ang_other-pigs_seq_11253	33.04	205693	68.74	uncertain	Caudoviricetes;Unknown	d__Bacteria;p__Bacillota
Viruses_Ang_other-pigs_seq_11254	30.22	234424	80.54	virulent	Caudoviricetes;Unknown	Unassigned
Viruses_Ang_other-pigs_seq_11255	36.84	247264	100	virulent	Caudoviricetes;Unknown	Unassigned
Viruses_Ang_other-pigs_seq_11256	33.29	243246	80.5	virulent	Caudoviricetes;Unknown	d__Bacteria;p__Spirochaetota
Viruses_Ang_other-pigs_seq_11258	23.62	206589	70.68	virulent	Caudoviricetes;Unknown	Unassigned
Viruses_Ang_other-pigs_seq_11259	27.69	242966	83.4	virulent	Caudoviricetes;Unknown	Unassigned
Viruses_Ang_other-pigs_seq_11260	37.45	240255	100	virulent	Caudoviricetes;Unknown	d__Bacteria;p__Bacteroidota
Viruses_Ang_other-pigs_seq_11261	28.41	324733	99.64	virulent	Caudoviricetes;Unknown	d__Bacteria;p__Bacillota_A
Viruses_Ang_other-pigs_seq_11262	27.73	241321	82.84	virulent	Caudoviricetes;Unknown	Unassigned
Viruses_Ang_other-pigs_seq_11263	33.42	274350	100	virulent	Caudoviricetes;Unknown	d__Bacteria;p__Spirochaetota
Viruses_Ang_other-pigs_seq_11264	31.17	228420	100	virulent	Caudoviricetes;Unknown	Unassigned
Viruses_Ang_other-pigs_seq_11265	37.45	240071	83.95	virulent	Caudoviricetes;Unknown	d__Bacteria;p__Bacteroidota
Viruses_Ang_other-pigs_seq_11266	31.18	228555	100	virulent	Caudoviricetes;Unknown	Unassigned
Viruses_Ang_other-pigs_seq_11267	28.91	230048	90.9	virulent	Caudoviricetes;Unknown	Unassigned
Viruses_Ang_other-pigs_seq_11268	27.73	241447	100	virulent	Caudoviricetes;Unknown	Unassigned
Viruses_Ang_other-pigs_seq_11269	35.35	228850	79.27	virulent	Caudoviricetes;Unknown	d__Bacteria;p__Bacillota_A
Viruses_Ang_other-pigs_seq_11270	33.35	415316	100	virulent	Caudoviricetes;Unknown	d__Bacteria;p__Spirochaetota
Viruses_Ang_other-pigs_seq_11271	27.27	231951	81.26	virulent	Caudoviricetes;Unknown	d__Bacteria;p__Bacillota_C
Viruses_Ang_other-pigs_seq_11272	33.36	414902	100	virulent	Caudoviricetes;Unknown	d__Bacteria;p__Spirochaetota
Viruses_Ang_other-pigs_seq_11273	34.46	267550	92.7	virulent	Caudoviricetes;Unknown	d__Bacteria;p__Bacillota
Viruses_Ang_other-pigs_seq_11274	36.85	247264	100	virulent	Caudoviricetes;Unknown	Unassigned
Viruses_Ang_other-pigs_seq_11275	33.34	412123	100	virulent	Caudoviricetes;Unknown	d__Bacteria;p__Spirochaetota
Viruses_Ang_other-pigs_seq_11276	27.69	242367	83.31	virulent	Caudoviricetes;Unknown	Unassigned
Viruses_Ang_other-pigs_seq_11277	30.99	206781	84.57	virulent	Caudoviricetes;Unknown	d__Bacteria;p__Bacillota
Viruses_Ang_other-pigs_seq_11278	33.3	272617	100	virulent	Caudoviricetes;Unknown	Unassigned
Viruses_Ang_other-pigs_seq_11280	33.32	368309	94.22	virulent	Caudoviricetes;Unknown	d__Bacteria;p__Spirochaetota
Viruses_Ang_other-pigs_seq_11281	33.34	413506	100	virulent	Caudoviricetes;Unknown	d__Bacteria;p__Spirochaetota
Viruses_Ang_other-pigs_seq_11282	33.48	384731	95.83	virulent	Caudoviricetes;Unknown	d__Bacteria;p__Spirochaetota
Viruses_Ang_other-pigs_seq_11283	36.41	280420	100	virulent	Caudoviricetes;Unknown	d__Bacteria;p__Bacillota_A
Viruses_Ang_other-pigs_seq_11284	33.75	337344	100	virulent	Caudoviricetes;Unknown	Unassigned
Viruses_Ang_other-pigs_seq_11285	34.38	245396	98.79	virulent	Caudoviricetes;Unknown	Unassigned
Viruses_Ang_other-pigs_seq_11286	33.3	418488	100	virulent	Caudoviricetes;Unknown	d__Bacteria;p__Spirochaetota
Viruses_Ang_other-pigs_seq_11287	29.93	295416	100	virulent	Caudoviricetes;Unknown	Unassigned
Viruses_Ang_other-pigs_seq_11288	46.18	201211	84.46	virulent	Caudoviricetes;Unknown	Others
Viruses_Ang_other-pigs_seq_11289	33.3	418463	100	virulent	Caudoviricetes;Unknown	d__Bacteria;p__Spirochaetota
Viruses_Ang_other-pigs_seq_11290	31.73	245233	85.9	virulent	Caudoviricetes;Unknown	d__Bacteria;p__Bacillota_A
Viruses_Ang_other-pigs_seq_11291	30.89	302100	92.5	virulent	Caudoviricetes;Unknown	Unassigned
Viruses_Ang_other-pigs_seq_11292	36.4	280362	100	virulent	Caudoviricetes;Unknown	d__Bacteria;p__Bacillota_A
Viruses_Ang_other-pigs_seq_11293	35.09	292618	91.35	virulent	Caudoviricetes;Unknown	Unassigned
Viruses_Ang_other-pigs_seq_11294	44.97	383801	100	virulent	Caudoviricetes;Unknown	Others
Viruses_Ang_other-pigs_seq_11295	33.5	302099	87.77	virulent	Caudoviricetes;Unknown	d__Bacteria;p__Bacillota_C
Viruses_Ang_other-pigs_seq_11296	28.94	232024	91.07	virulent	Caudoviricetes;Unknown	Unassigned
Viruses_Ang_other-pigs_seq_11297	32.86	220375	84.99	uncertain	Caudoviricetes;Unknown	d__Archaea;p__Methanobacteriota
Viruses_Ang_other-pigs_seq_11298	32.57	249811	100	temperate	Caudoviricetes;Unknown	Unassigned
Viruses_Ang_other-pigs_seq_11299	30.18	267684	100	virulent	Caudoviricetes;Unknown	Unassigned
Viruses_Ang_other-pigs_seq_11300	45.29	266933	96.69	virulent	Caudoviricetes;Unknown	Others
Viruses_Ang_other-pigs_seq_11301	29.64	218611	88.92	virulent	Caudoviricetes;Unknown	Multiphyla
Viruses_Ang_other-pigs_seq_11302	33.5	301626	87.73	virulent	Caudoviricetes;Unknown	d__Bacteria;p__Bacillota_C
Viruses_Ang_other-pigs_seq_11303	29.61	217429	100	virulent	Caudoviricetes;Unknown	Multiphyla
Viruses_Ang_other-pigs_seq_11304	45.26	268022	96.73	virulent	Caudoviricetes;Unknown	Others
Viruses_Ang_other-pigs_seq_11305	31.77	305146	100	virulent	Caudoviricetes;Unknown	d__Bacteria;p__Bacillota_C
Viruses_Ang_other-pigs_seq_11306	27.14	257543	72.16	virulent	Caudoviricetes;Unknown	Unassigned
Viruses_Ang_other-pigs_seq_11307	44.55	204335	87.12	virulent	Caudoviricetes;Unknown	Others
Viruses_Ang_other-pigs_seq_11308	31.94	438540	100	virulent	Caudoviricetes;Unknown	d__Bacteria;p__Bacillota_C
Viruses_Ang_other-pigs_seq_11309	39.3	264130	91.1	virulent	Caudoviricetes;Unknown	d__Bacteria;p__Bacillota_A
Viruses_Ang_other-pigs_seq_11310	32.56	250052	100	temperate	Caudoviricetes;Unknown	Unassigned
Viruses_Ang_other-pigs_seq_11311	32.57	251270	87.01	temperate	Caudoviricetes;Unknown	Unassigned
Viruses_Ang_other-pigs_seq_11312	41.35	235307	100	temperate	Caudoviricetes;Unknown	d__Bacteria;p__Bacillota_C
Viruses_Ang_other-pigs_seq_11313	39.04	228709	100	virulent	Caudoviricetes;Unknown	Unassigned
Viruses_Ang_other-pigs_seq_11314	32.86	220146	84.93	uncertain	Caudoviricetes;Unknown	d__Archaea;p__Methanobacteriota
Viruses_Ang_other-pigs_seq_11315	30.43	219312	93.14	virulent	Caudoviricetes;Unknown	d__Bacteria;p__Bacillota_C
Viruses_Ang_other-pigs_seq_11316	34.73	295020	100	virulent	Caudoviricetes;Unknown	d__Bacteria;p__Bacillota_C
Viruses_Ang_other-pigs_seq_11318	34.62	379099	100	uncertain	Caudoviricetes;Unknown	d__Bacteria;p__Bacillota_A
Viruses_Ang_other-pigs_seq_11319	34.73	295926	100	virulent	Caudoviricetes;Unknown	d__Bacteria;p__Bacillota_C
Viruses_Ang_other-pigs_seq_11320	31.82	383666	99.16	virulent	Caudoviricetes;Unknown	d__Bacteria;p__Bacillota_C
Viruses_Ang_other-pigs_seq_11321	33.41	220528	96.27	virulent	Caudoviricetes;Unknown	Unassigned
Viruses_Ang_other-pigs_seq_11322	44.99	382913	100	virulent	Caudoviricetes;Unknown	Others
Viruses_Ang_other-pigs_seq_11323	29.61	218508	88.91	virulent	Caudoviricetes;Unknown	Multiphyla
Viruses_Ang_other-pigs_seq_11324	44.99	382908	100	virulent	Caudoviricetes;Unknown	Others
Viruses_Ang_other-pigs_seq_11325	27.81	230847	100	virulent	Caudoviricetes;Unknown	Unassigned
Viruses_Ang_other-pigs_seq_11326	45.03	291509	97.46	virulent	Caudoviricetes;Unknown	Others
Viruses_Ang_other-pigs_seq_11327	27.89	288613	97.51	virulent	Caudoviricetes;Unknown	Unassigned
Viruses_Ang_other-pigs_seq_11328	42.13	238181	83.4	virulent	Caudoviricetes;Unknown	Unassigned
Viruses_Ang_other-pigs_seq_11329	32.48	206918	92.87	virulent	Caudoviricetes;Unknown	Unassigned
Viruses_Ang_other-pigs_seq_11330	39.57	313429	100	virulent	Caudoviricetes;Unknown	d__Bacteria;p__Bacillota_A
Viruses_Ang_other-pigs_seq_11331	39.43	245587	79.65	virulent	Caudoviricetes;Unknown	d__Bacteria;p__Bacillota_A
Viruses_Ang_other-pigs_seq_11332	32.94	225892	75.63	virulent	Caudoviricetes;Unknown	Multiphyla
