# Supplementary material for: Comprehensive genome analysis uncovers the diversity of jumbo phages in the pig gut microbiome
Source: Front Vet Sci. 2026 Jan 8;12:1697229. doi: 10.3389/fvets.2025.1697229 (PMC12826114; doi:10.3389/fvets.2025.1697229)
Supplement: Supplementary file 3 [file Table_3.xlsx]

## Sheet: aai_summary
Table S3. The orthologous fraction of jumbo phages and refence viruses.
Family	#Genome A	Genes in A	Family	Genome B	Genes in B	# orthologous genes	Mean AAI	Std AAI	Orthologous fraction (OF)
C1-1	C1-1.C1-other-pigs_seq_11322	457	C1-1	C1-1.C1-other-pigs_seq_11294	459	454	99.93	0.62	99.34
C1-1	C1-1.C1-other-pigs_seq_11324	458	C1-1	C1-1.C1-other-pigs_seq_11294	459	453	99.93	0.62	98.91
C1-2	C1-2.C1-PGV_seq_9487	433	C1-1	C1-1.C1-other-pigs_seq_11294	459	4	44.92	6.86	0.92
C1-3	C1-3.C1-other-pigs_seq_11118	285	C1-1	C1-1.C1-other-pigs_seq_11294	459	5	41.97	6.02	1.75
C1-3	C1-3.C1-other-pigs_seq_11127	276	C1-1	C1-1.C1-other-pigs_seq_11294	459	3	45.17	8.4	1.09
C1-3	C1-3.C1-other-pigs_seq_11264	277	C1-1	C1-1.C1-other-pigs_seq_11294	459	3	45.27	8.27	1.08
C1-3	C1-3.C1-PGV_seq_8459	272	C1-1	C1-1.C1-other-pigs_seq_11294	459	3	44.97	8.56	1.1
C1-3	C1-3.C1-PGV_seq_8492	273	C1-1	C1-1.C1-other-pigs_seq_11294	459	3	44.97	8.56	1.1
C1-3	C1-3.C1-PGV_seq_8579	273	C1-1	C1-1.C1-other-pigs_seq_11294	459	3	44.97	8.56	1.1
C1-3	C1-3.C1-PGV_seq_8920	343	C1-1	C1-1.C1-other-pigs_seq_11294	459	3	39.47	2.9	0.87
C1-3	C1-3.C1-PGV_seq_9048	273	C1-1	C1-1.C1-other-pigs_seq_11294	459	3	44.97	8.56	1.1
C1-3	C1-3.C1-PGV_seq_9069	274	C1-1	C1-1.C1-other-pigs_seq_11294	459	3	44.97	8.56	1.09
C1-3	C1-3.C1-PGV_seq_9414	381	C1-1	C1-1.C1-other-pigs_seq_11294	459	6	37.44	4.38	1.57
C1-4	C1-4.C1-PGV_seq_8307	277	C1-1	C1-1.C1-other-pigs_seq_11294	459	1	43.1	0	0.36
C1-4	C1-4.C1-PGV_seq_8879	266	C1-1	C1-1.C1-other-pigs_seq_11294	459	1	43.1	0	0.38
C1-4	C1-4.C1-PGV_seq_8881	275	C1-1	C1-1.C1-other-pigs_seq_11294	459	2	38.4	5	0.73
C1-4	C1-4.C1-PGV_seq_8893	276	C1-1	C1-1.C1-other-pigs_seq_11294	459	2	38.4	5	0.72
C1-4	C1-4.C1-PGV_seq_9172	262	C1-1	C1-1.C1-other-pigs_seq_11294	459	0	0	0	0
C1-4	C1-4.C1-PGV_seq_9478	276	C1-1	C1-1.C1-other-pigs_seq_11294	459	2	38.4	5	0.72
C1-5	C1-5.C1-PGV_seq_8498	291	C1-1	C1-1.C1-other-pigs_seq_11294	459	2	45.7	4.3	0.69
C1-6	C1-6.C1-other-pigs_seq_11263	359	C1-1	C1-1.C1-other-pigs_seq_11294	459	5	46.06	7.24	1.39
C1-6	C1-6.C1-other-pigs_seq_11270	511	C1-1	C1-1.C1-other-pigs_seq_11294	459	8	41.98	7.87	1.74
C1-6	C1-6.C1-other-pigs_seq_11272	508	C1-1	C1-1.C1-other-pigs_seq_11294	459	8	42.05	7.85	1.74
C1-6	C1-6.C1-other-pigs_seq_11275	505	C1-1	C1-1.C1-other-pigs_seq_11294	459	8	41.98	7.87	1.74
C1-6	C1-6.C1-other-pigs_seq_11278	304	C1-1	C1-1.C1-other-pigs_seq_11294	459	4	40.97	10.2	1.32
C1-6	C1-6.C1-other-pigs_seq_11286	505	C1-1	C1-1.C1-other-pigs_seq_11294	459	7	41.83	8.33	1.53
C1-6	C1-6.C1-other-pigs_seq_11292	330	C1-1	C1-1.C1-other-pigs_seq_11294	459	4	42.03	1.61	1.21
C1-6	C1-6.C1-PGV_seq_8685	343	C1-1	C1-1.C1-other-pigs_seq_11294	459	5	45.76	5.17	1.46
C1-6	C1-6.C1-PGV_seq_9157	340	C1-1	C1-1.C1-other-pigs_seq_11294	459	4	39.05	3.98	1.18
C1-6	C1-6.C1-PGV_seq_9430	423	C1-1	C1-1.C1-other-pigs_seq_11294	459	9	40.88	6.68	2.13
C1-6	C1-6.C1-PGV_seq_9456	343	C1-1	C1-1.C1-other-pigs_seq_11294	459	3	41.08	1.27	0.87
C2-1	C2-1.C2-other-pigs_seq_11123	182	C1-1	C1-1.C1-other-pigs_seq_11294	459	0	0	0	0
C2-1	C2-1.C2-PGV_seq_8223	189	C1-1	C1-1.C1-other-pigs_seq_11294	459	0	0	0	0
C2-1	C2-1.C2-PGV_seq_8431	225	C1-1	C1-1.C1-other-pigs_seq_11294	459	0	0	0	0
C2-1	C2-1.C2-PGV_seq_8609	193	C1-1	C1-1.C1-other-pigs_seq_11294	459	0	0	0	0
C2-1	C2-1.C2-PGV_seq_8756	226	C1-1	C1-1.C1-other-pigs_seq_11294	459	0	0	0	0
C2-1	C2-1.C2-PGV_seq_9109	194	C1-1	C1-1.C1-other-pigs_seq_11294	459	0	0	0	0
C2-1	C2-1.C2-PGV_seq_9447	195	C1-1	C1-1.C1-other-pigs_seq_11294	459	0	0	0	0
C3-1	C3-1.C3-PGV_seq_9113	212	C1-1	C1-1.C1-other-pigs_seq_11294	459	0	0	0	0
C3-1	C3-1.C3-PGV_seq_9202	211	C1-1	C1-1.C1-other-pigs_seq_11294	459	0	0	0	0
C3-2	C3-2.C3-other-pigs_seq_11268	224	C1-1	C1-1.C1-other-pigs_seq_11294	459	1	37.3	0	0.45
C3-2	C3-2.C3-PGV_seq_8524	249	C1-1	C1-1.C1-other-pigs_seq_11294	459	1	36.4	0	0.4
C3-2	C3-2.C3-PGV_seq_9075	250	C1-1	C1-1.C1-other-pigs_seq_11294	459	1	36.4	0	0.4
C3-2	C3-2.C3-PGV_seq_9258	223	C1-1	C1-1.C1-other-pigs_seq_11294	459	1	37.3	0	0.45
C3-2	C3-2.C3-PGV_seq_9296	222	C1-1	C1-1.C1-other-pigs_seq_11294	459	1	37.3	0	0.45
C4-1	C4-1.C4-other-pigs_seq_11184	337	C1-1	C1-1.C1-other-pigs_seq_11294	459	3	39.35	5.9	0.89
C4-2	C4-2.C4-other-pigs_seq_11208	176	C1-1	C1-1.C1-other-pigs_seq_11294	459	2	34.85	2.2	1.14
C4-2	C4-2.C4-PGV_seq_9137	209	C1-1	C1-1.C1-other-pigs_seq_11294	459	0	0	0	0
C4-2	C4-2.C4-PGV_seq_9306	238	C1-1	C1-1.C1-other-pigs_seq_11294	459	0	0	0	0
C4-3	C4-3.C4-PGV_seq_8338	366	C1-1	C1-1.C1-other-pigs_seq_11294	459	2	47.65	1.25	0.55
C4-3	C4-3.C4-PGV_seq_8395	374	C1-1	C1-1.C1-other-pigs_seq_11294	459	2	47.65	1.25	0.53
C4-3	C4-3.C4-PGV_seq_8607	225	C1-1	C1-1.C1-other-pigs_seq_11294	459	0	0	0	0
C4-3	C4-3.C4-PGV_seq_8834	226	C1-1	C1-1.C1-other-pigs_seq_11294	459	0	0	0	0
C4-3	C4-3.C4-PGV_seq_9132	225	C1-1	C1-1.C1-other-pigs_seq_11294	459	0	0	0	0
C5-1	C5-1.C5-PGV_seq_9204	224	C1-1	C1-1.C1-other-pigs_seq_11294	459	1	35.95	0	0.45
C6-1	C6-1.C6-PGV_seq_9174	278	C1-1	C1-1.C1-other-pigs_seq_11294	459	0	0	0	0
Reference	NC_018861	170	C1-1	C1-1.C1-other-pigs_seq_11294	459	1	38.9	0	0.59
Reference	NC_024355	139	C1-1	C1-1.C1-other-pigs_seq_11294	459	0	0	0	0
Reference	NC_027341	185	C1-1	C1-1.C1-other-pigs_seq_11294	459	0	0	0	0
Reference	NC_030949	68	C1-1	C1-1.C1-other-pigs_seq_11294	459	0	0	0	0
Reference	NC_030950	68	C1-1	C1-1.C1-other-pigs_seq_11294	459	0	0	0	0
Reference	NC_031909	171	C1-1	C1-1.C1-other-pigs_seq_11294	459	0	0	0	0
Reference	NC_041879	85	C1-1	C1-1.C1-other-pigs_seq_11294	459	0	0	0	0
Reference	NC_043027	299	C1-1	C1-1.C1-other-pigs_seq_11294	459	0	0	0	0
Reference	NC_049857	166	C1-1	C1-1.C1-other-pigs_seq_11294	459	0	0	0	0
Reference	NC_070622	70	C1-1	C1-1.C1-other-pigs_seq_11294	459	0	0	0	0
Reference	NC_070701	45	C1-1	C1-1.C1-other-pigs_seq_11294	459	0	0	0	0
C1-1	C1-1.C1-other-pigs_seq_11324	458	C1-1	C1-1.C1-other-pigs_seq_11322	457	455	100	0.03	99.56
C1-2	C1-2.C1-PGV_seq_9487	433	C1-1	C1-1.C1-other-pigs_seq_11322	457	4	44.92	6.86	0.92
C1-3	C1-3.C1-other-pigs_seq_11118	285	C1-1	C1-1.C1-other-pigs_seq_11322	457	5	41.97	6.02	1.75
C1-3	C1-3.C1-other-pigs_seq_11127	276	C1-1	C1-1.C1-other-pigs_seq_11322	457	3	45.17	8.4	1.09
C1-3	C1-3.C1-PGV_seq_8459	272	C1-1	C1-1.C1-other-pigs_seq_11322	457	3	44.97	8.56	1.1
C1-3	C1-3.C1-PGV_seq_8492	273	C1-1	C1-1.C1-other-pigs_seq_11322	457	3	44.97	8.56	1.1
C1-3	C1-3.C1-PGV_seq_8579	273	C1-1	C1-1.C1-other-pigs_seq_11322	457	3	44.97	8.56	1.1
C1-3	C1-3.C1-PGV_seq_9048	273	C1-1	C1-1.C1-other-pigs_seq_11322	457	3	44.97	8.56	1.1
C1-3	C1-3.C1-PGV_seq_9069	274	C1-1	C1-1.C1-other-pigs_seq_11322	457	3	44.97	8.56	1.09
C1-4	C1-4.C1-PGV_seq_8307	277	C1-1	C1-1.C1-other-pigs_seq_11322	457	1	43.1	0	0.36
C1-4	C1-4.C1-PGV_seq_8881	275	C1-1	C1-1.C1-other-pigs_seq_11322	457	2	38.4	5	0.73
C1-4	C1-4.C1-PGV_seq_8893	276	C1-1	C1-1.C1-other-pigs_seq_11322	457	2	38.4	5	0.72
C1-4	C1-4.C1-PGV_seq_9172	262	C1-1	C1-1.C1-other-pigs_seq_11322	457	0	0	0	0
C1-4	C1-4.C1-PGV_seq_9478	276	C1-1	C1-1.C1-other-pigs_seq_11322	457	2	38.4	5	0.72
C1-5	C1-5.C1-PGV_seq_8498	291	C1-1	C1-1.C1-other-pigs_seq_11322	457	2	45.7	4.3	0.69
C1-6	C1-6.C1-other-pigs_seq_11270	511	C1-1	C1-1.C1-other-pigs_seq_11322	457	8	41.98	7.87	1.75
C1-6	C1-6.C1-other-pigs_seq_11272	508	C1-1	C1-1.C1-other-pigs_seq_11322	457	8	42.05	7.85	1.75
C1-6	C1-6.C1-other-pigs_seq_11275	505	C1-1	C1-1.C1-other-pigs_seq_11322	457	8	41.98	7.87	1.75
C1-6	C1-6.C1-other-pigs_seq_11278	304	C1-1	C1-1.C1-other-pigs_seq_11322	457	4	40.97	10.2	1.32
C1-6	C1-6.C1-other-pigs_seq_11286	505	C1-1	C1-1.C1-other-pigs_seq_11322	457	7	41.83	8.33	1.53
C1-6	C1-6.C1-other-pigs_seq_11292	330	C1-1	C1-1.C1-other-pigs_seq_11322	457	4	42.03	1.61	1.21
C1-6	C1-6.C1-PGV_seq_8685	343	C1-1	C1-1.C1-other-pigs_seq_11322	457	5	45.76	5.17	1.46
C1-6	C1-6.C1-PGV_seq_9157	340	C1-1	C1-1.C1-other-pigs_seq_11322	457	4	39.05	3.98	1.18
C1-6	C1-6.C1-PGV_seq_9430	423	C1-1	C1-1.C1-other-pigs_seq_11322	457	9	40.88	6.68	2.13
C1-6	C1-6.C1-PGV_seq_9456	343	C1-1	C1-1.C1-other-pigs_seq_11322	457	3	41.08	1.27	0.87
C2-1	C2-1.C2-other-pigs_seq_11123	182	C1-1	C1-1.C1-other-pigs_seq_11322	457	0	0	0	0
C2-1	C2-1.C2-PGV_seq_8223	189	C1-1	C1-1.C1-other-pigs_seq_11322	457	0	0	0	0
C2-1	C2-1.C2-PGV_seq_8431	225	C1-1	C1-1.C1-other-pigs_seq_11322	457	0	0	0	0
C2-1	C2-1.C2-PGV_seq_8609	193	C1-1	C1-1.C1-other-pigs_seq_11322	457	0	0	0	0
C2-1	C2-1.C2-PGV_seq_9109	194	C1-1	C1-1.C1-other-pigs_seq_11322	457	0	0	0	0
C2-1	C2-1.C2-PGV_seq_9447	195	C1-1	C1-1.C1-other-pigs_seq_11322	457	0	0	0	0
C3-1	C3-1.C3-PGV_seq_9202	211	C1-1	C1-1.C1-other-pigs_seq_11322	457	0	0	0	0
C3-2	C3-2.C3-other-pigs_seq_11268	224	C1-1	C1-1.C1-other-pigs_seq_11322	457	1	37.3	0	0.45
C3-2	C3-2.C3-PGV_seq_8524	249	C1-1	C1-1.C1-other-pigs_seq_11322	457	1	36.4	0	0.4
C3-2	C3-2.C3-PGV_seq_9075	250	C1-1	C1-1.C1-other-pigs_seq_11322	457	1	36.4	0	0.4
C3-2	C3-2.C3-PGV_seq_9258	223	C1-1	C1-1.C1-other-pigs_seq_11322	457	1	37.3	0	0.45
C3-2	C3-2.C3-PGV_seq_9296	222	C1-1	C1-1.C1-other-pigs_seq_11322	457	1	37.3	0	0.45
C4-2	C4-2.C4-other-pigs_seq_11208	176	C1-1	C1-1.C1-other-pigs_seq_11322	457	2	34.85	2.2	1.14
C4-2	C4-2.C4-PGV_seq_9137	209	C1-1	C1-1.C1-other-pigs_seq_11322	457	0	0	0	0
C4-3	C4-3.C4-PGV_seq_8395	374	C1-1	C1-1.C1-other-pigs_seq_11322	457	2	47.65	1.25	0.53
C4-3	C4-3.C4-PGV_seq_8607	225	C1-1	C1-1.C1-other-pigs_seq_11322	457	0	0	0	0
C4-3	C4-3.C4-PGV_seq_8834	226	C1-1	C1-1.C1-other-pigs_seq_11322	457	0	0	0	0
C5-1	C5-1.C5-PGV_seq_9204	224	C1-1	C1-1.C1-other-pigs_seq_11322	457	1	35.95	0	0.45
C6-1	C6-1.C6-PGV_seq_9174	278	C1-1	C1-1.C1-other-pigs_seq_11322	457	0	0	0	0
Reference	NC_018861	170	C1-1	C1-1.C1-other-pigs_seq_11322	457	1	38.9	0	0.59
Reference	NC_024355	139	C1-1	C1-1.C1-other-pigs_seq_11322	457	0	0	0	0
Reference	NC_027341	185	C1-1	C1-1.C1-other-pigs_seq_11322	457	0	0	0	0
Reference	NC_030949	68	C1-1	C1-1.C1-other-pigs_seq_11322	457	0	0	0	0
Reference	NC_030950	68	C1-1	C1-1.C1-other-pigs_seq_11322	457	0	0	0	0
Reference	NC_041879	85	C1-1	C1-1.C1-other-pigs_seq_11322	457	0	0	0	0
Reference	NC_043027	299	C1-1	C1-1.C1-other-pigs_seq_11322	457	0	0	0	0
Reference	NC_049857	166	C1-1	C1-1.C1-other-pigs_seq_11322	457	0	0	0	0
Reference	NC_070622	70	C1-1	C1-1.C1-other-pigs_seq_11322	457	0	0	0	0
Reference	NC_070701	45	C1-1	C1-1.C1-other-pigs_seq_11322	457	0	0	0	0
C1-3	C1-3.C1-other-pigs_seq_11118	285	C1-1	C1-1.C1-other-pigs_seq_11324	458	5	41.97	6.02	1.75
C1-3	C1-3.C1-other-pigs_seq_11127	276	C1-1	C1-1.C1-other-pigs_seq_11324	458	3	45.17	8.4	1.09
C1-3	C1-3.C1-PGV_seq_8579	273	C1-1	C1-1.C1-other-pigs_seq_11324	458	3	44.97	8.56	1.1
C1-3	C1-3.C1-PGV_seq_9048	273	C1-1	C1-1.C1-other-pigs_seq_11324	458	3	44.97	8.56	1.1
C1-3	C1-3.C1-PGV_seq_9069	274	C1-1	C1-1.C1-other-pigs_seq_11324	458	3	44.97	8.56	1.09
C1-4	C1-4.C1-PGV_seq_8307	277	C1-1	C1-1.C1-other-pigs_seq_11324	458	1	43.1	0	0.36
C1-4	C1-4.C1-PGV_seq_8881	275	C1-1	C1-1.C1-other-pigs_seq_11324	458	2	38.4	5	0.73
C1-4	C1-4.C1-PGV_seq_9172	262	C1-1	C1-1.C1-other-pigs_seq_11324	458	0	0	0	0
C1-5	C1-5.C1-PGV_seq_8498	291	C1-1	C1-1.C1-other-pigs_seq_11324	458	2	45.7	4.3	0.69
C1-6	C1-6.C1-other-pigs_seq_11270	511	C1-1	C1-1.C1-other-pigs_seq_11324	458	8	41.98	7.87	1.75
C1-6	C1-6.C1-other-pigs_seq_11272	508	C1-1	C1-1.C1-other-pigs_seq_11324	458	8	42.05	7.85	1.75
C1-6	C1-6.C1-other-pigs_seq_11275	505	C1-1	C1-1.C1-other-pigs_seq_11324	458	8	41.98	7.87	1.75
C1-6	C1-6.C1-other-pigs_seq_11278	304	C1-1	C1-1.C1-other-pigs_seq_11324	458	4	40.97	10.2	1.32
C1-6	C1-6.C1-other-pigs_seq_11286	505	C1-1	C1-1.C1-other-pigs_seq_11324	458	7	41.83	8.33	1.53
C1-6	C1-6.C1-other-pigs_seq_11292	330	C1-1	C1-1.C1-other-pigs_seq_11324	458	4	42.03	1.61	1.21
C1-6	C1-6.C1-PGV_seq_9157	340	C1-1	C1-1.C1-other-pigs_seq_11324	458	4	39.05	3.98	1.18
C1-6	C1-6.C1-PGV_seq_9430	423	C1-1	C1-1.C1-other-pigs_seq_11324	458	9	40.88	6.68	2.13
C1-6	C1-6.C1-PGV_seq_9456	343	C1-1	C1-1.C1-other-pigs_seq_11324	458	3	41.08	1.27	0.87
C2-1	C2-1.C2-PGV_seq_8223	189	C1-1	C1-1.C1-other-pigs_seq_11324	458	0	0	0	0
C2-1	C2-1.C2-PGV_seq_8431	225	C1-1	C1-1.C1-other-pigs_seq_11324	458	0	0	0	0
C2-1	C2-1.C2-PGV_seq_9109	194	C1-1	C1-1.C1-other-pigs_seq_11324	458	0	0	0	0
C2-1	C2-1.C2-PGV_seq_9447	195	C1-1	C1-1.C1-other-pigs_seq_11324	458	0	0	0	0
C3-1	C3-1.C3-PGV_seq_9202	211	C1-1	C1-1.C1-other-pigs_seq_11324	458	0	0	0	0
C3-2	C3-2.C3-other-pigs_seq_11268	224	C1-1	C1-1.C1-other-pigs_seq_11324	458	1	37.3	0	0.45
C3-2	C3-2.C3-PGV_seq_8524	249	C1-1	C1-1.C1-other-pigs_seq_11324	458	1	36.4	0	0.4
C3-2	C3-2.C3-PGV_seq_9075	250	C1-1	C1-1.C1-other-pigs_seq_11324	458	1	36.4	0	0.4
C3-2	C3-2.C3-PGV_seq_9258	223	C1-1	C1-1.C1-other-pigs_seq_11324	458	1	37.3	0	0.45
C3-2	C3-2.C3-PGV_seq_9296	222	C1-1	C1-1.C1-other-pigs_seq_11324	458	1	37.3	0	0.45
C4-2	C4-2.C4-other-pigs_seq_11208	176	C1-1	C1-1.C1-other-pigs_seq_11324	458	2	34.85	2.2	1.14
C4-2	C4-2.C4-PGV_seq_9137	209	C1-1	C1-1.C1-other-pigs_seq_11324	458	0	0	0	0
C4-3	C4-3.C4-PGV_seq_8395	374	C1-1	C1-1.C1-other-pigs_seq_11324	458	2	47.65	1.25	0.53
C4-3	C4-3.C4-PGV_seq_8834	226	C1-1	C1-1.C1-other-pigs_seq_11324	458	0	0	0	0
C5-1	C5-1.C5-PGV_seq_9204	224	C1-1	C1-1.C1-other-pigs_seq_11324	458	1	35.95	0	0.45
Reference	NC_018861	170	C1-1	C1-1.C1-other-pigs_seq_11324	458	1	38.9	0	0.59
Reference	NC_024355	139	C1-1	C1-1.C1-other-pigs_seq_11324	458	0	0	0	0
Reference	NC_027341	185	C1-1	C1-1.C1-other-pigs_seq_11324	458	0	0	0	0
Reference	NC_030949	68	C1-1	C1-1.C1-other-pigs_seq_11324	458	0	0	0	0
Reference	NC_030950	68	C1-1	C1-1.C1-other-pigs_seq_11324	458	0	0	0	0
Reference	NC_070622	70	C1-1	C1-1.C1-other-pigs_seq_11324	458	0	0	0	0
C1-1	C1-1.C1-other-pigs_seq_11294	459	C1-2	C1-2.C1-PGV_seq_8904	433	4	44.93	6.86	0.92
C1-1	C1-1.C1-other-pigs_seq_11322	457	C1-2	C1-2.C1-PGV_seq_8904	433	4	44.93	6.86	0.92
C1-1	C1-1.C1-other-pigs_seq_11324	458	C1-2	C1-2.C1-PGV_seq_8904	433	4	44.93	6.86	0.92
C1-2	C1-2.C1-PGV_seq_9481	433	C1-2	C1-2.C1-PGV_seq_8904	433	431	99.96	0.83	99.54
C1-2	C1-2.C1-PGV_seq_9487	433	C1-2	C1-2.C1-PGV_seq_8904	433	431	99.96	0.83	99.54
C1-3	C1-3.C1-other-pigs_seq_11118	285	C1-2	C1-2.C1-PGV_seq_8904	433	7	43.61	10.17	2.46
C1-3	C1-3.C1-other-pigs_seq_11127	276	C1-2	C1-2.C1-PGV_seq_8904	433	6	46.05	7.53	2.17
C1-3	C1-3.C1-other-pigs_seq_11168	284	C1-2	C1-2.C1-PGV_seq_8904	433	6	45.48	7.67	2.11
C1-3	C1-3.C1-other-pigs_seq_11264	277	C1-2	C1-2.C1-PGV_seq_8904	433	7	45.3	7.19	2.53
C1-3	C1-3.C1-other-pigs_seq_11266	278	C1-2	C1-2.C1-PGV_seq_8904	433	7	45.3	7.19	2.52
C1-3	C1-3.C1-PGV_seq_8411	266	C1-2	C1-2.C1-PGV_seq_8904	433	6	45.32	7.97	2.26
C1-3	C1-3.C1-PGV_seq_8459	272	C1-2	C1-2.C1-PGV_seq_8904	433	6	45.34	7.95	2.21
C1-3	C1-3.C1-PGV_seq_8492	273	C1-2	C1-2.C1-PGV_seq_8904	433	6	44.8	8.39	2.2
C1-3	C1-3.C1-PGV_seq_8514	273	C1-2	C1-2.C1-PGV_seq_8904	433	6	45.34	7.95	2.2
C1-3	C1-3.C1-PGV_seq_8559	273	C1-2	C1-2.C1-PGV_seq_8904	433	6	44.77	8.42	2.2
C1-3	C1-3.C1-PGV_seq_8579	273	C1-2	C1-2.C1-PGV_seq_8904	433	6	44.79	8.34	2.2
C1-3	C1-3.C1-PGV_seq_8920	343	C1-2	C1-2.C1-PGV_seq_8904	433	9	51.18	12.69	2.62
C1-3	C1-3.C1-PGV_seq_8924	267	C1-2	C1-2.C1-PGV_seq_8904	433	6	45.32	7.97	2.25
C1-3	C1-3.C1-PGV_seq_8953	343	C1-2	C1-2.C1-PGV_seq_8904	433	9	51.18	12.69	2.62
C1-3	C1-3.C1-PGV_seq_8960	267	C1-2	C1-2.C1-PGV_seq_8904	433	6	45.34	7.95	2.25
C1-3	C1-3.C1-PGV_seq_8990	269	C1-2	C1-2.C1-PGV_seq_8904	433	6	45.34	7.95	2.23
C1-3	C1-3.C1-PGV_seq_8998	274	C1-2	C1-2.C1-PGV_seq_8904	433	6	44.8	8.39	2.19
C1-3	C1-3.C1-PGV_seq_9010	274	C1-2	C1-2.C1-PGV_seq_8904	433	6	45.34	7.95	2.19
C1-3	C1-3.C1-PGV_seq_9048	273	C1-2	C1-2.C1-PGV_seq_8904	433	6	44.8	8.39	2.2
C1-3	C1-3.C1-PGV_seq_9069	274	C1-2	C1-2.C1-PGV_seq_8904	433	6	45.34	7.95	2.19
C1-3	C1-3.C1-PGV_seq_9414	381	C1-2	C1-2.C1-PGV_seq_8904	433	8	53.5	12.23	2.1
C1-4	C1-4.C1-other-pigs_seq_11124	224	C1-2	C1-2.C1-PGV_seq_8904	433	4	45.71	5.11	1.79
C1-4	C1-4.C1-other-pigs_seq_11125	260	C1-2	C1-2.C1-PGV_seq_8904	433	1	44.1	0	0.38
C1-4	C1-4.C1-PGV_seq_8307	277	C1-2	C1-2.C1-PGV_seq_8904	433	2	41.58	1.97	0.72
C1-4	C1-4.C1-PGV_seq_8348	254	C1-2	C1-2.C1-PGV_seq_8904	433	2	42.42	1.28	0.79
C1-4	C1-4.C1-PGV_seq_8522	271	C1-2	C1-2.C1-PGV_seq_8904	433	6	46.12	4.69	2.21
C1-4	C1-4.C1-PGV_seq_8855	272	C1-2	C1-2.C1-PGV_seq_8904	433	6	46.14	4.71	2.21
C1-4	C1-4.C1-PGV_seq_8879	266	C1-2	C1-2.C1-PGV_seq_8904	433	2	41.58	1.97	0.75
C1-4	C1-4.C1-PGV_seq_8881	275	C1-2	C1-2.C1-PGV_seq_8904	433	7	47.96	8.02	2.55
C1-4	C1-4.C1-PGV_seq_8893	276	C1-2	C1-2.C1-PGV_seq_8904	433	7	47.96	8.02	2.54
C1-4	C1-4.C1-PGV_seq_9071	269	C1-2	C1-2.C1-PGV_seq_8904	433	6	46.12	4.69	2.23
C1-4	C1-4.C1-PGV_seq_9172	262	C1-2	C1-2.C1-PGV_seq_8904	433	2	41.25	1.95	0.76
C1-4	C1-4.C1-PGV_seq_9420	255	C1-2	C1-2.C1-PGV_seq_8904	433	3	40.6	2.9	1.18
C1-4	C1-4.C1-PGV_seq_9478	276	C1-2	C1-2.C1-PGV_seq_8904	433	7	47.96	8.02	2.54
C1-5	C1-5.C1-PGV_seq_8498	291	C1-2	C1-2.C1-PGV_seq_8904	433	6	48.07	10.96	2.06
C1-5	C1-5.C1-PGV_seq_8561	291	C1-2	C1-2.C1-PGV_seq_8904	433	6	48.07	10.96	2.06
C1-6	C1-6.C1-other-pigs_seq_11128	342	C1-2	C1-2.C1-PGV_seq_8904	433	8	45.77	10.69	2.34
C1-6	C1-6.C1-other-pigs_seq_11218	327	C1-2	C1-2.C1-PGV_seq_8904	433	8	45.4	10.46	2.45
C1-6	C1-6.C1-other-pigs_seq_11252	334	C1-2	C1-2.C1-PGV_seq_8904	433	8	45.94	11.05	2.4
C1-6	C1-6.C1-other-pigs_seq_11263	359	C1-2	C1-2.C1-PGV_seq_8904	433	11	47.47	7.82	3.06
C1-6	C1-6.C1-other-pigs_seq_11270	511	C1-2	C1-2.C1-PGV_seq_8904	433	15	43.99	8.89	3.46
C1-6	C1-6.C1-other-pigs_seq_11272	508	C1-2	C1-2.C1-PGV_seq_8904	433	15	44.01	8.86	3.46
C1-6	C1-6.C1-other-pigs_seq_11275	505	C1-2	C1-2.C1-PGV_seq_8904	433	15	43.99	8.89	3.46
C1-6	C1-6.C1-other-pigs_seq_11278	304	C1-2	C1-2.C1-PGV_seq_8904	433	6	36.67	3.59	1.97
C1-6	C1-6.C1-other-pigs_seq_11281	506	C1-2	C1-2.C1-PGV_seq_8904	433	15	43.99	8.89	3.46
C1-6	C1-6.C1-other-pigs_seq_11283	330	C1-2	C1-2.C1-PGV_seq_8904	433	9	45.54	9.9	2.73
C1-6	C1-6.C1-other-pigs_seq_11284	415	C1-2	C1-2.C1-PGV_seq_8904	433	12	43.16	9.72	2.89
C1-6	C1-6.C1-other-pigs_seq_11286	505	C1-2	C1-2.C1-PGV_seq_8904	433	12	45.97	10.79	2.77
C1-6	C1-6.C1-other-pigs_seq_11289	506	C1-2	C1-2.C1-PGV_seq_8904	433	12	45.97	10.79	2.77
C1-6	C1-6.C1-other-pigs_seq_11292	330	C1-2	C1-2.C1-PGV_seq_8904	433	9	45.54	9.9	2.73
C1-6	C1-6.C1-PGV_seq_8685	343	C1-2	C1-2.C1-PGV_seq_8904	433	6	47.43	9.62	1.75
C1-6	C1-6.C1-PGV_seq_9020	424	C1-2	C1-2.C1-PGV_seq_8904	433	7	49.7	8.47	1.65
C1-6	C1-6.C1-PGV_seq_9157	340	C1-2	C1-2.C1-PGV_seq_8904	433	7	44.57	7.28	2.06
C1-6	C1-6.C1-PGV_seq_9415	423	C1-2	C1-2.C1-PGV_seq_8904	433	8	54.07	12.91	1.89
C1-6	C1-6.C1-PGV_seq_9430	423	C1-2	C1-2.C1-PGV_seq_8904	433	8	54.07	12.91	1.89
C1-6	C1-6.C1-PGV_seq_9456	343	C1-2	C1-2.C1-PGV_seq_8904	433	8	46	10.91	2.33
C2-1	C2-1.C2-other-pigs_seq_11123	182	C1-2	C1-2.C1-PGV_seq_8904	433	0	0	0	0
C2-1	C2-1.C2-other-pigs_seq_11260	204	C1-2	C1-2.C1-PGV_seq_8904	433	0	0	0	0
C2-1	C2-1.C2-PGV_seq_8223	189	C1-2	C1-2.C1-PGV_seq_8904	433	0	0	0	0
C2-1	C2-1.C2-PGV_seq_8382	225	C1-2	C1-2.C1-PGV_seq_8904	433	1	39.9	0	0.44
C2-1	C2-1.C2-PGV_seq_8431	225	C1-2	C1-2.C1-PGV_seq_8904	433	1	39.9	0	0.44
C2-1	C2-1.C2-PGV_seq_8609	193	C1-2	C1-2.C1-PGV_seq_8904	433	0	0	0	0
C2-1	C2-1.C2-PGV_seq_8756	226	C1-2	C1-2.C1-PGV_seq_8904	433	1	39.9	0	0.44
C2-1	C2-1.C2-PGV_seq_8801	225	C1-2	C1-2.C1-PGV_seq_8904	433	1	39.9	0	0.44
C2-1	C2-1.C2-PGV_seq_8930	225	C1-2	C1-2.C1-PGV_seq_8904	433	1	39.9	0	0.44
C2-1	C2-1.C2-PGV_seq_8970	225	C1-2	C1-2.C1-PGV_seq_8904	433	1	39.9	0	0.44
C2-1	C2-1.C2-PGV_seq_9109	194	C1-2	C1-2.C1-PGV_seq_8904	433	0	0	0	0
C2-1	C2-1.C2-PGV_seq_9184	192	C1-2	C1-2.C1-PGV_seq_8904	433	0	0	0	0
C2-1	C2-1.C2-PGV_seq_9447	195	C1-2	C1-2.C1-PGV_seq_8904	433	0	0	0	0
C3-1	C3-1.C3-PGV_seq_9113	212	C1-2	C1-2.C1-PGV_seq_8904	433	1	39.9	0	0.47
C3-1	C3-1.C3-PGV_seq_9202	211	C1-2	C1-2.C1-PGV_seq_8904	433	0	0	0	0
C3-1	C3-1.C3-PGV_seq_9277	218	C1-2	C1-2.C1-PGV_seq_8904	433	0	0	0	0
C3-2	C3-2.C3-other-pigs_seq_11209	271	C1-2	C1-2.C1-PGV_seq_8904	433	2	41.65	3.65	0.74
C3-2	C3-2.C3-other-pigs_seq_11268	224	C1-2	C1-2.C1-PGV_seq_8904	433	0	0	0	0
C3-2	C3-2.C3-PGV_seq_8415	226	C1-2	C1-2.C1-PGV_seq_8904	433	0	0	0	0
C3-2	C3-2.C3-PGV_seq_8524	249	C1-2	C1-2.C1-PGV_seq_8904	433	3	42.93	3.19	1.2
C3-2	C3-2.C3-PGV_seq_8921	226	C1-2	C1-2.C1-PGV_seq_8904	433	0	0	0	0
C3-2	C3-2.C3-PGV_seq_8951	225	C1-2	C1-2.C1-PGV_seq_8904	433	0	0	0	0
C3-2	C3-2.C3-PGV_seq_9075	250	C1-2	C1-2.C1-PGV_seq_8904	433	3	42.93	3.19	1.2
C3-2	C3-2.C3-PGV_seq_9258	223	C1-2	C1-2.C1-PGV_seq_8904	433	0	0	0	0
C3-2	C3-2.C3-PGV_seq_9296	222	C1-2	C1-2.C1-PGV_seq_8904	433	0	0	0	0
C4-1	C4-1.C4-other-pigs_seq_11184	337	C1-2	C1-2.C1-PGV_seq_8904	433	0	0	0	0
C4-2	C4-2.C4-other-pigs_seq_11208	176	C1-2	C1-2.C1-PGV_seq_8904	433	1	49.2	0	0.57
C4-2	C4-2.C4-PGV_seq_8499	207	C1-2	C1-2.C1-PGV_seq_8904	433	1	46.9	0	0.48
C4-2	C4-2.C4-PGV_seq_9137	209	C1-2	C1-2.C1-PGV_seq_8904	433	1	46.9	0	0.48
C4-2	C4-2.C4-PGV_seq_9292	238	C1-2	C1-2.C1-PGV_seq_8904	433	1	50.3	0	0.42
C4-2	C4-2.C4-PGV_seq_9306	238	C1-2	C1-2.C1-PGV_seq_8904	433	1	50.3	0	0.42
C4-3	C4-3.C4-PGV_seq_8338	366	C1-2	C1-2.C1-PGV_seq_8904	433	1	34.65	0	0.27
C4-3	C4-3.C4-PGV_seq_8395	374	C1-2	C1-2.C1-PGV_seq_8904	433	1	34.65	0	0.27
C4-3	C4-3.C4-PGV_seq_8607	225	C1-2	C1-2.C1-PGV_seq_8904	433	0	0	0	0
C4-3	C4-3.C4-PGV_seq_8834	226	C1-2	C1-2.C1-PGV_seq_8904	433	0	0	0	0
C4-3	C4-3.C4-PGV_seq_9132	225	C1-2	C1-2.C1-PGV_seq_8904	433	0	0	0	0
C4-3	C4-3.C4-PGV_seq_9180	226	C1-2	C1-2.C1-PGV_seq_8904	433	0	0	0	0
C5-1	C5-1.C5-PGV_seq_8659	226	C1-2	C1-2.C1-PGV_seq_8904	433	1	30.9	0	0.44
C5-1	C5-1.C5-PGV_seq_9204	224	C1-2	C1-2.C1-PGV_seq_8904	433	1	30.9	0	0.45
C6-1	C6-1.C6-PGV_seq_9174	278	C1-2	C1-2.C1-PGV_seq_8904	433	4	46.6	9.3	1.44
Reference	NC_015464	172	C1-2	C1-2.C1-PGV_seq_8904	433	1	31	0	0.58
Reference	NC_016163	343	C1-2	C1-2.C1-PGV_seq_8904	433	0	0	0	0
Reference	NC_018861	170	C1-2	C1-2.C1-PGV_seq_8904	433	1	31.55	0	0.59
Reference	NC_019487	241	C1-2	C1-2.C1-PGV_seq_8904	433	0	0	0	0
Reference	NC_024355	139	C1-2	C1-2.C1-PGV_seq_8904	433	0	0	0	0
Reference	NC_027341	185	C1-2	C1-2.C1-PGV_seq_8904	433	1	36.4	0	0.54
Reference	NC_030903	225	C1-2	C1-2.C1-PGV_seq_8904	433	0	0	0	0
Reference	NC_030949	68	C1-2	C1-2.C1-PGV_seq_8904	433	0	0	0	0
Reference	NC_030950	68	C1-2	C1-2.C1-PGV_seq_8904	433	0	0	0	0
Reference	NC_031039	296	C1-2	C1-2.C1-PGV_seq_8904	433	1	47.8	0	0.34
Reference	NC_031909	171	C1-2	C1-2.C1-PGV_seq_8904	433	2	31.17	0.03	1.17
Reference	NC_041879	85	C1-2	C1-2.C1-PGV_seq_8904	433	0	0	0	0
Reference	NC_043027	299	C1-2	C1-2.C1-PGV_seq_8904	433	1	47.8	0	0.33
Reference	NC_049854	178	C1-2	C1-2.C1-PGV_seq_8904	433	1	32.6	0	0.56
Reference	NC_049856	193	C1-2	C1-2.C1-PGV_seq_8904	433	0	0	0	0
Reference	NC_049857	166	C1-2	C1-2.C1-PGV_seq_8904	433	1	38.5	0	0.6
Reference	NC_070622	70	C1-2	C1-2.C1-PGV_seq_8904	433	0	0	0	0
Reference	NC_070623	71	C1-2	C1-2.C1-PGV_seq_8904	433	0	0	0	0
Reference	NC_070701	45	C1-2	C1-2.C1-PGV_seq_8904	433	0	0	0	0
Reference	NC_070717	45	C1-2	C1-2.C1-PGV_seq_8904	433	0	0	0	0
Reference	NC_070719	46	C1-2	C1-2.C1-PGV_seq_8904	433	0	0	0	0
Reference	NC_071050	232	C1-2	C1-2.C1-PGV_seq_8904	433	0	0	0	0
C1-1	C1-1.C1-other-pigs_seq_11294	459	C1-2	C1-2.C1-PGV_seq_9481	433	4	44.93	6.86	0.92
C1-1	C1-1.C1-other-pigs_seq_11322	457	C1-2	C1-2.C1-PGV_seq_9481	433	4	44.93	6.86	0.92
C1-1	C1-1.C1-other-pigs_seq_11324	458	C1-2	C1-2.C1-PGV_seq_9481	433	4	44.93	6.86	0.92
C1-2	C1-2.C1-PGV_seq_9487	433	C1-2	C1-2.C1-PGV_seq_9481	433	431	100	0	99.54
C1-3	C1-3.C1-other-pigs_seq_11118	285	C1-2	C1-2.C1-PGV_seq_9481	433	7	43.61	10.17	2.46
C1-3	C1-3.C1-other-pigs_seq_11127	276	C1-2	C1-2.C1-PGV_seq_9481	433	6	46.05	7.53	2.17
C1-3	C1-3.C1-other-pigs_seq_11168	284	C1-2	C1-2.C1-PGV_seq_9481	433	6	45.48	7.67	2.11
C1-3	C1-3.C1-other-pigs_seq_11264	277	C1-2	C1-2.C1-PGV_seq_9481	433	7	45.3	7.19	2.53
C1-3	C1-3.C1-other-pigs_seq_11266	278	C1-2	C1-2.C1-PGV_seq_9481	433	7	45.3	7.19	2.52
C1-3	C1-3.C1-PGV_seq_8411	266	C1-2	C1-2.C1-PGV_seq_9481	433	6	45.32	7.97	2.26
C1-3	C1-3.C1-PGV_seq_8459	272	C1-2	C1-2.C1-PGV_seq_9481	433	6	45.34	7.95	2.21
C1-3	C1-3.C1-PGV_seq_8492	273	C1-2	C1-2.C1-PGV_seq_9481	433	6	44.8	8.39	2.2
C1-3	C1-3.C1-PGV_seq_8579	273	C1-2	C1-2.C1-PGV_seq_9481	433	6	44.79	8.34	2.2
C1-3	C1-3.C1-PGV_seq_8920	343	C1-2	C1-2.C1-PGV_seq_9481	433	9	51.18	12.69	2.62
C1-3	C1-3.C1-PGV_seq_8924	267	C1-2	C1-2.C1-PGV_seq_9481	433	6	45.32	7.97	2.25
C1-3	C1-3.C1-PGV_seq_8998	274	C1-2	C1-2.C1-PGV_seq_9481	433	6	44.8	8.39	2.19
C1-3	C1-3.C1-PGV_seq_9048	273	C1-2	C1-2.C1-PGV_seq_9481	433	6	44.8	8.39	2.2
C1-3	C1-3.C1-PGV_seq_9069	274	C1-2	C1-2.C1-PGV_seq_9481	433	6	45.34	7.95	2.19
C1-3	C1-3.C1-PGV_seq_9414	381	C1-2	C1-2.C1-PGV_seq_9481	433	8	53.5	12.23	2.1
C1-4	C1-4.C1-other-pigs_seq_11125	260	C1-2	C1-2.C1-PGV_seq_9481	433	1	44.1	0	0.38
C1-4	C1-4.C1-PGV_seq_8307	277	C1-2	C1-2.C1-PGV_seq_9481	433	2	41.58	1.97	0.72
C1-4	C1-4.C1-PGV_seq_8855	272	C1-2	C1-2.C1-PGV_seq_9481	433	6	46.14	4.71	2.21
C1-4	C1-4.C1-PGV_seq_8879	266	C1-2	C1-2.C1-PGV_seq_9481	433	2	41.58	1.97	0.75
C1-4	C1-4.C1-PGV_seq_8881	275	C1-2	C1-2.C1-PGV_seq_9481	433	7	47.96	8.02	2.55
C1-4	C1-4.C1-PGV_seq_8893	276	C1-2	C1-2.C1-PGV_seq_9481	433	7	47.96	8.02	2.54
C1-4	C1-4.C1-PGV_seq_9071	269	C1-2	C1-2.C1-PGV_seq_9481	433	6	46.12	4.69	2.23
C1-4	C1-4.C1-PGV_seq_9172	262	C1-2	C1-2.C1-PGV_seq_9481	433	2	41.25	1.95	0.76
C1-4	C1-4.C1-PGV_seq_9478	276	C1-2	C1-2.C1-PGV_seq_9481	433	7	47.96	8.02	2.54
C1-5	C1-5.C1-PGV_seq_8498	291	C1-2	C1-2.C1-PGV_seq_9481	433	7	48.72	10.27	2.41
C1-5	C1-5.C1-PGV_seq_8561	291	C1-2	C1-2.C1-PGV_seq_9481	433	7	48.72	10.27	2.41
C1-6	C1-6.C1-other-pigs_seq_11252	334	C1-2	C1-2.C1-PGV_seq_9481	433	8	45.94	11.05	2.4
C1-6	C1-6.C1-other-pigs_seq_11263	359	C1-2	C1-2.C1-PGV_seq_9481	433	11	47.47	7.82	3.06
C1-6	C1-6.C1-other-pigs_seq_11270	511	C1-2	C1-2.C1-PGV_seq_9481	433	15	43.99	8.89	3.46
C1-6	C1-6.C1-other-pigs_seq_11272	508	C1-2	C1-2.C1-PGV_seq_9481	433	15	44.01	8.86	3.46
C1-6	C1-6.C1-other-pigs_seq_11275	505	C1-2	C1-2.C1-PGV_seq_9481	433	15	43.99	8.89	3.46
C1-6	C1-6.C1-other-pigs_seq_11278	304	C1-2	C1-2.C1-PGV_seq_9481	433	6	36.67	3.59	1.97
C1-6	C1-6.C1-other-pigs_seq_11281	506	C1-2	C1-2.C1-PGV_seq_9481	433	15	43.99	8.89	3.46
C1-6	C1-6.C1-other-pigs_seq_11286	505	C1-2	C1-2.C1-PGV_seq_9481	433	12	45.97	10.79	2.77
C1-6	C1-6.C1-other-pigs_seq_11289	506	C1-2	C1-2.C1-PGV_seq_9481	433	12	45.97	10.79	2.77
C1-6	C1-6.C1-other-pigs_seq_11292	330	C1-2	C1-2.C1-PGV_seq_9481	433	9	45.54	9.9	2.73
C1-6	C1-6.C1-PGV_seq_8685	343	C1-2	C1-2.C1-PGV_seq_9481	433	6	47.43	9.62	1.75
C1-6	C1-6.C1-PGV_seq_9157	340	C1-2	C1-2.C1-PGV_seq_9481	433	7	44.57	7.28	2.06
C1-6	C1-6.C1-PGV_seq_9430	423	C1-2	C1-2.C1-PGV_seq_9481	433	8	54.07	12.91	1.89
C1-6	C1-6.C1-PGV_seq_9456	343	C1-2	C1-2.C1-PGV_seq_9481	433	8	46	10.91	2.33
C2-1	C2-1.C2-other-pigs_seq_11123	182	C1-2	C1-2.C1-PGV_seq_9481	433	0	0	0	0
C2-1	C2-1.C2-other-pigs_seq_11260	204	C1-2	C1-2.C1-PGV_seq_9481	433	0	0	0	0
C2-1	C2-1.C2-PGV_seq_8223	189	C1-2	C1-2.C1-PGV_seq_9481	433	0	0	0	0
C2-1	C2-1.C2-PGV_seq_8382	225	C1-2	C1-2.C1-PGV_seq_9481	433	1	39.9	0	0.44
C2-1	C2-1.C2-PGV_seq_8431	225	C1-2	C1-2.C1-PGV_seq_9481	433	1	39.9	0	0.44
C2-1	C2-1.C2-PGV_seq_8609	193	C1-2	C1-2.C1-PGV_seq_9481	433	0	0	0	0
C2-1	C2-1.C2-PGV_seq_8756	226	C1-2	C1-2.C1-PGV_seq_9481	433	1	39.9	0	0.44
C2-1	C2-1.C2-PGV_seq_8801	225	C1-2	C1-2.C1-PGV_seq_9481	433	1	39.9	0	0.44
C2-1	C2-1.C2-PGV_seq_9109	194	C1-2	C1-2.C1-PGV_seq_9481	433	0	0	0	0
C2-1	C2-1.C2-PGV_seq_9184	192	C1-2	C1-2.C1-PGV_seq_9481	433	0	0	0	0
C2-1	C2-1.C2-PGV_seq_9447	195	C1-2	C1-2.C1-PGV_seq_9481	433	0	0	0	0
C3-1	C3-1.C3-PGV_seq_9113	212	C1-2	C1-2.C1-PGV_seq_9481	433	1	39.9	0	0.47
C3-1	C3-1.C3-PGV_seq_9202	211	C1-2	C1-2.C1-PGV_seq_9481	433	0	0	0	0
C3-2	C3-2.C3-other-pigs_seq_11209	271	C1-2	C1-2.C1-PGV_seq_9481	433	2	41.65	3.65	0.74
C3-2	C3-2.C3-other-pigs_seq_11268	224	C1-2	C1-2.C1-PGV_seq_9481	433	0	0	0	0
C3-2	C3-2.C3-PGV_seq_8524	249	C1-2	C1-2.C1-PGV_seq_9481	433	3	42.93	3.19	1.2
C3-2	C3-2.C3-PGV_seq_8921	226	C1-2	C1-2.C1-PGV_seq_9481	433	0	0	0	0
C3-2	C3-2.C3-PGV_seq_9075	250	C1-2	C1-2.C1-PGV_seq_9481	433	3	42.93	3.19	1.2
C3-2	C3-2.C3-PGV_seq_9258	223	C1-2	C1-2.C1-PGV_seq_9481	433	0	0	0	0
C3-2	C3-2.C3-PGV_seq_9296	222	C1-2	C1-2.C1-PGV_seq_9481	433	0	0	0	0
C4-1	C4-1.C4-other-pigs_seq_11184	337	C1-2	C1-2.C1-PGV_seq_9481	433	0	0	0	0
C4-2	C4-2.C4-other-pigs_seq_11208	176	C1-2	C1-2.C1-PGV_seq_9481	433	1	49.2	0	0.57
C4-2	C4-2.C4-PGV_seq_8499	207	C1-2	C1-2.C1-PGV_seq_9481	433	1	46.9	0	0.48
C4-2	C4-2.C4-PGV_seq_9137	209	C1-2	C1-2.C1-PGV_seq_9481	433	1	46.9	0	0.48
C4-2	C4-2.C4-PGV_seq_9292	238	C1-2	C1-2.C1-PGV_seq_9481	433	1	50.3	0	0.42
C4-2	C4-2.C4-PGV_seq_9306	238	C1-2	C1-2.C1-PGV_seq_9481	433	1	50.3	0	0.42
C4-3	C4-3.C4-PGV_seq_8338	366	C1-2	C1-2.C1-PGV_seq_9481	433	1	34.65	0	0.27
C4-3	C4-3.C4-PGV_seq_8395	374	C1-2	C1-2.C1-PGV_seq_9481	433	1	34.65	0	0.27
C4-3	C4-3.C4-PGV_seq_8607	225	C1-2	C1-2.C1-PGV_seq_9481	433	0	0	0	0
C4-3	C4-3.C4-PGV_seq_8834	226	C1-2	C1-2.C1-PGV_seq_9481	433	0	0	0	0
C4-3	C4-3.C4-PGV_seq_9132	225	C1-2	C1-2.C1-PGV_seq_9481	433	0	0	0	0
C4-3	C4-3.C4-PGV_seq_9180	226	C1-2	C1-2.C1-PGV_seq_9481	433	0	0	0	0
C5-1	C5-1.C5-PGV_seq_9204	224	C1-2	C1-2.C1-PGV_seq_9481	433	1	30.9	0	0.45
C6-1	C6-1.C6-PGV_seq_9174	278	C1-2	C1-2.C1-PGV_seq_9481	433	4	46.6	9.3	1.44
Reference	NC_016163	343	C1-2	C1-2.C1-PGV_seq_9481	433	0	0	0	0
Reference	NC_018861	170	C1-2	C1-2.C1-PGV_seq_9481	433	1	31.55	0	0.59
Reference	NC_024355	139	C1-2	C1-2.C1-PGV_seq_9481	433	0	0	0	0
Reference	NC_027341	185	C1-2	C1-2.C1-PGV_seq_9481	433	1	36.4	0	0.54
Reference	NC_030903	225	C1-2	C1-2.C1-PGV_seq_9481	433	0	0	0	0
Reference	NC_030949	68	C1-2	C1-2.C1-PGV_seq_9481	433	0	0	0	0
Reference	NC_030950	68	C1-2	C1-2.C1-PGV_seq_9481	433	0	0	0	0
Reference	NC_031909	171	C1-2	C1-2.C1-PGV_seq_9481	433	2	31.17	0.03	1.17
Reference	NC_041879	85	C1-2	C1-2.C1-PGV_seq_9481	433	0	0	0	0
Reference	NC_043027	299	C1-2	C1-2.C1-PGV_seq_9481	433	1	47.8	0	0.33
Reference	NC_049857	166	C1-2	C1-2.C1-PGV_seq_9481	433	1	38.5	0	0.6
Reference	NC_070622	70	C1-2	C1-2.C1-PGV_seq_9481	433	0	0	0	0
Reference	NC_070623	71	C1-2	C1-2.C1-PGV_seq_9481	433	0	0	0	0
Reference	NC_070701	45	C1-2	C1-2.C1-PGV_seq_9481	433	0	0	0	0
Reference	NC_070717	45	C1-2	C1-2.C1-PGV_seq_9481	433	0	0	0	0
Reference	NC_070719	46	C1-2	C1-2.C1-PGV_seq_9481	433	0	0	0	0
C1-1	C1-1.C1-other-pigs_seq_11324	458	C1-2	C1-2.C1-PGV_seq_9487	433	4	44.93	6.86	0.92
C1-3	C1-3.C1-other-pigs_seq_11118	285	C1-2	C1-2.C1-PGV_seq_9487	433	7	43.61	10.17	2.46
C1-3	C1-3.C1-other-pigs_seq_11127	276	C1-2	C1-2.C1-PGV_seq_9487	433	6	46.05	7.53	2.17
C1-3	C1-3.C1-PGV_seq_8579	273	C1-2	C1-2.C1-PGV_seq_9487	433	6	44.79	8.34	2.2
C1-3	C1-3.C1-PGV_seq_9048	273	C1-2	C1-2.C1-PGV_seq_9487	433	6	44.8	8.39	2.2
C1-3	C1-3.C1-PGV_seq_9069	274	C1-2	C1-2.C1-PGV_seq_9487	433	6	45.34	7.95	2.19
C1-4	C1-4.C1-PGV_seq_8307	277	C1-2	C1-2.C1-PGV_seq_9487	433	2	41.58	1.97	0.72
C1-4	C1-4.C1-PGV_seq_8881	275	C1-2	C1-2.C1-PGV_seq_9487	433	7	47.96	8.02	2.55
C1-4	C1-4.C1-PGV_seq_9172	262	C1-2	C1-2.C1-PGV_seq_9487	433	2	41.25	1.95	0.76
C1-5	C1-5.C1-PGV_seq_8498	291	C1-2	C1-2.C1-PGV_seq_9487	433	7	48.72	10.27	2.41
C1-6	C1-6.C1-other-pigs_seq_11270	511	C1-2	C1-2.C1-PGV_seq_9487	433	15	43.99	8.89	3.46
C1-6	C1-6.C1-other-pigs_seq_11272	508	C1-2	C1-2.C1-PGV_seq_9487	433	15	44.01	8.86	3.46
C1-6	C1-6.C1-other-pigs_seq_11275	505	C1-2	C1-2.C1-PGV_seq_9487	433	15	43.99	8.89	3.46
C1-6	C1-6.C1-other-pigs_seq_11278	304	C1-2	C1-2.C1-PGV_seq_9487	433	6	36.67	3.59	1.97
C1-6	C1-6.C1-other-pigs_seq_11286	505	C1-2	C1-2.C1-PGV_seq_9487	433	12	45.97	10.79	2.77
C1-6	C1-6.C1-other-pigs_seq_11292	330	C1-2	C1-2.C1-PGV_seq_9487	433	9	45.54	9.9	2.73
C1-6	C1-6.C1-PGV_seq_9157	340	C1-2	C1-2.C1-PGV_seq_9487	433	7	44.57	7.28	2.06
C1-6	C1-6.C1-PGV_seq_9430	423	C1-2	C1-2.C1-PGV_seq_9487	433	8	54.07	12.91	1.89
C1-6	C1-6.C1-PGV_seq_9456	343	C1-2	C1-2.C1-PGV_seq_9487	433	8	46	10.91	2.33
C2-1	C2-1.C2-PGV_seq_8223	189	C1-2	C1-2.C1-PGV_seq_9487	433	0	0	0	0
C2-1	C2-1.C2-PGV_seq_8431	225	C1-2	C1-2.C1-PGV_seq_9487	433	1	39.9	0	0.44
C2-1	C2-1.C2-PGV_seq_9109	194	C1-2	C1-2.C1-PGV_seq_9487	433	0	0	0	0
C2-1	C2-1.C2-PGV_seq_9447	195	C1-2	C1-2.C1-PGV_seq_9487	433	0	0	0	0
C3-1	C3-1.C3-PGV_seq_9202	211	C1-2	C1-2.C1-PGV_seq_9487	433	0	0	0	0
C3-2	C3-2.C3-other-pigs_seq_11268	224	C1-2	C1-2.C1-PGV_seq_9487	433	0	0	0	0
C3-2	C3-2.C3-PGV_seq_8524	249	C1-2	C1-2.C1-PGV_seq_9487	433	3	42.93	3.19	1.2
C3-2	C3-2.C3-PGV_seq_9075	250	C1-2	C1-2.C1-PGV_seq_9487	433	3	42.93	3.19	1.2
C3-2	C3-2.C3-PGV_seq_9258	223	C1-2	C1-2.C1-PGV_seq_9487	433	0	0	0	0
C3-2	C3-2.C3-PGV_seq_9296	222	C1-2	C1-2.C1-PGV_seq_9487	433	0	0	0	0
C4-2	C4-2.C4-other-pigs_seq_11208	176	C1-2	C1-2.C1-PGV_seq_9487	433	1	49.2	0	0.57
C4-2	C4-2.C4-PGV_seq_9137	209	C1-2	C1-2.C1-PGV_seq_9487	433	1	46.9	0	0.48
C4-3	C4-3.C4-PGV_seq_8395	374	C1-2	C1-2.C1-PGV_seq_9487	433	1	34.65	0	0.27
C4-3	C4-3.C4-PGV_seq_8834	226	C1-2	C1-2.C1-PGV_seq_9487	433	0	0	0	0
C5-1	C5-1.C5-PGV_seq_9204	224	C1-2	C1-2.C1-PGV_seq_9487	433	1	30.9	0	0.45
Reference	NC_018861	170	C1-2	C1-2.C1-PGV_seq_9487	433	1	31.55	0	0.59
Reference	NC_024355	139	C1-2	C1-2.C1-PGV_seq_9487	433	0	0	0	0
Reference	NC_027341	185	C1-2	C1-2.C1-PGV_seq_9487	433	1	36.4	0	0.54
Reference	NC_030949	68	C1-2	C1-2.C1-PGV_seq_9487	433	0	0	0	0
Reference	NC_030950	68	C1-2	C1-2.C1-PGV_seq_9487	433	0	0	0	0
Reference	NC_070622	70	C1-2	C1-2.C1-PGV_seq_9487	433	0	0	0	0
C1-3	C1-3.C1-other-pigs_seq_11127	276	C1-3	C1-3.C1-other-pigs_seq_11118	285	54	55.4	18.19	19.57
C1-3	C1-3.C1-PGV_seq_8579	273	C1-3	C1-3.C1-other-pigs_seq_11118	285	59	56.11	18.22	21.61
C1-3	C1-3.C1-PGV_seq_9069	274	C1-3	C1-3.C1-other-pigs_seq_11118	285	58	55.37	17.47	21.17
C1-4	C1-4.C1-PGV_seq_8307	277	C1-3	C1-3.C1-other-pigs_seq_11118	285	0	0	0	0
C1-4	C1-4.C1-PGV_seq_8881	275	C1-3	C1-3.C1-other-pigs_seq_11118	285	1	33.8	0	0.36
C1-6	C1-6.C1-other-pigs_seq_11278	304	C1-3	C1-3.C1-other-pigs_seq_11118	285	7	44.21	12.91	2.46
C1-6	C1-6.C1-other-pigs_seq_11286	505	C1-3	C1-3.C1-other-pigs_seq_11118	285	15	48.21	12.14	5.26
C1-6	C1-6.C1-PGV_seq_9157	340	C1-3	C1-3.C1-other-pigs_seq_11118	285	12	50.36	11.42	4.21
C2-1	C2-1.C2-PGV_seq_9109	194	C1-3	C1-3.C1-other-pigs_seq_11118	285	0	0	0	0
C4-2	C4-2.C4-PGV_seq_9137	209	C1-3	C1-3.C1-other-pigs_seq_11118	285	0	0	0	0
C4-3	C4-3.C4-PGV_seq_8395	374	C1-3	C1-3.C1-other-pigs_seq_11118	285	0	0	0	0
Reference	NC_024355	139	C1-3	C1-3.C1-other-pigs_seq_11118	285	0	0	0	0
Reference	NC_027341	185	C1-3	C1-3.C1-other-pigs_seq_11118	285	0	0	0	0
C1-3	C1-3.C1-PGV_seq_9069	274	C1-3	C1-3.C1-other-pigs_seq_11127	276	252	94.25	9.06	91.97
C1-4	C1-4.C1-PGV_seq_8307	277	C1-3	C1-3.C1-other-pigs_seq_11127	276	2	43.85	4.95	0.72
C1-4	C1-4.C1-PGV_seq_8881	275	C1-3	C1-3.C1-other-pigs_seq_11127	276	1	38.7	0	0.36
C1-6	C1-6.C1-other-pigs_seq_11278	304	C1-3	C1-3.C1-other-pigs_seq_11127	276	3	44.5	1.7	1.09
C1-6	C1-6.C1-other-pigs_seq_11286	505	C1-3	C1-3.C1-other-pigs_seq_11127	276	8	50.05	7.11	2.9
C1-6	C1-6.C1-PGV_seq_9157	340	C1-3	C1-3.C1-other-pigs_seq_11127	276	13	44.45	9.12	4.71
C4-2	C4-2.C4-PGV_seq_9137	209	C1-3	C1-3.C1-other-pigs_seq_11127	276	0	0	0	0
C4-3	C4-3.C4-PGV_seq_8395	374	C1-3	C1-3.C1-other-pigs_seq_11127	276	1	31.9	0	0.36
Reference	NC_024355	139	C1-3	C1-3.C1-other-pigs_seq_11127	276	1	30.7	0	0.72
Reference	NC_027341	185	C1-3	C1-3.C1-other-pigs_seq_11127	276	1	32.5	0	0.54
C1-1	C1-1.C1-other-pigs_seq_11294	459	C1-3	C1-3.C1-other-pigs_seq_11168	284	3	44.97	8.56	1.06
C1-1	C1-1.C1-other-pigs_seq_11322	457	C1-3	C1-3.C1-other-pigs_seq_11168	284	3	44.97	8.56	1.06
C1-1	C1-1.C1-other-pigs_seq_11324	458	C1-3	C1-3.C1-other-pigs_seq_11168	284	3	44.97	8.56	1.06
C1-2	C1-2.C1-PGV_seq_9487	433	C1-3	C1-3.C1-other-pigs_seq_11168	284	6	45.48	7.67	2.11
C1-3	C1-3.C1-other-pigs_seq_11118	285	C1-3	C1-3.C1-other-pigs_seq_11168	284	56	55.59	16.89	19.72
C1-3	C1-3.C1-other-pigs_seq_11127	276	C1-3	C1-3.C1-other-pigs_seq_11168	284	254	93.82	8.45	92.03
C1-3	C1-3.C1-other-pigs_seq_11264	277	C1-3	C1-3.C1-other-pigs_seq_11168	284	257	93.6	8.27	92.78
C1-3	C1-3.C1-other-pigs_seq_11266	278	C1-3	C1-3.C1-other-pigs_seq_11168	284	257	93.62	8.27	92.45
C1-3	C1-3.C1-PGV_seq_8459	272	C1-3	C1-3.C1-other-pigs_seq_11168	284	250	93.48	9.14	91.91
C1-3	C1-3.C1-PGV_seq_8492	273	C1-3	C1-3.C1-other-pigs_seq_11168	284	246	93.1	9	90.11
C1-3	C1-3.C1-PGV_seq_8579	273	C1-3	C1-3.C1-other-pigs_seq_11168	284	254	93.37	9.2	93.04
C1-3	C1-3.C1-PGV_seq_8920	343	C1-3	C1-3.C1-other-pigs_seq_11168	284	49	47.91	9.5	17.25
C1-3	C1-3.C1-PGV_seq_8924	267	C1-3	C1-3.C1-other-pigs_seq_11168	284	247	93.24	9.35	92.51
C1-3	C1-3.C1-PGV_seq_8998	274	C1-3	C1-3.C1-other-pigs_seq_11168	284	246	93.1	9	89.78
C1-3	C1-3.C1-PGV_seq_9048	273	C1-3	C1-3.C1-other-pigs_seq_11168	284	246	93.11	9	90.11
C1-3	C1-3.C1-PGV_seq_9069	274	C1-3	C1-3.C1-other-pigs_seq_11168	284	254	93.36	9.2	92.7
C1-3	C1-3.C1-PGV_seq_9414	381	C1-3	C1-3.C1-other-pigs_seq_11168	284	60	47.35	9.7	21.13
C1-4	C1-4.C1-PGV_seq_8307	277	C1-3	C1-3.C1-other-pigs_seq_11168	284	2	43.92	4.88	0.72
C1-4	C1-4.C1-PGV_seq_8855	272	C1-3	C1-3.C1-other-pigs_seq_11168	284	1	38	0	0.37
C1-4	C1-4.C1-PGV_seq_8879	266	C1-3	C1-3.C1-other-pigs_seq_11168	284	2	43.92	4.88	0.75
C1-4	C1-4.C1-PGV_seq_8881	275	C1-3	C1-3.C1-other-pigs_seq_11168	284	1	38.7	0	0.36
C1-4	C1-4.C1-PGV_seq_8893	276	C1-3	C1-3.C1-other-pigs_seq_11168	284	1	38.7	0	0.36
C1-4	C1-4.C1-PGV_seq_9071	269	C1-3	C1-3.C1-other-pigs_seq_11168	284	2	44.95	6.75	0.74
C1-4	C1-4.C1-PGV_seq_9172	262	C1-3	C1-3.C1-other-pigs_seq_11168	284	3	35.68	2.32	1.15
C1-4	C1-4.C1-PGV_seq_9478	276	C1-3	C1-3.C1-other-pigs_seq_11168	284	1	38.7	0	0.36
C1-5	C1-5.C1-PGV_seq_8498	291	C1-3	C1-3.C1-other-pigs_seq_11168	284	4	35.02	3.97	1.41
C1-5	C1-5.C1-PGV_seq_8561	291	C1-3	C1-3.C1-other-pigs_seq_11168	284	4	35.02	3.97	1.41
C1-6	C1-6.C1-other-pigs_seq_11252	334	C1-3	C1-3.C1-other-pigs_seq_11168	284	7	48.62	10.41	2.46
C1-6	C1-6.C1-other-pigs_seq_11263	359	C1-3	C1-3.C1-other-pigs_seq_11168	284	7	50.51	7.7	2.46
C1-6	C1-6.C1-other-pigs_seq_11270	511	C1-3	C1-3.C1-other-pigs_seq_11168	284	8	48.3	9.28	2.82
C1-6	C1-6.C1-other-pigs_seq_11272	508	C1-3	C1-3.C1-other-pigs_seq_11168	284	8	48.33	9.3	2.82
C1-6	C1-6.C1-other-pigs_seq_11275	505	C1-3	C1-3.C1-other-pigs_seq_11168	284	8	48.3	9.28	2.82
C1-6	C1-6.C1-other-pigs_seq_11278	304	C1-3	C1-3.C1-other-pigs_seq_11168	284	3	40.78	5.97	1.06
C1-6	C1-6.C1-other-pigs_seq_11281	506	C1-3	C1-3.C1-other-pigs_seq_11168	284	8	48.3	9.28	2.82
C1-6	C1-6.C1-other-pigs_seq_11286	505	C1-3	C1-3.C1-other-pigs_seq_11168	284	8	48.48	9.01	2.82
C1-6	C1-6.C1-other-pigs_seq_11289	506	C1-3	C1-3.C1-other-pigs_seq_11168	284	8	48.48	9.01	2.82
C1-6	C1-6.C1-other-pigs_seq_11292	330	C1-3	C1-3.C1-other-pigs_seq_11168	284	7	50.59	12.3	2.46
C1-6	C1-6.C1-PGV_seq_8685	343	C1-3	C1-3.C1-other-pigs_seq_11168	284	6	52.98	11.93	2.11
C1-6	C1-6.C1-PGV_seq_9157	340	C1-3	C1-3.C1-other-pigs_seq_11168	284	13	43.32	9.1	4.58
C1-6	C1-6.C1-PGV_seq_9430	423	C1-3	C1-3.C1-other-pigs_seq_11168	284	12	50.85	16.55	4.23
C1-6	C1-6.C1-PGV_seq_9456	343	C1-3	C1-3.C1-other-pigs_seq_11168	284	8	49.43	11.7	2.82
C2-1	C2-1.C2-other-pigs_seq_11123	182	C1-3	C1-3.C1-other-pigs_seq_11168	284	0	0	0	0
C2-1	C2-1.C2-other-pigs_seq_11260	204	C1-3	C1-3.C1-other-pigs_seq_11168	284	0	0	0	0
C2-1	C2-1.C2-PGV_seq_8223	189	C1-3	C1-3.C1-other-pigs_seq_11168	284	0	0	0	0
C2-1	C2-1.C2-PGV_seq_8382	225	C1-3	C1-3.C1-other-pigs_seq_11168	284	1	37.6	0	0.44
C2-1	C2-1.C2-PGV_seq_8431	225	C1-3	C1-3.C1-other-pigs_seq_11168	284	1	37.6	0	0.44
C2-1	C2-1.C2-PGV_seq_8609	193	C1-3	C1-3.C1-other-pigs_seq_11168	284	0	0	0	0
C2-1	C2-1.C2-PGV_seq_8756	226	C1-3	C1-3.C1-other-pigs_seq_11168	284	0	0	0	0
C2-1	C2-1.C2-PGV_seq_9109	194	C1-3	C1-3.C1-other-pigs_seq_11168	284	0	0	0	0
C2-1	C2-1.C2-PGV_seq_9184	192	C1-3	C1-3.C1-other-pigs_seq_11168	284	0	0	0	0
C2-1	C2-1.C2-PGV_seq_9447	195	C1-3	C1-3.C1-other-pigs_seq_11168	284	0	0	0	0
C3-1	C3-1.C3-PGV_seq_9113	212	C1-3	C1-3.C1-other-pigs_seq_11168	284	1	31.6	0	0.47
C3-1	C3-1.C3-PGV_seq_9202	211	C1-3	C1-3.C1-other-pigs_seq_11168	284	0	0	0	0
C3-2	C3-2.C3-other-pigs_seq_11209	271	C1-3	C1-3.C1-other-pigs_seq_11168	284	2	39.75	8.35	0.74
C3-2	C3-2.C3-other-pigs_seq_11268	224	C1-3	C1-3.C1-other-pigs_seq_11168	284	1	37.6	0	0.45
C3-2	C3-2.C3-PGV_seq_8524	249	C1-3	C1-3.C1-other-pigs_seq_11168	284	1	32.75	0	0.4
C3-2	C3-2.C3-PGV_seq_8921	226	C1-3	C1-3.C1-other-pigs_seq_11168	284	1	38.7	0	0.44
C3-2	C3-2.C3-PGV_seq_9075	250	C1-3	C1-3.C1-other-pigs_seq_11168	284	1	32.75	0	0.4
C3-2	C3-2.C3-PGV_seq_9258	223	C1-3	C1-3.C1-other-pigs_seq_11168	284	1	37.6	0	0.45
C3-2	C3-2.C3-PGV_seq_9296	222	C1-3	C1-3.C1-other-pigs_seq_11168	284	1	38.1	0	0.45
C4-1	C4-1.C4-other-pigs_seq_11184	337	C1-3	C1-3.C1-other-pigs_seq_11168	284	0	0	0	0
C4-2	C4-2.C4-other-pigs_seq_11208	176	C1-3	C1-3.C1-other-pigs_seq_11168	284	1	34	0	0.57
C4-2	C4-2.C4-PGV_seq_9137	209	C1-3	C1-3.C1-other-pigs_seq_11168	284	0	0	0	0
C4-2	C4-2.C4-PGV_seq_9292	238	C1-3	C1-3.C1-other-pigs_seq_11168	284	0	0	0	0
C4-2	C4-2.C4-PGV_seq_9306	238	C1-3	C1-3.C1-other-pigs_seq_11168	284	0	0	0	0
C4-3	C4-3.C4-PGV_seq_8338	366	C1-3	C1-3.C1-other-pigs_seq_11168	284	1	32.5	0	0.35
C4-3	C4-3.C4-PGV_seq_8395	374	C1-3	C1-3.C1-other-pigs_seq_11168	284	1	32.5	0	0.35
C4-3	C4-3.C4-PGV_seq_8607	225	C1-3	C1-3.C1-other-pigs_seq_11168	284	0	0	0	0
C4-3	C4-3.C4-PGV_seq_8834	226	C1-3	C1-3.C1-other-pigs_seq_11168	284	0	0	0	0
C4-3	C4-3.C4-PGV_seq_9132	225	C1-3	C1-3.C1-other-pigs_seq_11168	284	0	0	0	0
C4-3	C4-3.C4-PGV_seq_9180	226	C1-3	C1-3.C1-other-pigs_seq_11168	284	0	0	0	0
C5-1	C5-1.C5-PGV_seq_9204	224	C1-3	C1-3.C1-other-pigs_seq_11168	284	0	0	0	0
C6-1	C6-1.C6-PGV_seq_9174	278	C1-3	C1-3.C1-other-pigs_seq_11168	284	0	0	0	0
Reference	NC_018861	170	C1-3	C1-3.C1-other-pigs_seq_11168	284	0	0	0	0
Reference	NC_024355	139	C1-3	C1-3.C1-other-pigs_seq_11168	284	0	0	0	0
Reference	NC_027341	185	C1-3	C1-3.C1-other-pigs_seq_11168	284	0	0	0	0
Reference	NC_030903	225	C1-3	C1-3.C1-other-pigs_seq_11168	284	1	30.55	0	0.44
Reference	NC_030949	68	C1-3	C1-3.C1-other-pigs_seq_11168	284	0	0	0	0
Reference	NC_030950	68	C1-3	C1-3.C1-other-pigs_seq_11168	284	0	0	0	0
Reference	NC_031909	171	C1-3	C1-3.C1-other-pigs_seq_11168	284	0	0	0	0
Reference	NC_041879	85	C1-3	C1-3.C1-other-pigs_seq_11168	284	0	0	0	0
Reference	NC_043027	299	C1-3	C1-3.C1-other-pigs_seq_11168	284	0	0	0	0
Reference	NC_049857	166	C1-3	C1-3.C1-other-pigs_seq_11168	284	1	41	0	0.6
Reference	NC_070622	70	C1-3	C1-3.C1-other-pigs_seq_11168	284	0	0	0	0
Reference	NC_070623	71	C1-3	C1-3.C1-other-pigs_seq_11168	284	0	0	0	0
Reference	NC_070701	45	C1-3	C1-3.C1-other-pigs_seq_11168	284	1	31.3	0	2.22
Reference	NC_070717	45	C1-3	C1-3.C1-other-pigs_seq_11168	284	0	0	0	0
Reference	NC_070719	46	C1-3	C1-3.C1-other-pigs_seq_11168	284	0	0	0	0
C1-1	C1-1.C1-other-pigs_seq_11322	457	C1-3	C1-3.C1-other-pigs_seq_11264	277	3	45.27	8.27	1.08
C1-1	C1-1.C1-other-pigs_seq_11324	458	C1-3	C1-3.C1-other-pigs_seq_11264	277	3	45.27	8.27	1.08
C1-2	C1-2.C1-PGV_seq_9487	433	C1-3	C1-3.C1-other-pigs_seq_11264	277	7	45.3	7.19	2.53
C1-3	C1-3.C1-other-pigs_seq_11118	285	C1-3	C1-3.C1-other-pigs_seq_11264	277	61	54.74	17.62	22.02
C1-3	C1-3.C1-other-pigs_seq_11127	276	C1-3	C1-3.C1-other-pigs_seq_11264	277	255	95.29	8.31	92.39
C1-3	C1-3.C1-PGV_seq_8459	272	C1-3	C1-3.C1-other-pigs_seq_11264	277	248	94.06	10.08	91.18
C1-3	C1-3.C1-PGV_seq_8492	273	C1-3	C1-3.C1-other-pigs_seq_11264	277	244	94.55	9.25	89.38
C1-3	C1-3.C1-PGV_seq_8579	273	C1-3	C1-3.C1-other-pigs_seq_11264	277	251	94.03	10.11	91.94
C1-3	C1-3.C1-PGV_seq_9048	273	C1-3	C1-3.C1-other-pigs_seq_11264	277	244	94.54	9.25	89.38
C1-3	C1-3.C1-PGV_seq_9069	274	C1-3	C1-3.C1-other-pigs_seq_11264	277	252	94.01	10.14	91.97
C1-4	C1-4.C1-PGV_seq_8307	277	C1-3	C1-3.C1-other-pigs_seq_11264	277	2	43.65	4.75	0.72
C1-4	C1-4.C1-PGV_seq_8881	275	C1-3	C1-3.C1-other-pigs_seq_11264	277	1	38.7	0	0.36
C1-4	C1-4.C1-PGV_seq_8893	276	C1-3	C1-3.C1-other-pigs_seq_11264	277	1	38.7	0	0.36
C1-4	C1-4.C1-PGV_seq_9172	262	C1-3	C1-3.C1-other-pigs_seq_11264	277	4	34.74	2.18	1.53
C1-4	C1-4.C1-PGV_seq_9478	276	C1-3	C1-3.C1-other-pigs_seq_11264	277	1	38.7	0	0.36
C1-5	C1-5.C1-PGV_seq_8498	291	C1-3	C1-3.C1-other-pigs_seq_11264	277	4	36.25	5.12	1.44
C1-6	C1-6.C1-other-pigs_seq_11263	359	C1-3	C1-3.C1-other-pigs_seq_11264	277	8	48.22	10.12	2.89
C1-6	C1-6.C1-other-pigs_seq_11270	511	C1-3	C1-3.C1-other-pigs_seq_11264	277	9	46.54	10.66	3.25
C1-6	C1-6.C1-other-pigs_seq_11272	508	C1-3	C1-3.C1-other-pigs_seq_11264	277	9	46.57	10.68	3.25
C1-6	C1-6.C1-other-pigs_seq_11275	505	C1-3	C1-3.C1-other-pigs_seq_11264	277	9	46.54	10.66	3.25
C1-6	C1-6.C1-other-pigs_seq_11278	304	C1-3	C1-3.C1-other-pigs_seq_11264	277	4	38.14	6.83	1.44
C1-6	C1-6.C1-other-pigs_seq_11286	505	C1-3	C1-3.C1-other-pigs_seq_11264	277	8	48.79	9.25	2.89
C1-6	C1-6.C1-other-pigs_seq_11292	330	C1-3	C1-3.C1-other-pigs_seq_11264	277	8	48.35	12.56	2.89
C1-6	C1-6.C1-PGV_seq_8685	343	C1-3	C1-3.C1-other-pigs_seq_11264	277	8	54.42	17.65	2.89
C1-6	C1-6.C1-PGV_seq_9157	340	C1-3	C1-3.C1-other-pigs_seq_11264	277	14	43.79	9.23	5.05
C1-6	C1-6.C1-PGV_seq_9430	423	C1-3	C1-3.C1-other-pigs_seq_11264	277	12	54.08	18.8	4.33
C1-6	C1-6.C1-PGV_seq_9456	343	C1-3	C1-3.C1-other-pigs_seq_11264	277	9	47.64	11.86	3.25
C2-1	C2-1.C2-other-pigs_seq_11123	182	C1-3	C1-3.C1-other-pigs_seq_11264	277	0	0	0	0
C2-1	C2-1.C2-PGV_seq_8223	189	C1-3	C1-3.C1-other-pigs_seq_11264	277	0	0	0	0
C2-1	C2-1.C2-PGV_seq_8431	225	C1-3	C1-3.C1-other-pigs_seq_11264	277	1	37.35	0	0.44
C2-1	C2-1.C2-PGV_seq_8609	193	C1-3	C1-3.C1-other-pigs_seq_11264	277	0	0	0	0
C2-1	C2-1.C2-PGV_seq_8756	226	C1-3	C1-3.C1-other-pigs_seq_11264	277	0	0	0	0
C2-1	C2-1.C2-PGV_seq_9109	194	C1-3	C1-3.C1-other-pigs_seq_11264	277	0	0	0	0
C2-1	C2-1.C2-PGV_seq_9447	195	C1-3	C1-3.C1-other-pigs_seq_11264	277	0	0	0	0
C3-1	C3-1.C3-PGV_seq_9202	211	C1-3	C1-3.C1-other-pigs_seq_11264	277	0	0	0	0
C3-2	C3-2.C3-other-pigs_seq_11268	224	C1-3	C1-3.C1-other-pigs_seq_11264	277	1	37.85	0	0.45
C3-2	C3-2.C3-PGV_seq_8524	249	C1-3	C1-3.C1-other-pigs_seq_11264	277	1	32.65	0	0.4
C3-2	C3-2.C3-PGV_seq_9075	250	C1-3	C1-3.C1-other-pigs_seq_11264	277	1	32.65	0	0.4
C3-2	C3-2.C3-PGV_seq_9258	223	C1-3	C1-3.C1-other-pigs_seq_11264	277	2	35.78	2.32	0.9
C3-2	C3-2.C3-PGV_seq_9296	222	C1-3	C1-3.C1-other-pigs_seq_11264	277	2	35.95	2.75	0.9
C4-1	C4-1.C4-other-pigs_seq_11184	337	C1-3	C1-3.C1-other-pigs_seq_11264	277	0	0	0	0
C4-2	C4-2.C4-other-pigs_seq_11208	176	C1-3	C1-3.C1-other-pigs_seq_11264	277	1	34.7	0	0.57
C4-2	C4-2.C4-PGV_seq_9137	209	C1-3	C1-3.C1-other-pigs_seq_11264	277	0	0	0	0
C4-3	C4-3.C4-PGV_seq_8395	374	C1-3	C1-3.C1-other-pigs_seq_11264	277	1	32	0	0.36
C4-3	C4-3.C4-PGV_seq_8607	225	C1-3	C1-3.C1-other-pigs_seq_11264	277	0	0	0	0
C4-3	C4-3.C4-PGV_seq_8834	226	C1-3	C1-3.C1-other-pigs_seq_11264	277	0	0	0	0
C5-1	C5-1.C5-PGV_seq_9204	224	C1-3	C1-3.C1-other-pigs_seq_11264	277	0	0	0	0
C6-1	C6-1.C6-PGV_seq_9174	278	C1-3	C1-3.C1-other-pigs_seq_11264	277	0	0	0	0
Reference	NC_018861	170	C1-3	C1-3.C1-other-pigs_seq_11264	277	0	0	0	0
Reference	NC_024355	139	C1-3	C1-3.C1-other-pigs_seq_11264	277	0	0	0	0
Reference	NC_027341	185	C1-3	C1-3.C1-other-pigs_seq_11264	277	1	34.2	0	0.54
Reference	NC_030949	68	C1-3	C1-3.C1-other-pigs_seq_11264	277	0	0	0	0
Reference	NC_030950	68	C1-3	C1-3.C1-other-pigs_seq_11264	277	0	0	0	0
Reference	NC_041879	85	C1-3	C1-3.C1-other-pigs_seq_11264	277	0	0	0	0
Reference	NC_043027	299	C1-3	C1-3.C1-other-pigs_seq_11264	277	1	33.3	0	0.36
Reference	NC_049857	166	C1-3	C1-3.C1-other-pigs_seq_11264	277	1	41	0	0.6
Reference	NC_070622	70	C1-3	C1-3.C1-other-pigs_seq_11264	277	0	0	0	0
Reference	NC_070701	45	C1-3	C1-3.C1-other-pigs_seq_11264	277	1	31.15	0	2.22
C1-1	C1-1.C1-other-pigs_seq_11294	459	C1-3	C1-3.C1-other-pigs_seq_11266	278	3	45.27	8.27	1.08
C1-1	C1-1.C1-other-pigs_seq_11322	457	C1-3	C1-3.C1-other-pigs_seq_11266	278	3	45.27	8.27	1.08
C1-1	C1-1.C1-other-pigs_seq_11324	458	C1-3	C1-3.C1-other-pigs_seq_11266	278	3	45.27	8.27	1.08
C1-2	C1-2.C1-PGV_seq_9487	433	C1-3	C1-3.C1-other-pigs_seq_11266	278	7	45.3	7.19	2.52
C1-3	C1-3.C1-other-pigs_seq_11118	285	C1-3	C1-3.C1-other-pigs_seq_11266	278	61	54.76	17.68	21.94
C1-3	C1-3.C1-other-pigs_seq_11127	276	C1-3	C1-3.C1-other-pigs_seq_11266	278	256	95.35	8.26	92.75
C1-3	C1-3.C1-other-pigs_seq_11264	277	C1-3	C1-3.C1-other-pigs_seq_11266	278	275	99.96	0.48	99.28
C1-3	C1-3.C1-PGV_seq_8459	272	C1-3	C1-3.C1-other-pigs_seq_11266	278	249	94.07	10.09	91.54
C1-3	C1-3.C1-PGV_seq_8492	273	C1-3	C1-3.C1-other-pigs_seq_11266	278	244	94.54	9.27	89.38
C1-3	C1-3.C1-PGV_seq_8579	273	C1-3	C1-3.C1-other-pigs_seq_11266	278	252	94.04	10.12	92.31
C1-3	C1-3.C1-PGV_seq_8920	343	C1-3	C1-3.C1-other-pigs_seq_11266	278	50	47.8	9.54	17.99
C1-3	C1-3.C1-PGV_seq_9048	273	C1-3	C1-3.C1-other-pigs_seq_11266	278	244	94.53	9.29	89.38
C1-3	C1-3.C1-PGV_seq_9069	274	C1-3	C1-3.C1-other-pigs_seq_11266	278	252	93.99	10.16	91.97
C1-3	C1-3.C1-PGV_seq_9414	381	C1-3	C1-3.C1-other-pigs_seq_11266	278	61	47.53	9.52	21.94
C1-4	C1-4.C1-PGV_seq_8307	277	C1-3	C1-3.C1-other-pigs_seq_11266	278	2	43.65	4.75	0.72
C1-4	C1-4.C1-PGV_seq_8879	266	C1-3	C1-3.C1-other-pigs_seq_11266	278	2	43.65	4.75	0.75
C1-4	C1-4.C1-PGV_seq_8881	275	C1-3	C1-3.C1-other-pigs_seq_11266	278	1	38.7	0	0.36
C1-4	C1-4.C1-PGV_seq_8893	276	C1-3	C1-3.C1-other-pigs_seq_11266	278	1	38.7	0	0.36
C1-4	C1-4.C1-PGV_seq_9172	262	C1-3	C1-3.C1-other-pigs_seq_11266	278	4	34.74	2.18	1.53
C1-4	C1-4.C1-PGV_seq_9478	276	C1-3	C1-3.C1-other-pigs_seq_11266	278	1	38.7	0	0.36
C1-5	C1-5.C1-PGV_seq_8498	291	C1-3	C1-3.C1-other-pigs_seq_11266	278	4	36.25	5.12	1.44
C1-6	C1-6.C1-other-pigs_seq_11252	334	C1-3	C1-3.C1-other-pigs_seq_11266	278	8	46.99	10.22	2.88
C1-6	C1-6.C1-other-pigs_seq_11263	359	C1-3	C1-3.C1-other-pigs_seq_11266	278	8	48.22	10.12	2.88
C1-6	C1-6.C1-other-pigs_seq_11270	511	C1-3	C1-3.C1-other-pigs_seq_11266	278	9	46.54	10.66	3.24
C1-6	C1-6.C1-other-pigs_seq_11272	508	C1-3	C1-3.C1-other-pigs_seq_11266	278	9	46.57	10.68	3.24
C1-6	C1-6.C1-other-pigs_seq_11275	505	C1-3	C1-3.C1-other-pigs_seq_11266	278	9	46.54	10.66	3.24
C1-6	C1-6.C1-other-pigs_seq_11278	304	C1-3	C1-3.C1-other-pigs_seq_11266	278	4	38.14	6.83	1.44
C1-6	C1-6.C1-other-pigs_seq_11281	506	C1-3	C1-3.C1-other-pigs_seq_11266	278	9	46.54	10.66	3.24
C1-6	C1-6.C1-other-pigs_seq_11286	505	C1-3	C1-3.C1-other-pigs_seq_11266	278	8	48.79	9.25	2.88
C1-6	C1-6.C1-other-pigs_seq_11289	506	C1-3	C1-3.C1-other-pigs_seq_11266	278	8	48.79	9.25	2.88
C1-6	C1-6.C1-other-pigs_seq_11292	330	C1-3	C1-3.C1-other-pigs_seq_11266	278	8	48.64	12.27	2.88
C1-6	C1-6.C1-PGV_seq_8685	343	C1-3	C1-3.C1-other-pigs_seq_11266	278	8	53.61	16.1	2.88
C1-6	C1-6.C1-PGV_seq_9157	340	C1-3	C1-3.C1-other-pigs_seq_11266	278	14	43.79	9.23	5.04
C1-6	C1-6.C1-PGV_seq_9430	423	C1-3	C1-3.C1-other-pigs_seq_11266	278	12	53.54	17.84	4.32
C1-6	C1-6.C1-PGV_seq_9456	343	C1-3	C1-3.C1-other-pigs_seq_11266	278	9	47.95	11.54	3.24
C2-1	C2-1.C2-other-pigs_seq_11123	182	C1-3	C1-3.C1-other-pigs_seq_11266	278	0	0	0	0
C2-1	C2-1.C2-PGV_seq_8223	189	C1-3	C1-3.C1-other-pigs_seq_11266	278	0	0	0	0
C2-1	C2-1.C2-PGV_seq_8382	225	C1-3	C1-3.C1-other-pigs_seq_11266	278	1	37.35	0	0.44
C2-1	C2-1.C2-PGV_seq_8431	225	C1-3	C1-3.C1-other-pigs_seq_11266	278	1	37.35	0	0.44
C2-1	C2-1.C2-PGV_seq_8609	193	C1-3	C1-3.C1-other-pigs_seq_11266	278	0	0	0	0
C2-1	C2-1.C2-PGV_seq_8756	226	C1-3	C1-3.C1-other-pigs_seq_11266	278	0	0	0	0
C2-1	C2-1.C2-PGV_seq_9109	194	C1-3	C1-3.C1-other-pigs_seq_11266	278	0	0	0	0
C2-1	C2-1.C2-PGV_seq_9184	192	C1-3	C1-3.C1-other-pigs_seq_11266	278	0	0	0	0
C2-1	C2-1.C2-PGV_seq_9447	195	C1-3	C1-3.C1-other-pigs_seq_11266	278	0	0	0	0
C3-1	C3-1.C3-PGV_seq_9113	212	C1-3	C1-3.C1-other-pigs_seq_11266	278	1	31.7	0	0.47
C3-1	C3-1.C3-PGV_seq_9202	211	C1-3	C1-3.C1-other-pigs_seq_11266	278	0	0	0	0
C3-2	C3-2.C3-other-pigs_seq_11209	271	C1-3	C1-3.C1-other-pigs_seq_11266	278	2	40.23	9.17	0.74
C3-2	C3-2.C3-other-pigs_seq_11268	224	C1-3	C1-3.C1-other-pigs_seq_11266	278	1	37.85	0	0.45
C3-2	C3-2.C3-PGV_seq_8524	249	C1-3	C1-3.C1-other-pigs_seq_11266	278	1	32.65	0	0.4
C3-2	C3-2.C3-PGV_seq_8921	226	C1-3	C1-3.C1-other-pigs_seq_11266	278	1	38.7	0	0.44
C3-2	C3-2.C3-PGV_seq_9075	250	C1-3	C1-3.C1-other-pigs_seq_11266	278	1	32.65	0	0.4
C3-2	C3-2.C3-PGV_seq_9258	223	C1-3	C1-3.C1-other-pigs_seq_11266	278	2	35.78	2.32	0.9
C3-2	C3-2.C3-PGV_seq_9296	222	C1-3	C1-3.C1-other-pigs_seq_11266	278	2	35.95	2.75	0.9
C4-1	C4-1.C4-other-pigs_seq_11184	337	C1-3	C1-3.C1-other-pigs_seq_11266	278	0	0	0	0
C4-2	C4-2.C4-other-pigs_seq_11208	176	C1-3	C1-3.C1-other-pigs_seq_11266	278	1	34.7	0	0.57
C4-2	C4-2.C4-PGV_seq_9137	209	C1-3	C1-3.C1-other-pigs_seq_11266	278	0	0	0	0
C4-2	C4-2.C4-PGV_seq_9306	238	C1-3	C1-3.C1-other-pigs_seq_11266	278	0	0	0	0
C4-3	C4-3.C4-PGV_seq_8338	366	C1-3	C1-3.C1-other-pigs_seq_11266	278	1	32	0	0.36
C4-3	C4-3.C4-PGV_seq_8395	374	C1-3	C1-3.C1-other-pigs_seq_11266	278	1	32	0	0.36
C4-3	C4-3.C4-PGV_seq_8607	225	C1-3	C1-3.C1-other-pigs_seq_11266	278	0	0	0	0
C4-3	C4-3.C4-PGV_seq_8834	226	C1-3	C1-3.C1-other-pigs_seq_11266	278	0	0	0	0
C4-3	C4-3.C4-PGV_seq_9132	225	C1-3	C1-3.C1-other-pigs_seq_11266	278	0	0	0	0
C4-3	C4-3.C4-PGV_seq_9180	226	C1-3	C1-3.C1-other-pigs_seq_11266	278	0	0	0	0
C5-1	C5-1.C5-PGV_seq_9204	224	C1-3	C1-3.C1-other-pigs_seq_11266	278	0	0	0	0
C6-1	C6-1.C6-PGV_seq_9174	278	C1-3	C1-3.C1-other-pigs_seq_11266	278	0	0	0	0
Reference	NC_018861	170	C1-3	C1-3.C1-other-pigs_seq_11266	278	0	0	0	0
Reference	NC_024355	139	C1-3	C1-3.C1-other-pigs_seq_11266	278	0	0	0	0
Reference	NC_027341	185	C1-3	C1-3.C1-other-pigs_seq_11266	278	1	34.2	0	0.54
Reference	NC_030949	68	C1-3	C1-3.C1-other-pigs_seq_11266	278	0	0	0	0
Reference	NC_030950	68	C1-3	C1-3.C1-other-pigs_seq_11266	278	0	0	0	0
Reference	NC_031909	171	C1-3	C1-3.C1-other-pigs_seq_11266	278	0	0	0	0
Reference	NC_041879	85	C1-3	C1-3.C1-other-pigs_seq_11266	278	0	0	0	0
Reference	NC_043027	299	C1-3	C1-3.C1-other-pigs_seq_11266	278	1	33.3	0	0.36
Reference	NC_049857	166	C1-3	C1-3.C1-other-pigs_seq_11266	278	1	41	0	0.6
Reference	NC_070622	70	C1-3	C1-3.C1-other-pigs_seq_11266	278	0	0	0	0
Reference	NC_070623	71	C1-3	C1-3.C1-other-pigs_seq_11266	278	0	0	0	0
Reference	NC_070701	45	C1-3	C1-3.C1-other-pigs_seq_11266	278	1	31.15	0	2.22
Reference	NC_070719	46	C1-3	C1-3.C1-other-pigs_seq_11266	278	1	32.2	0	2.17
C1-1	C1-1.C1-other-pigs_seq_11294	459	C1-3	C1-3.C1-PGV_seq_8411	266	3	44.97	8.56	1.13
C1-1	C1-1.C1-other-pigs_seq_11322	457	C1-3	C1-3.C1-PGV_seq_8411	266	3	44.97	8.56	1.13
C1-1	C1-1.C1-other-pigs_seq_11324	458	C1-3	C1-3.C1-PGV_seq_8411	266	3	44.97	8.56	1.13
C1-2	C1-2.C1-PGV_seq_9487	433	C1-3	C1-3.C1-PGV_seq_8411	266	6	45.32	7.97	2.26
C1-3	C1-3.C1-other-pigs_seq_11118	285	C1-3	C1-3.C1-PGV_seq_8411	266	60	55.82	18.15	22.56
C1-3	C1-3.C1-other-pigs_seq_11127	276	C1-3	C1-3.C1-PGV_seq_8411	266	244	94.59	8.6	91.73
C1-3	C1-3.C1-other-pigs_seq_11168	284	C1-3	C1-3.C1-PGV_seq_8411	266	247	93.24	9.35	92.86
C1-3	C1-3.C1-other-pigs_seq_11264	277	C1-3	C1-3.C1-PGV_seq_8411	266	243	94.07	10.03	91.35
C1-3	C1-3.C1-other-pigs_seq_11266	278	C1-3	C1-3.C1-PGV_seq_8411	266	243	94.06	10.04	91.35
C1-3	C1-3.C1-PGV_seq_8459	272	C1-3	C1-3.C1-PGV_seq_8411	266	265	98.98	3.06	99.62
C1-3	C1-3.C1-PGV_seq_8492	273	C1-3	C1-3.C1-PGV_seq_8411	266	251	97.44	5.82	94.36
C1-3	C1-3.C1-PGV_seq_8579	273	C1-3	C1-3.C1-PGV_seq_8411	266	263	99.09	3.05	98.87
C1-3	C1-3.C1-PGV_seq_8920	343	C1-3	C1-3.C1-PGV_seq_8411	266	49	48.17	9.76	18.42
C1-3	C1-3.C1-PGV_seq_8924	267	C1-3	C1-3.C1-PGV_seq_8411	266	266	100	0	100
C1-3	C1-3.C1-PGV_seq_8998	274	C1-3	C1-3.C1-PGV_seq_8411	266	251	97.42	5.82	94.36
C1-3	C1-3.C1-PGV_seq_9048	273	C1-3	C1-3.C1-PGV_seq_8411	266	251	97.42	5.82	94.36
C1-3	C1-3.C1-PGV_seq_9069	274	C1-3	C1-3.C1-PGV_seq_8411	266	263	99.09	3.05	98.87
C1-3	C1-3.C1-PGV_seq_9414	381	C1-3	C1-3.C1-PGV_seq_8411	266	58	47.87	9.4	21.8
C1-4	C1-4.C1-PGV_seq_8307	277	C1-3	C1-3.C1-PGV_seq_8411	266	2	43.75	5.05	0.75
C1-4	C1-4.C1-PGV_seq_8855	272	C1-3	C1-3.C1-PGV_seq_8411	266	1	38.3	0	0.38
C1-4	C1-4.C1-PGV_seq_8879	266	C1-3	C1-3.C1-PGV_seq_8411	266	2	43.75	5.05	0.75
C1-4	C1-4.C1-PGV_seq_8881	275	C1-3	C1-3.C1-PGV_seq_8411	266	1	38.9	0	0.38
C1-4	C1-4.C1-PGV_seq_8893	276	C1-3	C1-3.C1-PGV_seq_8411	266	1	38.9	0	0.38
C1-4	C1-4.C1-PGV_seq_9071	269	C1-3	C1-3.C1-PGV_seq_8411	266	2	44.25	5.75	0.75
C1-4	C1-4.C1-PGV_seq_9172	262	C1-3	C1-3.C1-PGV_seq_8411	266	4	35.31	1.91	1.53
C1-4	C1-4.C1-PGV_seq_9478	276	C1-3	C1-3.C1-PGV_seq_8411	266	1	38.9	0	0.38
C1-5	C1-5.C1-PGV_seq_8498	291	C1-3	C1-3.C1-PGV_seq_8411	266	2	34.65	2.65	0.75
C1-5	C1-5.C1-PGV_seq_8561	291	C1-3	C1-3.C1-PGV_seq_8411	266	2	34.65	2.65	0.75
C1-6	C1-6.C1-other-pigs_seq_11252	334	C1-3	C1-3.C1-PGV_seq_8411	266	9	45.95	9.07	3.38
C1-6	C1-6.C1-other-pigs_seq_11263	359	C1-3	C1-3.C1-PGV_seq_8411	266	8	50.88	7.19	3.01
C1-6	C1-6.C1-other-pigs_seq_11270	511	C1-3	C1-3.C1-PGV_seq_8411	266	9	48.89	8.81	3.38
C1-6	C1-6.C1-other-pigs_seq_11272	508	C1-3	C1-3.C1-PGV_seq_8411	266	9	48.92	8.82	3.38
C1-6	C1-6.C1-other-pigs_seq_11275	505	C1-3	C1-3.C1-PGV_seq_8411	266	9	48.89	8.81	3.38
C1-6	C1-6.C1-other-pigs_seq_11278	304	C1-3	C1-3.C1-PGV_seq_8411	266	3	40.98	6.02	1.13
C1-6	C1-6.C1-other-pigs_seq_11281	506	C1-3	C1-3.C1-PGV_seq_8411	266	9	48.89	8.81	3.38
C1-6	C1-6.C1-other-pigs_seq_11286	505	C1-3	C1-3.C1-PGV_seq_8411	266	9	49.02	8.68	3.38
C1-6	C1-6.C1-other-pigs_seq_11289	506	C1-3	C1-3.C1-PGV_seq_8411	266	9	49.02	8.68	3.38
C1-6	C1-6.C1-other-pigs_seq_11292	330	C1-3	C1-3.C1-PGV_seq_8411	266	8	48.64	11.56	3.01
C1-6	C1-6.C1-PGV_seq_8685	343	C1-3	C1-3.C1-PGV_seq_8411	266	8	60.83	18.01	3.01
C1-6	C1-6.C1-PGV_seq_9157	340	C1-3	C1-3.C1-PGV_seq_8411	266	15	43.39	8.76	5.64
C1-6	C1-6.C1-PGV_seq_9430	423	C1-3	C1-3.C1-PGV_seq_8411	266	12	59.22	18.34	4.51
C1-6	C1-6.C1-PGV_seq_9456	343	C1-3	C1-3.C1-PGV_seq_8411	266	9	47.57	11.26	3.38
C2-1	C2-1.C2-other-pigs_seq_11123	182	C1-3	C1-3.C1-PGV_seq_8411	266	0	0	0	0
C2-1	C2-1.C2-other-pigs_seq_11260	204	C1-3	C1-3.C1-PGV_seq_8411	266	0	0	0	0
C2-1	C2-1.C2-PGV_seq_8223	189	C1-3	C1-3.C1-PGV_seq_8411	266	0	0	0	0
C2-1	C2-1.C2-PGV_seq_8382	225	C1-3	C1-3.C1-PGV_seq_8411	266	1	37.35	0	0.44
C2-1	C2-1.C2-PGV_seq_8431	225	C1-3	C1-3.C1-PGV_seq_8411	266	1	37.35	0	0.44
C2-1	C2-1.C2-PGV_seq_8609	193	C1-3	C1-3.C1-PGV_seq_8411	266	0	0	0	0
C2-1	C2-1.C2-PGV_seq_8756	226	C1-3	C1-3.C1-PGV_seq_8411	266	0	0	0	0
C2-1	C2-1.C2-PGV_seq_9109	194	C1-3	C1-3.C1-PGV_seq_8411	266	0	0	0	0
C2-1	C2-1.C2-PGV_seq_9184	192	C1-3	C1-3.C1-PGV_seq_8411	266	0	0	0	0
C2-1	C2-1.C2-PGV_seq_9447	195	C1-3	C1-3.C1-PGV_seq_8411	266	0	0	0	0
C3-1	C3-1.C3-PGV_seq_9113	212	C1-3	C1-3.C1-PGV_seq_8411	266	1	31.6	0	0.47
C3-1	C3-1.C3-PGV_seq_9202	211	C1-3	C1-3.C1-PGV_seq_8411	266	0	0	0	0
C3-2	C3-2.C3-other-pigs_seq_11209	271	C1-3	C1-3.C1-PGV_seq_8411	266	3	42.97	8.18	1.13
C3-2	C3-2.C3-other-pigs_seq_11268	224	C1-3	C1-3.C1-PGV_seq_8411	266	1	37.6	0	0.45
C3-2	C3-2.C3-PGV_seq_8524	249	C1-3	C1-3.C1-PGV_seq_8411	266	2	42.27	9.52	0.8
C3-2	C3-2.C3-PGV_seq_8921	226	C1-3	C1-3.C1-PGV_seq_8411	266	1	38.7	0	0.44
C3-2	C3-2.C3-PGV_seq_9075	250	C1-3	C1-3.C1-PGV_seq_8411	266	2	42.27	9.52	0.8
C3-2	C3-2.C3-PGV_seq_9258	223	C1-3	C1-3.C1-PGV_seq_8411	266	2	35.8	1.8	0.9
C3-2	C3-2.C3-PGV_seq_9296	222	C1-3	C1-3.C1-PGV_seq_8411	266	2	36.05	2.05	0.9
C4-1	C4-1.C4-other-pigs_seq_11184	337	C1-3	C1-3.C1-PGV_seq_8411	266	0	0	0	0
C4-2	C4-2.C4-other-pigs_seq_11208	176	C1-3	C1-3.C1-PGV_seq_8411	266	1	34	0	0.57
C4-2	C4-2.C4-PGV_seq_9137	209	C1-3	C1-3.C1-PGV_seq_8411	266	0	0	0	0
C4-2	C4-2.C4-PGV_seq_9292	238	C1-3	C1-3.C1-PGV_seq_8411	266	0	0	0	0
C4-2	C4-2.C4-PGV_seq_9306	238	C1-3	C1-3.C1-PGV_seq_8411	266	0	0	0	0
C4-3	C4-3.C4-PGV_seq_8338	366	C1-3	C1-3.C1-PGV_seq_8411	266	1	32.6	0	0.38
C4-3	C4-3.C4-PGV_seq_8395	374	C1-3	C1-3.C1-PGV_seq_8411	266	1	32.6	0	0.38
C4-3	C4-3.C4-PGV_seq_8607	225	C1-3	C1-3.C1-PGV_seq_8411	266	0	0	0	0
C4-3	C4-3.C4-PGV_seq_8834	226	C1-3	C1-3.C1-PGV_seq_8411	266	0	0	0	0
C4-3	C4-3.C4-PGV_seq_9132	225	C1-3	C1-3.C1-PGV_seq_8411	266	0	0	0	0
C4-3	C4-3.C4-PGV_seq_9180	226	C1-3	C1-3.C1-PGV_seq_8411	266	0	0	0	0
C5-1	C5-1.C5-PGV_seq_9204	224	C1-3	C1-3.C1-PGV_seq_8411	266	0	0	0	0
C6-1	C6-1.C6-PGV_seq_9174	278	C1-3	C1-3.C1-PGV_seq_8411	266	0	0	0	0
Reference	NC_018861	170	C1-3	C1-3.C1-PGV_seq_8411	266	1	43.05	0	0.59
Reference	NC_024355	139	C1-3	C1-3.C1-PGV_seq_8411	266	0	0	0	0
Reference	NC_027341	185	C1-3	C1-3.C1-PGV_seq_8411	266	2	32.02	0.22	1.08
Reference	NC_030903	225	C1-3	C1-3.C1-PGV_seq_8411	266	0	0	0	0
Reference	NC_030949	68	C1-3	C1-3.C1-PGV_seq_8411	266	0	0	0	0
Reference	NC_030950	68	C1-3	C1-3.C1-PGV_seq_8411	266	0	0	0	0
Reference	NC_031909	171	C1-3	C1-3.C1-PGV_seq_8411	266	0	0	0	0
Reference	NC_041879	85	C1-3	C1-3.C1-PGV_seq_8411	266	0	0	0	0
Reference	NC_043027	299	C1-3	C1-3.C1-PGV_seq_8411	266	3	33.25	1.84	1.13
Reference	NC_049857	166	C1-3	C1-3.C1-PGV_seq_8411	266	2	37.25	4.15	1.2
Reference	NC_070622	70	C1-3	C1-3.C1-PGV_seq_8411	266	0	0	0	0
Reference	NC_070623	71	C1-3	C1-3.C1-PGV_seq_8411	266	0	0	0	0
Reference	NC_070701	45	C1-3	C1-3.C1-PGV_seq_8411	266	1	32.8	0	2.22
Reference	NC_070717	45	C1-3	C1-3.C1-PGV_seq_8411	266	1	31.3	0	2.22
Reference	NC_070719	46	C1-3	C1-3.C1-PGV_seq_8411	266	0	0	0	0
C1-1	C1-1.C1-other-pigs_seq_11324	458	C1-3	C1-3.C1-PGV_seq_8459	272	3	44.97	8.56	1.1
C1-2	C1-2.C1-PGV_seq_9487	433	C1-3	C1-3.C1-PGV_seq_8459	272	6	45.34	7.95	2.21
C1-3	C1-3.C1-other-pigs_seq_11118	285	C1-3	C1-3.C1-PGV_seq_8459	272	60	55.77	18.2	22.06
C1-3	C1-3.C1-other-pigs_seq_11127	276	C1-3	C1-3.C1-PGV_seq_8459	272	248	94.39	8.76	91.18
C1-3	C1-3.C1-PGV_seq_8492	273	C1-3	C1-3.C1-PGV_seq_8459	272	252	97.34	6.01	92.65
C1-3	C1-3.C1-PGV_seq_8579	273	C1-3	C1-3.C1-PGV_seq_8459	272	266	98.94	4.25	97.79
C1-3	C1-3.C1-PGV_seq_9048	273	C1-3	C1-3.C1-PGV_seq_8459	272	252	97.35	6.01	92.65
C1-3	C1-3.C1-PGV_seq_9069	274	C1-3	C1-3.C1-PGV_seq_8459	272	267	98.94	4.25	98.16
C1-4	C1-4.C1-PGV_seq_8307	277	C1-3	C1-3.C1-PGV_seq_8459	272	2	43.85	4.95	0.74
C1-4	C1-4.C1-PGV_seq_8881	275	C1-3	C1-3.C1-PGV_seq_8459	272	1	38.9	0	0.37
C1-4	C1-4.C1-PGV_seq_9172	262	C1-3	C1-3.C1-PGV_seq_8459	272	4	35.36	1.97	1.53
C1-5	C1-5.C1-PGV_seq_8498	291	C1-3	C1-3.C1-PGV_seq_8459	272	2	34.7	2.6	0.74
C1-6	C1-6.C1-other-pigs_seq_11270	511	C1-3	C1-3.C1-PGV_seq_8459	272	9	48.83	8.89	3.31
C1-6	C1-6.C1-other-pigs_seq_11272	508	C1-3	C1-3.C1-PGV_seq_8459	272	9	48.86	8.9	3.31
C1-6	C1-6.C1-other-pigs_seq_11275	505	C1-3	C1-3.C1-PGV_seq_8459	272	9	48.83	8.89	3.31
C1-6	C1-6.C1-other-pigs_seq_11278	304	C1-3	C1-3.C1-PGV_seq_8459	272	3	40.8	6.15	1.1
C1-6	C1-6.C1-other-pigs_seq_11286	505	C1-3	C1-3.C1-PGV_seq_8459	272	9	48.97	8.75	3.31
C1-6	C1-6.C1-other-pigs_seq_11292	330	C1-3	C1-3.C1-PGV_seq_8459	272	8	48.54	11.33	2.94
C1-6	C1-6.C1-PGV_seq_9157	340	C1-3	C1-3.C1-PGV_seq_8459	272	15	43.4	8.74	5.51
C1-6	C1-6.C1-PGV_seq_9430	423	C1-3	C1-3.C1-PGV_seq_8459	272	12	59.24	18.2	4.41
C1-6	C1-6.C1-PGV_seq_9456	343	C1-3	C1-3.C1-PGV_seq_8459	272	9	47.49	11.05	3.31
C2-1	C2-1.C2-PGV_seq_8223	189	C1-3	C1-3.C1-PGV_seq_8459	272	0	0	0	0
C2-1	C2-1.C2-PGV_seq_8431	225	C1-3	C1-3.C1-PGV_seq_8459	272	1	37.35	0	0.44
C2-1	C2-1.C2-PGV_seq_8609	193	C1-3	C1-3.C1-PGV_seq_8459	272	0	0	0	0
C2-1	C2-1.C2-PGV_seq_9109	194	C1-3	C1-3.C1-PGV_seq_8459	272	0	0	0	0
C2-1	C2-1.C2-PGV_seq_9447	195	C1-3	C1-3.C1-PGV_seq_8459	272	0	0	0	0
C3-1	C3-1.C3-PGV_seq_9202	211	C1-3	C1-3.C1-PGV_seq_8459	272	0	0	0	0
C3-2	C3-2.C3-other-pigs_seq_11268	224	C1-3	C1-3.C1-PGV_seq_8459	272	1	37.6	0	0.45
C3-2	C3-2.C3-PGV_seq_8524	249	C1-3	C1-3.C1-PGV_seq_8459	272	2	42.27	9.52	0.8
C3-2	C3-2.C3-PGV_seq_9075	250	C1-3	C1-3.C1-PGV_seq_8459	272	2	42.27	9.52	0.8
C3-2	C3-2.C3-PGV_seq_9258	223	C1-3	C1-3.C1-PGV_seq_8459	272	2	35.8	1.8	0.9
C3-2	C3-2.C3-PGV_seq_9296	222	C1-3	C1-3.C1-PGV_seq_8459	272	2	36.05	2.05	0.9
C4-2	C4-2.C4-other-pigs_seq_11208	176	C1-3	C1-3.C1-PGV_seq_8459	272	1	34	0	0.57
C4-2	C4-2.C4-PGV_seq_9137	209	C1-3	C1-3.C1-PGV_seq_8459	272	0	0	0	0
C4-3	C4-3.C4-PGV_seq_8395	374	C1-3	C1-3.C1-PGV_seq_8459	272	1	32.6	0	0.37
C4-3	C4-3.C4-PGV_seq_8834	226	C1-3	C1-3.C1-PGV_seq_8459	272	0	0	0	0
C5-1	C5-1.C5-PGV_seq_9204	224	C1-3	C1-3.C1-PGV_seq_8459	272	0	0	0	0
C6-1	C6-1.C6-PGV_seq_9174	278	C1-3	C1-3.C1-PGV_seq_8459	272	0	0	0	0
Reference	NC_018861	170	C1-3	C1-3.C1-PGV_seq_8459	272	1	43.05	0	0.59
Reference	NC_024355	139	C1-3	C1-3.C1-PGV_seq_8459	272	0	0	0	0
Reference	NC_027341	185	C1-3	C1-3.C1-PGV_seq_8459	272	2	32.02	0.22	1.08
Reference	NC_030949	68	C1-3	C1-3.C1-PGV_seq_8459	272	0	0	0	0
Reference	NC_030950	68	C1-3	C1-3.C1-PGV_seq_8459	272	0	0	0	0
Reference	NC_043027	299	C1-3	C1-3.C1-PGV_seq_8459	272	3	33.25	1.84	1.1
Reference	NC_049857	166	C1-3	C1-3.C1-PGV_seq_8459	272	2	37.4	4.3	1.2
Reference	NC_070622	70	C1-3	C1-3.C1-PGV_seq_8459	272	0	0	0	0
C1-1	C1-1.C1-other-pigs_seq_11324	458	C1-3	C1-3.C1-PGV_seq_8492	273	3	44.97	8.56	1.1
C1-2	C1-2.C1-PGV_seq_9487	433	C1-3	C1-3.C1-PGV_seq_8492	273	6	44.8	8.39	2.2
C1-3	C1-3.C1-other-pigs_seq_11118	285	C1-3	C1-3.C1-PGV_seq_8492	273	57	53.11	15.18	20.88
C1-3	C1-3.C1-other-pigs_seq_11127	276	C1-3	C1-3.C1-PGV_seq_8492	273	244	94.88	8.12	89.38
C1-3	C1-3.C1-PGV_seq_8579	273	C1-3	C1-3.C1-PGV_seq_8492	273	253	96.97	6.65	92.67
C1-3	C1-3.C1-PGV_seq_9048	273	C1-3	C1-3.C1-PGV_seq_8492	273	273	99.98	0.26	100
C1-3	C1-3.C1-PGV_seq_9069	274	C1-3	C1-3.C1-PGV_seq_8492	273	253	96.98	6.65	92.67
C1-4	C1-4.C1-PGV_seq_8307	277	C1-3	C1-3.C1-PGV_seq_8492	273	2	43.25	4.35	0.73
C1-4	C1-4.C1-PGV_seq_8881	275	C1-3	C1-3.C1-PGV_seq_8492	273	1	38.7	0	0.37
C1-4	C1-4.C1-PGV_seq_9172	262	C1-3	C1-3.C1-PGV_seq_8492	273	3	35.5	2.17	1.15
C1-5	C1-5.C1-PGV_seq_8498	291	C1-3	C1-3.C1-PGV_seq_8492	273	3	36.15	3.03	1.1
C1-6	C1-6.C1-other-pigs_seq_11270	511	C1-3	C1-3.C1-PGV_seq_8492	273	9	48.33	8.71	3.3
C1-6	C1-6.C1-other-pigs_seq_11272	508	C1-3	C1-3.C1-PGV_seq_8492	273	9	48.36	8.72	3.3
C1-6	C1-6.C1-other-pigs_seq_11275	505	C1-3	C1-3.C1-PGV_seq_8492	273	9	48.33	8.71	3.3
C1-6	C1-6.C1-other-pigs_seq_11278	304	C1-3	C1-3.C1-PGV_seq_8492	273	3	40.78	5.84	1.1
C1-6	C1-6.C1-other-pigs_seq_11286	505	C1-3	C1-3.C1-PGV_seq_8492	273	9	48.42	8.59	3.3
C1-6	C1-6.C1-other-pigs_seq_11292	330	C1-3	C1-3.C1-PGV_seq_8492	273	7	51.33	11.62	2.56
C1-6	C1-6.C1-PGV_seq_9157	340	C1-3	C1-3.C1-PGV_seq_8492	273	14	43.24	8.99	5.13
C1-6	C1-6.C1-PGV_seq_9430	423	C1-3	C1-3.C1-PGV_seq_8492	273	12	56.62	17.36	4.4
C1-6	C1-6.C1-PGV_seq_9456	343	C1-3	C1-3.C1-PGV_seq_8492	273	8	49.86	11.94	2.93
C2-1	C2-1.C2-PGV_seq_8223	189	C1-3	C1-3.C1-PGV_seq_8492	273	0	0	0	0
C2-1	C2-1.C2-PGV_seq_8431	225	C1-3	C1-3.C1-PGV_seq_8492	273	1	37.6	0	0.44
C2-1	C2-1.C2-PGV_seq_8609	193	C1-3	C1-3.C1-PGV_seq_8492	273	0	0	0	0
C2-1	C2-1.C2-PGV_seq_9109	194	C1-3	C1-3.C1-PGV_seq_8492	273	0	0	0	0
C2-1	C2-1.C2-PGV_seq_9447	195	C1-3	C1-3.C1-PGV_seq_8492	273	0	0	0	0
C3-1	C3-1.C3-PGV_seq_9202	211	C1-3	C1-3.C1-PGV_seq_8492	273	0	0	0	0
C3-2	C3-2.C3-other-pigs_seq_11268	224	C1-3	C1-3.C1-PGV_seq_8492	273	1	38.1	0	0.45
C3-2	C3-2.C3-PGV_seq_8524	249	C1-3	C1-3.C1-PGV_seq_8492	273	2	42.1	9.7	0.8
C3-2	C3-2.C3-PGV_seq_9075	250	C1-3	C1-3.C1-PGV_seq_8492	273	2	42.1	9.7	0.8
C3-2	C3-2.C3-PGV_seq_9258	223	C1-3	C1-3.C1-PGV_seq_8492	273	1	38.1	0	0.45
C3-2	C3-2.C3-PGV_seq_9296	222	C1-3	C1-3.C1-PGV_seq_8492	273	1	38.7	0	0.45
C4-2	C4-2.C4-other-pigs_seq_11208	176	C1-3	C1-3.C1-PGV_seq_8492	273	1	34.7	0	0.57
C4-2	C4-2.C4-PGV_seq_9137	209	C1-3	C1-3.C1-PGV_seq_8492	273	0	0	0	0
C4-3	C4-3.C4-PGV_seq_8395	374	C1-3	C1-3.C1-PGV_seq_8492	273	1	32.5	0	0.37
C4-3	C4-3.C4-PGV_seq_8834	226	C1-3	C1-3.C1-PGV_seq_8492	273	0	0	0	0
C5-1	C5-1.C5-PGV_seq_9204	224	C1-3	C1-3.C1-PGV_seq_8492	273	0	0	0	0
C6-1	C6-1.C6-PGV_seq_9174	278	C1-3	C1-3.C1-PGV_seq_8492	273	0	0	0	0
Reference	NC_018861	170	C1-3	C1-3.C1-PGV_seq_8492	273	1	43.05	0	0.59
Reference	NC_024355	139	C1-3	C1-3.C1-PGV_seq_8492	273	0	0	0	0
Reference	NC_027341	185	C1-3	C1-3.C1-PGV_seq_8492	273	2	32.02	0.22	1.08
Reference	NC_030949	68	C1-3	C1-3.C1-PGV_seq_8492	273	0	0	0	0
Reference	NC_030950	68	C1-3	C1-3.C1-PGV_seq_8492	273	0	0	0	0
Reference	NC_049857	166	C1-3	C1-3.C1-PGV_seq_8492	273	2	36.52	3.98	1.2
Reference	NC_070622	70	C1-3	C1-3.C1-PGV_seq_8492	273	0	0	0	0
C1-1	C1-1.C1-other-pigs_seq_11294	459	C1-3	C1-3.C1-PGV_seq_8514	273	3	44.97	8.56	1.1
C1-1	C1-1.C1-other-pigs_seq_11322	457	C1-3	C1-3.C1-PGV_seq_8514	273	3	44.97	8.56	1.1
C1-1	C1-1.C1-other-pigs_seq_11324	458	C1-3	C1-3.C1-PGV_seq_8514	273	3	44.97	8.56	1.1
C1-2	C1-2.C1-PGV_seq_9481	433	C1-3	C1-3.C1-PGV_seq_8514	273	6	45.34	7.95	2.2
C1-2	C1-2.C1-PGV_seq_9487	433	C1-3	C1-3.C1-PGV_seq_8514	273	6	45.34	7.95	2.2
C1-3	C1-3.C1-other-pigs_seq_11118	285	C1-3	C1-3.C1-PGV_seq_8514	273	58	56.48	18.16	21.25
C1-3	C1-3.C1-other-pigs_seq_11127	276	C1-3	C1-3.C1-PGV_seq_8514	273	252	94.24	9.05	92.31
C1-3	C1-3.C1-other-pigs_seq_11168	284	C1-3	C1-3.C1-PGV_seq_8514	273	252	93.34	9.22	92.31
C1-3	C1-3.C1-other-pigs_seq_11264	277	C1-3	C1-3.C1-PGV_seq_8514	273	251	93.97	10.14	91.94
C1-3	C1-3.C1-other-pigs_seq_11266	278	C1-3	C1-3.C1-PGV_seq_8514	273	252	93.98	10.14	92.31
C1-3	C1-3.C1-PGV_seq_8411	266	C1-3	C1-3.C1-PGV_seq_8514	273	262	99.07	3.07	98.5
C1-3	C1-3.C1-PGV_seq_8459	272	C1-3	C1-3.C1-PGV_seq_8514	273	266	98.93	4.26	97.79
C1-3	C1-3.C1-PGV_seq_8492	273	C1-3	C1-3.C1-PGV_seq_8514	273	251	96.96	6.65	91.94
C1-3	C1-3.C1-PGV_seq_8579	273	C1-3	C1-3.C1-PGV_seq_8514	273	270	99.98	0.24	98.9
C1-3	C1-3.C1-PGV_seq_8920	343	C1-3	C1-3.C1-PGV_seq_8514	273	49	48.23	9.61	17.95
C1-3	C1-3.C1-PGV_seq_8924	267	C1-3	C1-3.C1-PGV_seq_8514	273	263	99.08	3.07	98.5
C1-3	C1-3.C1-PGV_seq_8953	343	C1-3	C1-3.C1-PGV_seq_8514	273	49	48.23	9.61	17.95
C1-3	C1-3.C1-PGV_seq_8960	267	C1-3	C1-3.C1-PGV_seq_8514	273	263	99.06	3.17	98.5
C1-3	C1-3.C1-PGV_seq_8990	269	C1-3	C1-3.C1-PGV_seq_8514	273	265	99.27	3.4	98.51
C1-3	C1-3.C1-PGV_seq_8998	274	C1-3	C1-3.C1-PGV_seq_8514	273	252	96.96	6.65	92.31
C1-3	C1-3.C1-PGV_seq_9010	274	C1-3	C1-3.C1-PGV_seq_8514	273	271	99.97	0.35	99.27
C1-3	C1-3.C1-PGV_seq_9048	273	C1-3	C1-3.C1-PGV_seq_8514	273	251	96.98	6.65	91.94
C1-3	C1-3.C1-PGV_seq_9069	274	C1-3	C1-3.C1-PGV_seq_8514	273	271	99.98	0.25	99.27
C1-3	C1-3.C1-PGV_seq_9414	381	C1-3	C1-3.C1-PGV_seq_8514	273	60	47.32	9.63	21.98
C1-4	C1-4.C1-other-pigs_seq_11125	260	C1-3	C1-3.C1-PGV_seq_8514	273	4	39.04	5.68	1.54
C1-4	C1-4.C1-PGV_seq_8307	277	C1-3	C1-3.C1-PGV_seq_8514	273	2	43.85	4.95	0.73
C1-4	C1-4.C1-PGV_seq_8855	272	C1-3	C1-3.C1-PGV_seq_8514	273	1	38.3	0	0.37
C1-4	C1-4.C1-PGV_seq_8879	266	C1-3	C1-3.C1-PGV_seq_8514	273	2	43.85	4.95	0.75
C1-4	C1-4.C1-PGV_seq_8881	275	C1-3	C1-3.C1-PGV_seq_8514	273	1	38.9	0	0.37
C1-4	C1-4.C1-PGV_seq_8893	276	C1-3	C1-3.C1-PGV_seq_8514	273	1	38.9	0	0.37
C1-4	C1-4.C1-PGV_seq_9071	269	C1-3	C1-3.C1-PGV_seq_8514	273	2	44.25	5.75	0.74
C1-4	C1-4.C1-PGV_seq_9172	262	C1-3	C1-3.C1-PGV_seq_8514	273	4	35.36	1.97	1.53
C1-4	C1-4.C1-PGV_seq_9478	276	C1-3	C1-3.C1-PGV_seq_8514	273	1	38.9	0	0.37
C1-5	C1-5.C1-PGV_seq_8498	291	C1-3	C1-3.C1-PGV_seq_8514	273	2	34.65	2.65	0.73
C1-5	C1-5.C1-PGV_seq_8561	291	C1-3	C1-3.C1-PGV_seq_8514	273	2	34.65	2.65	0.73
C1-6	C1-6.C1-other-pigs_seq_11252	334	C1-3	C1-3.C1-PGV_seq_8514	273	9	45.94	9.06	3.3
C1-6	C1-6.C1-other-pigs_seq_11263	359	C1-3	C1-3.C1-PGV_seq_8514	273	8	50.88	7.19	2.93
C1-6	C1-6.C1-other-pigs_seq_11270	511	C1-3	C1-3.C1-PGV_seq_8514	273	9	48.89	8.81	3.3
C1-6	C1-6.C1-other-pigs_seq_11272	508	C1-3	C1-3.C1-PGV_seq_8514	273	9	48.92	8.82	3.3
C1-6	C1-6.C1-other-pigs_seq_11275	505	C1-3	C1-3.C1-PGV_seq_8514	273	9	48.89	8.81	3.3
C1-6	C1-6.C1-other-pigs_seq_11278	304	C1-3	C1-3.C1-PGV_seq_8514	273	3	40.98	6.02	1.1
C1-6	C1-6.C1-other-pigs_seq_11281	506	C1-3	C1-3.C1-PGV_seq_8514	273	9	48.89	8.81	3.3
C1-6	C1-6.C1-other-pigs_seq_11284	415	C1-3	C1-3.C1-PGV_seq_8514	273	9	45.92	6.46	3.3
C1-6	C1-6.C1-other-pigs_seq_11286	505	C1-3	C1-3.C1-PGV_seq_8514	273	9	49.02	8.68	3.3
C1-6	C1-6.C1-other-pigs_seq_11289	506	C1-3	C1-3.C1-PGV_seq_8514	273	9	49.02	8.68	3.3
C1-6	C1-6.C1-other-pigs_seq_11292	330	C1-3	C1-3.C1-PGV_seq_8514	273	9	47.59	11.28	3.3
C1-6	C1-6.C1-PGV_seq_8685	343	C1-3	C1-3.C1-PGV_seq_8514	273	8	61.02	18	2.93
C1-6	C1-6.C1-PGV_seq_9157	340	C1-3	C1-3.C1-PGV_seq_8514	273	15	43.35	8.78	5.49
C1-6	C1-6.C1-PGV_seq_9430	423	C1-3	C1-3.C1-PGV_seq_8514	273	12	58.95	18.38	4.4
C1-6	C1-6.C1-PGV_seq_9456	343	C1-3	C1-3.C1-PGV_seq_8514	273	10	46.71	10.98	3.66
C2-1	C2-1.C2-other-pigs_seq_11123	182	C1-3	C1-3.C1-PGV_seq_8514	273	0	0	0	0
C2-1	C2-1.C2-other-pigs_seq_11260	204	C1-3	C1-3.C1-PGV_seq_8514	273	0	0	0	0
C2-1	C2-1.C2-PGV_seq_8223	189	C1-3	C1-3.C1-PGV_seq_8514	273	0	0	0	0
C2-1	C2-1.C2-PGV_seq_8382	225	C1-3	C1-3.C1-PGV_seq_8514	273	1	37.35	0	0.44
C2-1	C2-1.C2-PGV_seq_8431	225	C1-3	C1-3.C1-PGV_seq_8514	273	1	37.35	0	0.44
C2-1	C2-1.C2-PGV_seq_8609	193	C1-3	C1-3.C1-PGV_seq_8514	273	0	0	0	0
C2-1	C2-1.C2-PGV_seq_8756	226	C1-3	C1-3.C1-PGV_seq_8514	273	0	0	0	0
C2-1	C2-1.C2-PGV_seq_8801	225	C1-3	C1-3.C1-PGV_seq_8514	273	1	37.35	0	0.44
C2-1	C2-1.C2-PGV_seq_8930	225	C1-3	C1-3.C1-PGV_seq_8514	273	1	37.35	0	0.44
C2-1	C2-1.C2-PGV_seq_9109	194	C1-3	C1-3.C1-PGV_seq_8514	273	0	0	0	0
C2-1	C2-1.C2-PGV_seq_9184	192	C1-3	C1-3.C1-PGV_seq_8514	273	0	0	0	0
C2-1	C2-1.C2-PGV_seq_9447	195	C1-3	C1-3.C1-PGV_seq_8514	273	0	0	0	0
C3-1	C3-1.C3-PGV_seq_9113	212	C1-3	C1-3.C1-PGV_seq_8514	273	1	31.6	0	0.47
C3-1	C3-1.C3-PGV_seq_9202	211	C1-3	C1-3.C1-PGV_seq_8514	273	0	0	0	0
C3-2	C3-2.C3-other-pigs_seq_11209	271	C1-3	C1-3.C1-PGV_seq_8514	273	3	42.97	8.18	1.11
C3-2	C3-2.C3-other-pigs_seq_11268	224	C1-3	C1-3.C1-PGV_seq_8514	273	1	37.6	0	0.45
C3-2	C3-2.C3-PGV_seq_8415	226	C1-3	C1-3.C1-PGV_seq_8514	273	1	38.7	0	0.44
C3-2	C3-2.C3-PGV_seq_8524	249	C1-3	C1-3.C1-PGV_seq_8514	273	2	42.27	9.52	0.8
C3-2	C3-2.C3-PGV_seq_8921	226	C1-3	C1-3.C1-PGV_seq_8514	273	1	38.7	0	0.44
C3-2	C3-2.C3-PGV_seq_9075	250	C1-3	C1-3.C1-PGV_seq_8514	273	2	42.27	9.52	0.8
C3-2	C3-2.C3-PGV_seq_9258	223	C1-3	C1-3.C1-PGV_seq_8514	273	2	35.8	1.8	0.9
C3-2	C3-2.C3-PGV_seq_9296	222	C1-3	C1-3.C1-PGV_seq_8514	273	2	36.05	2.05	0.9
C4-1	C4-1.C4-other-pigs_seq_11184	337	C1-3	C1-3.C1-PGV_seq_8514	273	0	0	0	0
C4-2	C4-2.C4-other-pigs_seq_11208	176	C1-3	C1-3.C1-PGV_seq_8514	273	1	34	0	0.57
C4-2	C4-2.C4-PGV_seq_8499	207	C1-3	C1-3.C1-PGV_seq_8514	273	0	0	0	0
C4-2	C4-2.C4-PGV_seq_9137	209	C1-3	C1-3.C1-PGV_seq_8514	273	0	0	0	0
C4-2	C4-2.C4-PGV_seq_9292	238	C1-3	C1-3.C1-PGV_seq_8514	273	0	0	0	0
C4-2	C4-2.C4-PGV_seq_9306	238	C1-3	C1-3.C1-PGV_seq_8514	273	0	0	0	0
C4-3	C4-3.C4-PGV_seq_8338	366	C1-3	C1-3.C1-PGV_seq_8514	273	1	32.6	0	0.37
C4-3	C4-3.C4-PGV_seq_8395	374	C1-3	C1-3.C1-PGV_seq_8514	273	1	32.6	0	0.37
C4-3	C4-3.C4-PGV_seq_8607	225	C1-3	C1-3.C1-PGV_seq_8514	273	0	0	0	0
C4-3	C4-3.C4-PGV_seq_8834	226	C1-3	C1-3.C1-PGV_seq_8514	273	0	0	0	0
C4-3	C4-3.C4-PGV_seq_9132	225	C1-3	C1-3.C1-PGV_seq_8514	273	0	0	0	0
C4-3	C4-3.C4-PGV_seq_9180	226	C1-3	C1-3.C1-PGV_seq_8514	273	0	0	0	0
C5-1	C5-1.C5-PGV_seq_8659	226	C1-3	C1-3.C1-PGV_seq_8514	273	0	0	0	0
C5-1	C5-1.C5-PGV_seq_9204	224	C1-3	C1-3.C1-PGV_seq_8514	273	0	0	0	0
C6-1	C6-1.C6-PGV_seq_9174	278	C1-3	C1-3.C1-PGV_seq_8514	273	0	0	0	0
Reference	NC_015464	172	C1-3	C1-3.C1-PGV_seq_8514	273	0	0	0	0
Reference	NC_016163	343	C1-3	C1-3.C1-PGV_seq_8514	273	0	0	0	0
Reference	NC_018861	170	C1-3	C1-3.C1-PGV_seq_8514	273	1	43.05	0	0.59
Reference	NC_019487	241	C1-3	C1-3.C1-PGV_seq_8514	273	0	0	0	0
Reference	NC_024355	139	C1-3	C1-3.C1-PGV_seq_8514	273	0	0	0	0
Reference	NC_027341	185	C1-3	C1-3.C1-PGV_seq_8514	273	2	31.85	0.05	1.08
Reference	NC_030903	225	C1-3	C1-3.C1-PGV_seq_8514	273	0	0	0	0
Reference	NC_030949	68	C1-3	C1-3.C1-PGV_seq_8514	273	0	0	0	0
Reference	NC_030950	68	C1-3	C1-3.C1-PGV_seq_8514	273	0	0	0	0
Reference	NC_031039	296	C1-3	C1-3.C1-PGV_seq_8514	273	2	32.7	1.2	0.73
Reference	NC_031909	171	C1-3	C1-3.C1-PGV_seq_8514	273	0	0	0	0
Reference	NC_041879	85	C1-3	C1-3.C1-PGV_seq_8514	273	0	0	0	0
Reference	NC_043027	299	C1-3	C1-3.C1-PGV_seq_8514	273	3	33.15	1.71	1.1
Reference	NC_049857	166	C1-3	C1-3.C1-PGV_seq_8514	273	2	36.97	4.43	1.2
Reference	NC_070622	70	C1-3	C1-3.C1-PGV_seq_8514	273	0	0	0	0
Reference	NC_070623	71	C1-3	C1-3.C1-PGV_seq_8514	273	0	0	0	0
Reference	NC_070701	45	C1-3	C1-3.C1-PGV_seq_8514	273	1	32.8	0	2.22
Reference	NC_070717	45	C1-3	C1-3.C1-PGV_seq_8514	273	1	31.3	0	2.22
Reference	NC_070719	46	C1-3	C1-3.C1-PGV_seq_8514	273	0	0	0	0
C1-1	C1-1.C1-other-pigs_seq_11294	459	C1-3	C1-3.C1-PGV_seq_8559	273	3	44.97	8.56	1.1
C1-1	C1-1.C1-other-pigs_seq_11322	457	C1-3	C1-3.C1-PGV_seq_8559	273	3	44.97	8.56	1.1
C1-1	C1-1.C1-other-pigs_seq_11324	458	C1-3	C1-3.C1-PGV_seq_8559	273	3	44.97	8.56	1.1
C1-2	C1-2.C1-PGV_seq_9481	433	C1-3	C1-3.C1-PGV_seq_8559	273	6	44.77	8.42	2.2
C1-2	C1-2.C1-PGV_seq_9487	433	C1-3	C1-3.C1-PGV_seq_8559	273	6	44.77	8.42	2.2
C1-3	C1-3.C1-other-pigs_seq_11118	285	C1-3	C1-3.C1-PGV_seq_8559	273	57	53.11	15.18	20.88
C1-3	C1-3.C1-other-pigs_seq_11127	276	C1-3	C1-3.C1-PGV_seq_8559	273	244	94.88	8.12	89.38
C1-3	C1-3.C1-other-pigs_seq_11168	284	C1-3	C1-3.C1-PGV_seq_8559	273	246	93.1	9	90.11
C1-3	C1-3.C1-other-pigs_seq_11264	277	C1-3	C1-3.C1-PGV_seq_8559	273	244	94.55	9.24	89.38
C1-3	C1-3.C1-other-pigs_seq_11266	278	C1-3	C1-3.C1-PGV_seq_8559	273	244	94.54	9.26	89.38
C1-3	C1-3.C1-PGV_seq_8411	266	C1-3	C1-3.C1-PGV_seq_8559	273	251	97.43	5.82	94.36
C1-3	C1-3.C1-PGV_seq_8459	272	C1-3	C1-3.C1-PGV_seq_8559	273	252	97.33	6.01	92.65
C1-3	C1-3.C1-PGV_seq_8492	273	C1-3	C1-3.C1-PGV_seq_8559	273	273	100	0.04	100
C1-3	C1-3.C1-PGV_seq_8514	273	C1-3	C1-3.C1-PGV_seq_8559	273	251	96.96	6.65	91.94
C1-3	C1-3.C1-PGV_seq_8579	273	C1-3	C1-3.C1-PGV_seq_8559	273	253	96.97	6.65	92.67
C1-3	C1-3.C1-PGV_seq_8920	343	C1-3	C1-3.C1-PGV_seq_8559	273	50	47.78	9.54	18.32
C1-3	C1-3.C1-PGV_seq_8924	267	C1-3	C1-3.C1-PGV_seq_8559	273	251	97.43	5.82	94.01
C1-3	C1-3.C1-PGV_seq_8953	343	C1-3	C1-3.C1-PGV_seq_8559	273	50	47.78	9.54	18.32
C1-3	C1-3.C1-PGV_seq_8960	267	C1-3	C1-3.C1-PGV_seq_8559	273	251	97.42	5.83	94.01
C1-3	C1-3.C1-PGV_seq_8990	269	C1-3	C1-3.C1-PGV_seq_8559	273	253	97.34	5.86	94.05
C1-3	C1-3.C1-PGV_seq_8998	274	C1-3	C1-3.C1-PGV_seq_8559	273	273	99.98	0.25	100
C1-3	C1-3.C1-PGV_seq_9010	274	C1-3	C1-3.C1-PGV_seq_8559	273	252	96.97	6.66	92.31
C1-3	C1-3.C1-PGV_seq_9048	273	C1-3	C1-3.C1-PGV_seq_8559	273	273	99.98	0.26	100
C1-3	C1-3.C1-PGV_seq_9069	274	C1-3	C1-3.C1-PGV_seq_8559	273	253	96.97	6.65	92.67
C1-3	C1-3.C1-PGV_seq_9414	381	C1-3	C1-3.C1-PGV_seq_8559	273	60	47.54	9.69	21.98
C1-4	C1-4.C1-other-pigs_seq_11125	260	C1-3	C1-3.C1-PGV_seq_8559	273	3	35.82	2.35	1.15
C1-4	C1-4.C1-PGV_seq_8307	277	C1-3	C1-3.C1-PGV_seq_8559	273	2	43.25	4.35	0.73
C1-4	C1-4.C1-PGV_seq_8348	254	C1-3	C1-3.C1-PGV_seq_8559	273	3	35.28	2.05	1.18
C1-4	C1-4.C1-PGV_seq_8522	271	C1-3	C1-3.C1-PGV_seq_8559	273	3	41.43	4.65	1.11
C1-4	C1-4.C1-PGV_seq_8855	272	C1-3	C1-3.C1-PGV_seq_8559	273	2	38.05	0.15	0.74
C1-4	C1-4.C1-PGV_seq_8879	266	C1-3	C1-3.C1-PGV_seq_8559	273	2	43.25	4.35	0.75
C1-4	C1-4.C1-PGV_seq_8881	275	C1-3	C1-3.C1-PGV_seq_8559	273	1	38.7	0	0.37
C1-4	C1-4.C1-PGV_seq_8893	276	C1-3	C1-3.C1-PGV_seq_8559	273	1	38.7	0	0.37
C1-4	C1-4.C1-PGV_seq_9071	269	C1-3	C1-3.C1-PGV_seq_8559	273	3	41.43	4.65	1.12
C1-4	C1-4.C1-PGV_seq_9172	262	C1-3	C1-3.C1-PGV_seq_8559	273	3	35.5	2.17	1.15
C1-4	C1-4.C1-PGV_seq_9478	276	C1-3	C1-3.C1-PGV_seq_8559	273	1	38.7	0	0.37
C1-5	C1-5.C1-PGV_seq_8498	291	C1-3	C1-3.C1-PGV_seq_8559	273	3	36.15	3.03	1.1
C1-5	C1-5.C1-PGV_seq_8561	291	C1-3	C1-3.C1-PGV_seq_8559	273	3	36.15	3.03	1.1
C1-6	C1-6.C1-other-pigs_seq_11128	342	C1-3	C1-3.C1-PGV_seq_8559	273	9	52.07	11.83	3.3
C1-6	C1-6.C1-other-pigs_seq_11252	334	C1-3	C1-3.C1-PGV_seq_8559	273	8	48.08	9.56	2.93
C1-6	C1-6.C1-other-pigs_seq_11263	359	C1-3	C1-3.C1-PGV_seq_8559	273	8	50.23	7.26	2.93
C1-6	C1-6.C1-other-pigs_seq_11270	511	C1-3	C1-3.C1-PGV_seq_8559	273	9	48.33	8.71	3.3
C1-6	C1-6.C1-other-pigs_seq_11272	508	C1-3	C1-3.C1-PGV_seq_8559	273	9	48.36	8.72	3.3
C1-6	C1-6.C1-other-pigs_seq_11275	505	C1-3	C1-3.C1-PGV_seq_8559	273	9	48.33	8.71	3.3
C1-6	C1-6.C1-other-pigs_seq_11278	304	C1-3	C1-3.C1-PGV_seq_8559	273	3	40.78	5.84	1.1
C1-6	C1-6.C1-other-pigs_seq_11281	506	C1-3	C1-3.C1-PGV_seq_8559	273	9	48.33	8.71	3.3
C1-6	C1-6.C1-other-pigs_seq_11283	330	C1-3	C1-3.C1-PGV_seq_8559	273	7	51.33	11.62	2.56
C1-6	C1-6.C1-other-pigs_seq_11284	415	C1-3	C1-3.C1-PGV_seq_8559	273	8	46.07	7.28	2.93
C1-6	C1-6.C1-other-pigs_seq_11286	505	C1-3	C1-3.C1-PGV_seq_8559	273	9	48.42	8.59	3.3
C1-6	C1-6.C1-other-pigs_seq_11289	506	C1-3	C1-3.C1-PGV_seq_8559	273	9	48.42	8.59	3.3
C1-6	C1-6.C1-other-pigs_seq_11292	330	C1-3	C1-3.C1-PGV_seq_8559	273	7	51.33	11.62	2.56
C1-6	C1-6.C1-PGV_seq_8685	343	C1-3	C1-3.C1-PGV_seq_8559	273	7	58.56	18.18	2.56
C1-6	C1-6.C1-PGV_seq_9020	424	C1-3	C1-3.C1-PGV_seq_8559	273	11	57.39	19.05	4.03
C1-6	C1-6.C1-PGV_seq_9157	340	C1-3	C1-3.C1-PGV_seq_8559	273	14	43.24	8.99	5.13
C1-6	C1-6.C1-PGV_seq_9415	423	C1-3	C1-3.C1-PGV_seq_8559	273	12	56.62	17.36	4.4
C1-6	C1-6.C1-PGV_seq_9430	423	C1-3	C1-3.C1-PGV_seq_8559	273	12	56.62	17.36	4.4
C1-6	C1-6.C1-PGV_seq_9456	343	C1-3	C1-3.C1-PGV_seq_8559	273	8	49.86	11.94	2.93
C2-1	C2-1.C2-other-pigs_seq_11123	182	C1-3	C1-3.C1-PGV_seq_8559	273	0	0	0	0
C2-1	C2-1.C2-other-pigs_seq_11260	204	C1-3	C1-3.C1-PGV_seq_8559	273	0	0	0	0
C2-1	C2-1.C2-PGV_seq_8223	189	C1-3	C1-3.C1-PGV_seq_8559	273	0	0	0	0
C2-1	C2-1.C2-PGV_seq_8382	225	C1-3	C1-3.C1-PGV_seq_8559	273	1	37.6	0	0.44
C2-1	C2-1.C2-PGV_seq_8431	225	C1-3	C1-3.C1-PGV_seq_8559	273	1	37.6	0	0.44
C2-1	C2-1.C2-PGV_seq_8609	193	C1-3	C1-3.C1-PGV_seq_8559	273	0	0	0	0
C2-1	C2-1.C2-PGV_seq_8756	226	C1-3	C1-3.C1-PGV_seq_8559	273	0	0	0	0
C2-1	C2-1.C2-PGV_seq_8801	225	C1-3	C1-3.C1-PGV_seq_8559	273	1	37.6	0	0.44
C2-1	C2-1.C2-PGV_seq_8930	225	C1-3	C1-3.C1-PGV_seq_8559	273	1	37.6	0	0.44
C2-1	C2-1.C2-PGV_seq_8970	225	C1-3	C1-3.C1-PGV_seq_8559	273	1	37.6	0	0.44
C2-1	C2-1.C2-PGV_seq_9109	194	C1-3	C1-3.C1-PGV_seq_8559	273	0	0	0	0
C2-1	C2-1.C2-PGV_seq_9184	192	C1-3	C1-3.C1-PGV_seq_8559	273	0	0	0	0
C2-1	C2-1.C2-PGV_seq_9447	195	C1-3	C1-3.C1-PGV_seq_8559	273	0	0	0	0
C3-1	C3-1.C3-PGV_seq_9113	212	C1-3	C1-3.C1-PGV_seq_8559	273	1	31.6	0	0.47
C3-1	C3-1.C3-PGV_seq_9202	211	C1-3	C1-3.C1-PGV_seq_8559	273	0	0	0	0
C3-1	C3-1.C3-PGV_seq_9277	218	C1-3	C1-3.C1-PGV_seq_8559	273	0	0	0	0
C3-2	C3-2.C3-other-pigs_seq_11209	271	C1-3	C1-3.C1-PGV_seq_8559	273	3	42.85	8.34	1.11
C3-2	C3-2.C3-other-pigs_seq_11268	224	C1-3	C1-3.C1-PGV_seq_8559	273	1	38.1	0	0.45
C3-2	C3-2.C3-PGV_seq_8415	226	C1-3	C1-3.C1-PGV_seq_8559	273	1	39.2	0	0.44
C3-2	C3-2.C3-PGV_seq_8524	249	C1-3	C1-3.C1-PGV_seq_8559	273	2	42.1	9.7	0.8
C3-2	C3-2.C3-PGV_seq_8921	226	C1-3	C1-3.C1-PGV_seq_8559	273	1	39.2	0	0.44
C3-2	C3-2.C3-PGV_seq_8951	225	C1-3	C1-3.C1-PGV_seq_8559	273	1	39.2	0	0.44
C3-2	C3-2.C3-PGV_seq_9075	250	C1-3	C1-3.C1-PGV_seq_8559	273	2	42.1	9.7	0.8
C3-2	C3-2.C3-PGV_seq_9258	223	C1-3	C1-3.C1-PGV_seq_8559	273	1	38.1	0	0.45
C3-2	C3-2.C3-PGV_seq_9296	222	C1-3	C1-3.C1-PGV_seq_8559	273	1	38.7	0	0.45
C4-1	C4-1.C4-other-pigs_seq_11184	337	C1-3	C1-3.C1-PGV_seq_8559	273	0	0	0	0
C4-2	C4-2.C4-other-pigs_seq_11208	176	C1-3	C1-3.C1-PGV_seq_8559	273	1	34.7	0	0.57
C4-2	C4-2.C4-PGV_seq_8499	207	C1-3	C1-3.C1-PGV_seq_8559	273	0	0	0	0
C4-2	C4-2.C4-PGV_seq_9137	209	C1-3	C1-3.C1-PGV_seq_8559	273	0	0	0	0
C4-2	C4-2.C4-PGV_seq_9292	238	C1-3	C1-3.C1-PGV_seq_8559	273	0	0	0	0
C4-2	C4-2.C4-PGV_seq_9306	238	C1-3	C1-3.C1-PGV_seq_8559	273	0	0	0	0
C4-3	C4-3.C4-PGV_seq_8338	366	C1-3	C1-3.C1-PGV_seq_8559	273	1	32.5	0	0.37
C4-3	C4-3.C4-PGV_seq_8395	374	C1-3	C1-3.C1-PGV_seq_8559	273	1	32.5	0	0.37
C4-3	C4-3.C4-PGV_seq_8607	225	C1-3	C1-3.C1-PGV_seq_8559	273	0	0	0	0
C4-3	C4-3.C4-PGV_seq_8834	226	C1-3	C1-3.C1-PGV_seq_8559	273	0	0	0	0
C4-3	C4-3.C4-PGV_seq_9132	225	C1-3	C1-3.C1-PGV_seq_8559	273	0	0	0	0
C4-3	C4-3.C4-PGV_seq_9180	226	C1-3	C1-3.C1-PGV_seq_8559	273	0	0	0	0
C5-1	C5-1.C5-PGV_seq_8659	226	C1-3	C1-3.C1-PGV_seq_8559	273	0	0	0	0
C5-1	C5-1.C5-PGV_seq_9204	224	C1-3	C1-3.C1-PGV_seq_8559	273	0	0	0	0
C6-1	C6-1.C6-PGV_seq_9174	278	C1-3	C1-3.C1-PGV_seq_8559	273	0	0	0	0
Reference	NC_015464	172	C1-3	C1-3.C1-PGV_seq_8559	273	0	0	0	0
Reference	NC_016163	343	C1-3	C1-3.C1-PGV_seq_8559	273	0	0	0	0
Reference	NC_018861	170	C1-3	C1-3.C1-PGV_seq_8559	273	1	43.05	0	0.59
Reference	NC_019487	241	C1-3	C1-3.C1-PGV_seq_8559	273	0	0	0	0
Reference	NC_024355	139	C1-3	C1-3.C1-PGV_seq_8559	273	0	0	0	0
Reference	NC_027341	185	C1-3	C1-3.C1-PGV_seq_8559	273	2	32.02	0.22	1.08
Reference	NC_030903	225	C1-3	C1-3.C1-PGV_seq_8559	273	1	30.2	0	0.44
Reference	NC_030949	68	C1-3	C1-3.C1-PGV_seq_8559	273	0	0	0	0
Reference	NC_030950	68	C1-3	C1-3.C1-PGV_seq_8559	273	0	0	0	0
Reference	NC_031039	296	C1-3	C1-3.C1-PGV_seq_8559	273	2	32.7	1.2	0.73
Reference	NC_031909	171	C1-3	C1-3.C1-PGV_seq_8559	273	0	0	0	0
Reference	NC_041879	85	C1-3	C1-3.C1-PGV_seq_8559	273	0	0	0	0
Reference	NC_043027	299	C1-3	C1-3.C1-PGV_seq_8559	273	3	33.07	1.94	1.1
Reference	NC_049854	178	C1-3	C1-3.C1-PGV_seq_8559	273	2	33.2	1.9	1.12
Reference	NC_049856	193	C1-3	C1-3.C1-PGV_seq_8559	273	0	0	0	0
Reference	NC_049857	166	C1-3	C1-3.C1-PGV_seq_8559	273	2	36.52	3.98	1.2
Reference	NC_070622	70	C1-3	C1-3.C1-PGV_seq_8559	273	0	0	0	0
Reference	NC_070623	71	C1-3	C1-3.C1-PGV_seq_8559	273	0	0	0	0
Reference	NC_070701	45	C1-3	C1-3.C1-PGV_seq_8559	273	1	32.45	0	2.22
Reference	NC_070717	45	C1-3	C1-3.C1-PGV_seq_8559	273	1	30.3	0	2.22
Reference	NC_070719	46	C1-3	C1-3.C1-PGV_seq_8559	273	0	0	0	0
Reference	NC_071050	232	C1-3	C1-3.C1-PGV_seq_8559	273	2	45.48	1.02	0.86
C1-3	C1-3.C1-other-pigs_seq_11127	276	C1-3	C1-3.C1-PGV_seq_8579	273	253	94.25	9.05	92.67
C1-3	C1-3.C1-PGV_seq_9069	274	C1-3	C1-3.C1-PGV_seq_8579	273	271	100	0.05	99.27
C1-4	C1-4.C1-PGV_seq_8307	277	C1-3	C1-3.C1-PGV_seq_8579	273	2	43.85	4.95	0.73
C1-4	C1-4.C1-PGV_seq_8881	275	C1-3	C1-3.C1-PGV_seq_8579	273	1	38.9	0	0.37
C1-6	C1-6.C1-other-pigs_seq_11278	304	C1-3	C1-3.C1-PGV_seq_8579	273	3	40.98	6.02	1.1
C1-6	C1-6.C1-other-pigs_seq_11286	505	C1-3	C1-3.C1-PGV_seq_8579	273	9	49.02	8.68	3.3
C1-6	C1-6.C1-PGV_seq_9157	340	C1-3	C1-3.C1-PGV_seq_8579	273	15	43.35	8.78	5.49
C4-2	C4-2.C4-PGV_seq_9137	209	C1-3	C1-3.C1-PGV_seq_8579	273	0	0	0	0
C4-3	C4-3.C4-PGV_seq_8395	374	C1-3	C1-3.C1-PGV_seq_8579	273	1	32.6	0	0.37
Reference	NC_024355	139	C1-3	C1-3.C1-PGV_seq_8579	273	0	0	0	0
Reference	NC_027341	185	C1-3	C1-3.C1-PGV_seq_8579	273	2	31.85	0.05	1.08
C1-1	C1-1.C1-other-pigs_seq_11322	457	C1-3	C1-3.C1-PGV_seq_8920	343	3	39.47	2.9	0.87
C1-1	C1-1.C1-other-pigs_seq_11324	458	C1-3	C1-3.C1-PGV_seq_8920	343	3	39.47	2.9	0.87
C1-2	C1-2.C1-PGV_seq_9487	433	C1-3	C1-3.C1-PGV_seq_8920	343	9	51.18	12.69	2.62
C1-3	C1-3.C1-other-pigs_seq_11118	285	C1-3	C1-3.C1-PGV_seq_8920	343	57	50.45	12.59	20
C1-3	C1-3.C1-other-pigs_seq_11127	276	C1-3	C1-3.C1-PGV_seq_8920	343	45	47.95	9.5	16.3
C1-3	C1-3.C1-other-pigs_seq_11264	277	C1-3	C1-3.C1-PGV_seq_8920	343	50	47.8	9.54	18.05
C1-3	C1-3.C1-PGV_seq_8459	272	C1-3	C1-3.C1-PGV_seq_8920	343	50	48.05	9.67	18.38
C1-3	C1-3.C1-PGV_seq_8492	273	C1-3	C1-3.C1-PGV_seq_8920	343	50	47.78	9.54	18.32
C1-3	C1-3.C1-PGV_seq_8579	273	C1-3	C1-3.C1-PGV_seq_8920	343	51	47.93	9.59	18.68
C1-3	C1-3.C1-PGV_seq_9048	273	C1-3	C1-3.C1-PGV_seq_8920	343	50	47.78	9.54	18.32
C1-3	C1-3.C1-PGV_seq_9069	274	C1-3	C1-3.C1-PGV_seq_8920	343	50	47.97	9.69	18.25
C1-4	C1-4.C1-PGV_seq_8307	277	C1-3	C1-3.C1-PGV_seq_8920	343	1	49.2	0	0.36
C1-4	C1-4.C1-PGV_seq_8879	266	C1-3	C1-3.C1-PGV_seq_8920	343	1	49.2	0	0.38
C1-4	C1-4.C1-PGV_seq_8881	275	C1-3	C1-3.C1-PGV_seq_8920	343	3	51.53	5.77	1.09
C1-4	C1-4.C1-PGV_seq_8893	276	C1-3	C1-3.C1-PGV_seq_8920	343	3	51.53	5.77	1.09
C1-4	C1-4.C1-PGV_seq_9172	262	C1-3	C1-3.C1-PGV_seq_8920	343	1	47.9	0	0.38
C1-4	C1-4.C1-PGV_seq_9478	276	C1-3	C1-3.C1-PGV_seq_8920	343	3	51.53	5.77	1.09
C1-5	C1-5.C1-PGV_seq_8498	291	C1-3	C1-3.C1-PGV_seq_8920	343	8	49.55	11.96	2.75
C1-6	C1-6.C1-other-pigs_seq_11263	359	C1-3	C1-3.C1-PGV_seq_8920	343	21	58.64	14.7	6.12
C1-6	C1-6.C1-other-pigs_seq_11270	511	C1-3	C1-3.C1-PGV_seq_8920	343	23	61.55	14.87	6.71
C1-6	C1-6.C1-other-pigs_seq_11272	508	C1-3	C1-3.C1-PGV_seq_8920	343	21	59.45	13.75	6.12
C1-6	C1-6.C1-other-pigs_seq_11275	505	C1-3	C1-3.C1-PGV_seq_8920	343	21	59.43	13.74	6.12
C1-6	C1-6.C1-other-pigs_seq_11278	304	C1-3	C1-3.C1-PGV_seq_8920	343	5	53.29	11.85	1.64
C1-6	C1-6.C1-other-pigs_seq_11286	505	C1-3	C1-3.C1-PGV_seq_8920	343	23	57.58	13.2	6.71
C1-6	C1-6.C1-other-pigs_seq_11292	330	C1-3	C1-3.C1-PGV_seq_8920	343	19	54.5	14.61	5.76
C1-6	C1-6.C1-PGV_seq_8685	343	C1-3	C1-3.C1-PGV_seq_8920	343	14	50.21	11.96	4.08
C1-6	C1-6.C1-PGV_seq_9157	340	C1-3	C1-3.C1-PGV_seq_8920	343	14	52.19	15.83	4.12
C1-6	C1-6.C1-PGV_seq_9430	423	C1-3	C1-3.C1-PGV_seq_8920	343	20	51.79	11.48	5.83
C1-6	C1-6.C1-PGV_seq_9456	343	C1-3	C1-3.C1-PGV_seq_8920	343	19	55.27	15	5.54
C2-1	C2-1.C2-other-pigs_seq_11123	182	C1-3	C1-3.C1-PGV_seq_8920	343	0	0	0	0
C2-1	C2-1.C2-PGV_seq_8223	189	C1-3	C1-3.C1-PGV_seq_8920	343	0	0	0	0
C2-1	C2-1.C2-PGV_seq_8431	225	C1-3	C1-3.C1-PGV_seq_8920	343	0	0	0	0
C2-1	C2-1.C2-PGV_seq_8609	193	C1-3	C1-3.C1-PGV_seq_8920	343	0	0	0	0
C2-1	C2-1.C2-PGV_seq_8756	226	C1-3	C1-3.C1-PGV_seq_8920	343	0	0	0	0
C2-1	C2-1.C2-PGV_seq_9109	194	C1-3	C1-3.C1-PGV_seq_8920	343	0	0	0	0
C2-1	C2-1.C2-PGV_seq_9447	195	C1-3	C1-3.C1-PGV_seq_8920	343	0	0	0	0
C3-1	C3-1.C3-PGV_seq_9113	212	C1-3	C1-3.C1-PGV_seq_8920	343	0	0	0	0
C3-1	C3-1.C3-PGV_seq_9202	211	C1-3	C1-3.C1-PGV_seq_8920	343	0	0	0	0
C3-2	C3-2.C3-other-pigs_seq_11268	224	C1-3	C1-3.C1-PGV_seq_8920	343	2	37.95	4	0.89
C3-2	C3-2.C3-PGV_seq_8524	249	C1-3	C1-3.C1-PGV_seq_8920	343	1	47.4	0	0.4
C3-2	C3-2.C3-PGV_seq_9075	250	C1-3	C1-3.C1-PGV_seq_8920	343	1	47.4	0	0.4
C3-2	C3-2.C3-PGV_seq_9258	223	C1-3	C1-3.C1-PGV_seq_8920	343	2	38.5	3.45	0.9
C3-2	C3-2.C3-PGV_seq_9296	222	C1-3	C1-3.C1-PGV_seq_8920	343	2	38.5	3.45	0.9
C4-1	C4-1.C4-other-pigs_seq_11184	337	C1-3	C1-3.C1-PGV_seq_8920	343	1	42.45	0	0.3
C4-2	C4-2.C4-other-pigs_seq_11208	176	C1-3	C1-3.C1-PGV_seq_8920	343	0	0	0	0
C4-2	C4-2.C4-PGV_seq_9137	209	C1-3	C1-3.C1-PGV_seq_8920	343	0	0	0	0
C4-2	C4-2.C4-PGV_seq_9306	238	C1-3	C1-3.C1-PGV_seq_8920	343	0	0	0	0
C4-3	C4-3.C4-PGV_seq_8395	374	C1-3	C1-3.C1-PGV_seq_8920	343	0	0	0	0
C4-3	C4-3.C4-PGV_seq_8607	225	C1-3	C1-3.C1-PGV_seq_8920	343	0	0	0	0
C4-3	C4-3.C4-PGV_seq_8834	226	C1-3	C1-3.C1-PGV_seq_8920	343	0	0	0	0
C4-3	C4-3.C4-PGV_seq_9132	225	C1-3	C1-3.C1-PGV_seq_8920	343	0	0	0	0
C5-1	C5-1.C5-PGV_seq_9204	224	C1-3	C1-3.C1-PGV_seq_8920	343	0	0	0	0
C6-1	C6-1.C6-PGV_seq_9174	278	C1-3	C1-3.C1-PGV_seq_8920	343	2	35.8	0	0.72
Reference	NC_018861	170	C1-3	C1-3.C1-PGV_seq_8920	343	1	30.3	0	0.59
Reference	NC_024355	139	C1-3	C1-3.C1-PGV_seq_8920	343	0	0	0	0
Reference	NC_027341	185	C1-3	C1-3.C1-PGV_seq_8920	343	1	33.3	0	0.54
Reference	NC_030949	68	C1-3	C1-3.C1-PGV_seq_8920	343	0	0	0	0
Reference	NC_030950	68	C1-3	C1-3.C1-PGV_seq_8920	343	0	0	0	0
Reference	NC_031909	171	C1-3	C1-3.C1-PGV_seq_8920	343	0	0	0	0
Reference	NC_041879	85	C1-3	C1-3.C1-PGV_seq_8920	343	0	0	0	0
Reference	NC_043027	299	C1-3	C1-3.C1-PGV_seq_8920	343	0	0	0	0
Reference	NC_049857	166	C1-3	C1-3.C1-PGV_seq_8920	343	0	0	0	0
Reference	NC_070622	70	C1-3	C1-3.C1-PGV_seq_8920	343	0	0	0	0
Reference	NC_070701	45	C1-3	C1-3.C1-PGV_seq_8920	343	0	0	0	0
C1-1	C1-1.C1-other-pigs_seq_11294	459	C1-3	C1-3.C1-PGV_seq_8924	267	3	44.97	8.56	1.12
C1-1	C1-1.C1-other-pigs_seq_11322	457	C1-3	C1-3.C1-PGV_seq_8924	267	3	44.97	8.56	1.12
C1-1	C1-1.C1-other-pigs_seq_11324	458	C1-3	C1-3.C1-PGV_seq_8924	267	3	44.97	8.56	1.12
C1-2	C1-2.C1-PGV_seq_9487	433	C1-3	C1-3.C1-PGV_seq_8924	267	6	45.32	7.97	2.25
C1-3	C1-3.C1-other-pigs_seq_11118	285	C1-3	C1-3.C1-PGV_seq_8924	267	60	55.82	18.15	22.47
C1-3	C1-3.C1-other-pigs_seq_11127	276	C1-3	C1-3.C1-PGV_seq_8924	267	244	94.59	8.6	91.39
C1-3	C1-3.C1-other-pigs_seq_11264	277	C1-3	C1-3.C1-PGV_seq_8924	267	244	94.01	10.05	91.39
C1-3	C1-3.C1-other-pigs_seq_11266	278	C1-3	C1-3.C1-PGV_seq_8924	267	244	94	10.06	91.39
C1-3	C1-3.C1-PGV_seq_8459	272	C1-3	C1-3.C1-PGV_seq_8924	267	266	98.99	3.05	99.63
C1-3	C1-3.C1-PGV_seq_8492	273	C1-3	C1-3.C1-PGV_seq_8924	267	251	97.44	5.82	94.01
C1-3	C1-3.C1-PGV_seq_8579	273	C1-3	C1-3.C1-PGV_seq_8924	267	263	99.09	3.05	98.5
C1-3	C1-3.C1-PGV_seq_8920	343	C1-3	C1-3.C1-PGV_seq_8924	267	49	48.17	9.76	18.35
C1-3	C1-3.C1-PGV_seq_9048	273	C1-3	C1-3.C1-PGV_seq_8924	267	251	97.42	5.82	94.01
C1-3	C1-3.C1-PGV_seq_9069	274	C1-3	C1-3.C1-PGV_seq_8924	267	264	99.09	3.04	98.88
C1-3	C1-3.C1-PGV_seq_9414	381	C1-3	C1-3.C1-PGV_seq_8924	267	58	47.87	9.4	21.72
C1-4	C1-4.C1-PGV_seq_8307	277	C1-3	C1-3.C1-PGV_seq_8924	267	2	43.75	5.05	0.75
C1-4	C1-4.C1-PGV_seq_8879	266	C1-3	C1-3.C1-PGV_seq_8924	267	2	43.75	5.05	0.75
C1-4	C1-4.C1-PGV_seq_8881	275	C1-3	C1-3.C1-PGV_seq_8924	267	1	38.9	0	0.37
C1-4	C1-4.C1-PGV_seq_8893	276	C1-3	C1-3.C1-PGV_seq_8924	267	1	38.9	0	0.37
C1-4	C1-4.C1-PGV_seq_9172	262	C1-3	C1-3.C1-PGV_seq_8924	267	4	35.31	1.91	1.53
C1-4	C1-4.C1-PGV_seq_9478	276	C1-3	C1-3.C1-PGV_seq_8924	267	1	38.9	0	0.37
C1-5	C1-5.C1-PGV_seq_8498	291	C1-3	C1-3.C1-PGV_seq_8924	267	2	34.65	2.65	0.75
C1-5	C1-5.C1-PGV_seq_8561	291	C1-3	C1-3.C1-PGV_seq_8924	267	2	34.65	2.65	0.75
C1-6	C1-6.C1-other-pigs_seq_11252	334	C1-3	C1-3.C1-PGV_seq_8924	267	9	45.95	9.07	3.37
C1-6	C1-6.C1-other-pigs_seq_11263	359	C1-3	C1-3.C1-PGV_seq_8924	267	8	50.88	7.19	3
C1-6	C1-6.C1-other-pigs_seq_11270	511	C1-3	C1-3.C1-PGV_seq_8924	267	9	48.89	8.81	3.37
C1-6	C1-6.C1-other-pigs_seq_11272	508	C1-3	C1-3.C1-PGV_seq_8924	267	9	48.92	8.82	3.37
C1-6	C1-6.C1-other-pigs_seq_11275	505	C1-3	C1-3.C1-PGV_seq_8924	267	9	48.89	8.81	3.37
C1-6	C1-6.C1-other-pigs_seq_11278	304	C1-3	C1-3.C1-PGV_seq_8924	267	3	40.98	6.02	1.12
C1-6	C1-6.C1-other-pigs_seq_11281	506	C1-3	C1-3.C1-PGV_seq_8924	267	9	48.89	8.81	3.37
C1-6	C1-6.C1-other-pigs_seq_11286	505	C1-3	C1-3.C1-PGV_seq_8924	267	9	49.02	8.68	3.37
C1-6	C1-6.C1-other-pigs_seq_11289	506	C1-3	C1-3.C1-PGV_seq_8924	267	9	49.02	8.68	3.37
C1-6	C1-6.C1-other-pigs_seq_11292	330	C1-3	C1-3.C1-PGV_seq_8924	267	8	48.64	11.56	3
C1-6	C1-6.C1-PGV_seq_8685	343	C1-3	C1-3.C1-PGV_seq_8924	267	8	60.83	18.01	3
C1-6	C1-6.C1-PGV_seq_9157	340	C1-3	C1-3.C1-PGV_seq_8924	267	15	43.39	8.76	5.62
C1-6	C1-6.C1-PGV_seq_9430	423	C1-3	C1-3.C1-PGV_seq_8924	267	12	59.22	18.34	4.49
C1-6	C1-6.C1-PGV_seq_9456	343	C1-3	C1-3.C1-PGV_seq_8924	267	9	47.57	11.26	3.37
C2-1	C2-1.C2-other-pigs_seq_11123	182	C1-3	C1-3.C1-PGV_seq_8924	267	0	0	0	0
C2-1	C2-1.C2-other-pigs_seq_11260	204	C1-3	C1-3.C1-PGV_seq_8924	267	0	0	0	0
C2-1	C2-1.C2-PGV_seq_8223	189	C1-3	C1-3.C1-PGV_seq_8924	267	0	0	0	0
C2-1	C2-1.C2-PGV_seq_8382	225	C1-3	C1-3.C1-PGV_seq_8924	267	1	37.35	0	0.44
C2-1	C2-1.C2-PGV_seq_8431	225	C1-3	C1-3.C1-PGV_seq_8924	267	1	37.35	0	0.44
C2-1	C2-1.C2-PGV_seq_8609	193	C1-3	C1-3.C1-PGV_seq_8924	267	0	0	0	0
C2-1	C2-1.C2-PGV_seq_8756	226	C1-3	C1-3.C1-PGV_seq_8924	267	0	0	0	0
C2-1	C2-1.C2-PGV_seq_9109	194	C1-3	C1-3.C1-PGV_seq_8924	267	0	0	0	0
C2-1	C2-1.C2-PGV_seq_9184	192	C1-3	C1-3.C1-PGV_seq_8924	267	0	0	0	0
C2-1	C2-1.C2-PGV_seq_9447	195	C1-3	C1-3.C1-PGV_seq_8924	267	0	0	0	0
C3-1	C3-1.C3-PGV_seq_9113	212	C1-3	C1-3.C1-PGV_seq_8924	267	1	31.6	0	0.47
C3-1	C3-1.C3-PGV_seq_9202	211	C1-3	C1-3.C1-PGV_seq_8924	267	0	0	0	0
C3-2	C3-2.C3-other-pigs_seq_11209	271	C1-3	C1-3.C1-PGV_seq_8924	267	3	42.97	8.18	1.12
C3-2	C3-2.C3-other-pigs_seq_11268	224	C1-3	C1-3.C1-PGV_seq_8924	267	1	37.6	0	0.45
C3-2	C3-2.C3-PGV_seq_8524	249	C1-3	C1-3.C1-PGV_seq_8924	267	2	42.27	9.52	0.8
C3-2	C3-2.C3-PGV_seq_8921	226	C1-3	C1-3.C1-PGV_seq_8924	267	1	38.7	0	0.44
C3-2	C3-2.C3-PGV_seq_9075	250	C1-3	C1-3.C1-PGV_seq_8924	267	2	42.27	9.52	0.8
C3-2	C3-2.C3-PGV_seq_9258	223	C1-3	C1-3.C1-PGV_seq_8924	267	2	35.8	1.8	0.9
C3-2	C3-2.C3-PGV_seq_9296	222	C1-3	C1-3.C1-PGV_seq_8924	267	2	36.05	2.05	0.9
C4-1	C4-1.C4-other-pigs_seq_11184	337	C1-3	C1-3.C1-PGV_seq_8924	267	0	0	0	0
C4-2	C4-2.C4-other-pigs_seq_11208	176	C1-3	C1-3.C1-PGV_seq_8924	267	1	34	0	0.57
C4-2	C4-2.C4-PGV_seq_9137	209	C1-3	C1-3.C1-PGV_seq_8924	267	0	0	0	0
C4-2	C4-2.C4-PGV_seq_9292	238	C1-3	C1-3.C1-PGV_seq_8924	267	0	0	0	0
C4-2	C4-2.C4-PGV_seq_9306	238	C1-3	C1-3.C1-PGV_seq_8924	267	0	0	0	0
C4-3	C4-3.C4-PGV_seq_8338	366	C1-3	C1-3.C1-PGV_seq_8924	267	1	32.6	0	0.37
C4-3	C4-3.C4-PGV_seq_8395	374	C1-3	C1-3.C1-PGV_seq_8924	267	1	32.6	0	0.37
C4-3	C4-3.C4-PGV_seq_8607	225	C1-3	C1-3.C1-PGV_seq_8924	267	0	0	0	0
C4-3	C4-3.C4-PGV_seq_8834	226	C1-3	C1-3.C1-PGV_seq_8924	267	0	0	0	0
C4-3	C4-3.C4-PGV_seq_9132	225	C1-3	C1-3.C1-PGV_seq_8924	267	0	0	0	0
C4-3	C4-3.C4-PGV_seq_9180	226	C1-3	C1-3.C1-PGV_seq_8924	267	0	0	0	0
C5-1	C5-1.C5-PGV_seq_9204	224	C1-3	C1-3.C1-PGV_seq_8924	267	0	0	0	0
C6-1	C6-1.C6-PGV_seq_9174	278	C1-3	C1-3.C1-PGV_seq_8924	267	0	0	0	0
Reference	NC_018861	170	C1-3	C1-3.C1-PGV_seq_8924	267	1	43.05	0	0.59
Reference	NC_024355	139	C1-3	C1-3.C1-PGV_seq_8924	267	0	0	0	0
Reference	NC_027341	185	C1-3	C1-3.C1-PGV_seq_8924	267	2	32.02	0.22	1.08
Reference	NC_030903	225	C1-3	C1-3.C1-PGV_seq_8924	267	0	0	0	0
Reference	NC_030949	68	C1-3	C1-3.C1-PGV_seq_8924	267	0	0	0	0
Reference	NC_030950	68	C1-3	C1-3.C1-PGV_seq_8924	267	0	0	0	0
Reference	NC_031909	171	C1-3	C1-3.C1-PGV_seq_8924	267	0	0	0	0
Reference	NC_041879	85	C1-3	C1-3.C1-PGV_seq_8924	267	0	0	0	0
Reference	NC_043027	299	C1-3	C1-3.C1-PGV_seq_8924	267	3	33.25	1.84	1.12
Reference	NC_049857	166	C1-3	C1-3.C1-PGV_seq_8924	267	2	37.25	4.15	1.2
Reference	NC_070622	70	C1-3	C1-3.C1-PGV_seq_8924	267	0	0	0	0
Reference	NC_070623	71	C1-3	C1-3.C1-PGV_seq_8924	267	0	0	0	0
Reference	NC_070701	45	C1-3	C1-3.C1-PGV_seq_8924	267	1	32.8	0	2.22
Reference	NC_070717	45	C1-3	C1-3.C1-PGV_seq_8924	267	1	31.3	0	2.22
Reference	NC_070719	46	C1-3	C1-3.C1-PGV_seq_8924	267	0	0	0	0
C1-1	C1-1.C1-other-pigs_seq_11294	459	C1-3	C1-3.C1-PGV_seq_8953	343	3	39.47	2.9	0.87
C1-1	C1-1.C1-other-pigs_seq_11322	457	C1-3	C1-3.C1-PGV_seq_8953	343	3	39.47	2.9	0.87
C1-1	C1-1.C1-other-pigs_seq_11324	458	C1-3	C1-3.C1-PGV_seq_8953	343	3	39.47	2.9	0.87
C1-2	C1-2.C1-PGV_seq_9481	433	C1-3	C1-3.C1-PGV_seq_8953	343	9	51.18	12.69	2.62
C1-2	C1-2.C1-PGV_seq_9487	433	C1-3	C1-3.C1-PGV_seq_8953	343	9	51.18	12.69	2.62
C1-3	C1-3.C1-other-pigs_seq_11118	285	C1-3	C1-3.C1-PGV_seq_8953	343	57	50.45	12.59	20
C1-3	C1-3.C1-other-pigs_seq_11127	276	C1-3	C1-3.C1-PGV_seq_8953	343	45	47.95	9.5	16.3
C1-3	C1-3.C1-other-pigs_seq_11168	284	C1-3	C1-3.C1-PGV_seq_8953	343	49	47.91	9.5	17.25
C1-3	C1-3.C1-other-pigs_seq_11264	277	C1-3	C1-3.C1-PGV_seq_8953	343	50	47.8	9.54	18.05
C1-3	C1-3.C1-other-pigs_seq_11266	278	C1-3	C1-3.C1-PGV_seq_8953	343	50	47.8	9.54	17.99
C1-3	C1-3.C1-PGV_seq_8411	266	C1-3	C1-3.C1-PGV_seq_8953	343	49	48.17	9.76	18.42
C1-3	C1-3.C1-PGV_seq_8459	272	C1-3	C1-3.C1-PGV_seq_8953	343	50	48.05	9.67	18.38
C1-3	C1-3.C1-PGV_seq_8492	273	C1-3	C1-3.C1-PGV_seq_8953	343	50	47.78	9.54	18.32
C1-3	C1-3.C1-PGV_seq_8579	273	C1-3	C1-3.C1-PGV_seq_8953	343	51	47.93	9.59	18.68
C1-3	C1-3.C1-PGV_seq_8920	343	C1-3	C1-3.C1-PGV_seq_8953	343	343	100	0.04	100
C1-3	C1-3.C1-PGV_seq_8924	267	C1-3	C1-3.C1-PGV_seq_8953	343	49	48.17	9.76	18.35
C1-3	C1-3.C1-PGV_seq_8960	267	C1-3	C1-3.C1-PGV_seq_8953	343	49	48.18	9.76	18.35
C1-3	C1-3.C1-PGV_seq_8998	274	C1-3	C1-3.C1-PGV_seq_8953	343	50	47.78	9.54	18.25
C1-3	C1-3.C1-PGV_seq_9010	274	C1-3	C1-3.C1-PGV_seq_8953	343	49	48.08	9.76	17.88
C1-3	C1-3.C1-PGV_seq_9048	273	C1-3	C1-3.C1-PGV_seq_8953	343	50	47.78	9.54	18.32
C1-3	C1-3.C1-PGV_seq_9069	274	C1-3	C1-3.C1-PGV_seq_8953	343	50	47.97	9.69	18.25
C1-3	C1-3.C1-PGV_seq_9414	381	C1-3	C1-3.C1-PGV_seq_8953	343	300	94.71	8.64	87.46
C1-4	C1-4.C1-other-pigs_seq_11125	260	C1-3	C1-3.C1-PGV_seq_8953	343	2	44.6	3.7	0.77
C1-4	C1-4.C1-PGV_seq_8307	277	C1-3	C1-3.C1-PGV_seq_8953	343	1	49.2	0	0.36
C1-4	C1-4.C1-PGV_seq_8855	272	C1-3	C1-3.C1-PGV_seq_8953	343	3	49.7	5.59	1.1
C1-4	C1-4.C1-PGV_seq_8879	266	C1-3	C1-3.C1-PGV_seq_8953	343	1	49.2	0	0.38
C1-4	C1-4.C1-PGV_seq_8881	275	C1-3	C1-3.C1-PGV_seq_8953	343	3	51.53	5.77	1.09
C1-4	C1-4.C1-PGV_seq_8893	276	C1-3	C1-3.C1-PGV_seq_8953	343	3	51.53	5.77	1.09
C1-4	C1-4.C1-PGV_seq_9071	269	C1-3	C1-3.C1-PGV_seq_8953	343	3	49.53	5.36	1.12
C1-4	C1-4.C1-PGV_seq_9172	262	C1-3	C1-3.C1-PGV_seq_8953	343	1	47.9	0	0.38
C1-4	C1-4.C1-PGV_seq_9478	276	C1-3	C1-3.C1-PGV_seq_8953	343	3	51.53	5.77	1.09
C1-5	C1-5.C1-PGV_seq_8498	291	C1-3	C1-3.C1-PGV_seq_8953	343	8	49.55	11.96	2.75
C1-5	C1-5.C1-PGV_seq_8561	291	C1-3	C1-3.C1-PGV_seq_8953	343	8	49.55	11.96	2.75
C1-6	C1-6.C1-other-pigs_seq_11252	334	C1-3	C1-3.C1-PGV_seq_8953	343	17	51.74	12.79	5.09
C1-6	C1-6.C1-other-pigs_seq_11263	359	C1-3	C1-3.C1-PGV_seq_8953	343	21	58.64	14.7	6.12
C1-6	C1-6.C1-other-pigs_seq_11270	511	C1-3	C1-3.C1-PGV_seq_8953	343	23	61.55	14.87	6.71
C1-6	C1-6.C1-other-pigs_seq_11272	508	C1-3	C1-3.C1-PGV_seq_8953	343	21	59.45	13.75	6.12
C1-6	C1-6.C1-other-pigs_seq_11275	505	C1-3	C1-3.C1-PGV_seq_8953	343	21	59.43	13.74	6.12
C1-6	C1-6.C1-other-pigs_seq_11278	304	C1-3	C1-3.C1-PGV_seq_8953	343	5	53.29	11.85	1.64
C1-6	C1-6.C1-other-pigs_seq_11281	506	C1-3	C1-3.C1-PGV_seq_8953	343	21	59.43	13.74	6.12
C1-6	C1-6.C1-other-pigs_seq_11286	505	C1-3	C1-3.C1-PGV_seq_8953	343	23	57.58	13.2	6.71
C1-6	C1-6.C1-other-pigs_seq_11289	506	C1-3	C1-3.C1-PGV_seq_8953	343	23	57.58	13.2	6.71
C1-6	C1-6.C1-other-pigs_seq_11292	330	C1-3	C1-3.C1-PGV_seq_8953	343	19	54.5	14.61	5.76
C1-6	C1-6.C1-PGV_seq_8685	343	C1-3	C1-3.C1-PGV_seq_8953	343	14	50.21	11.96	4.08
C1-6	C1-6.C1-PGV_seq_9157	340	C1-3	C1-3.C1-PGV_seq_8953	343	14	52.19	15.83	4.12
C1-6	C1-6.C1-PGV_seq_9430	423	C1-3	C1-3.C1-PGV_seq_8953	343	20	51.79	11.48	5.83
C1-6	C1-6.C1-PGV_seq_9456	343	C1-3	C1-3.C1-PGV_seq_8953	343	19	55.27	15	5.54
C2-1	C2-1.C2-other-pigs_seq_11123	182	C1-3	C1-3.C1-PGV_seq_8953	343	0	0	0	0
C2-1	C2-1.C2-other-pigs_seq_11260	204	C1-3	C1-3.C1-PGV_seq_8953	343	0	0	0	0
C2-1	C2-1.C2-PGV_seq_8223	189	C1-3	C1-3.C1-PGV_seq_8953	343	0	0	0	0
C2-1	C2-1.C2-PGV_seq_8382	225	C1-3	C1-3.C1-PGV_seq_8953	343	0	0	0	0
C2-1	C2-1.C2-PGV_seq_8431	225	C1-3	C1-3.C1-PGV_seq_8953	343	0	0	0	0
C2-1	C2-1.C2-PGV_seq_8609	193	C1-3	C1-3.C1-PGV_seq_8953	343	0	0	0	0
C2-1	C2-1.C2-PGV_seq_8756	226	C1-3	C1-3.C1-PGV_seq_8953	343	0	0	0	0
C2-1	C2-1.C2-PGV_seq_8801	225	C1-3	C1-3.C1-PGV_seq_8953	343	0	0	0	0
C2-1	C2-1.C2-PGV_seq_8930	225	C1-3	C1-3.C1-PGV_seq_8953	343	0	0	0	0
C2-1	C2-1.C2-PGV_seq_9109	194	C1-3	C1-3.C1-PGV_seq_8953	343	0	0	0	0
C2-1	C2-1.C2-PGV_seq_9184	192	C1-3	C1-3.C1-PGV_seq_8953	343	0	0	0	0
C2-1	C2-1.C2-PGV_seq_9447	195	C1-3	C1-3.C1-PGV_seq_8953	343	0	0	0	0
C3-1	C3-1.C3-PGV_seq_9113	212	C1-3	C1-3.C1-PGV_seq_8953	343	0	0	0	0
C3-1	C3-1.C3-PGV_seq_9202	211	C1-3	C1-3.C1-PGV_seq_8953	343	0	0	0	0
C3-2	C3-2.C3-other-pigs_seq_11209	271	C1-3	C1-3.C1-PGV_seq_8953	343	1	44.6	0	0.37
C3-2	C3-2.C3-other-pigs_seq_11268	224	C1-3	C1-3.C1-PGV_seq_8953	343	2	37.95	4	0.89
C3-2	C3-2.C3-PGV_seq_8524	249	C1-3	C1-3.C1-PGV_seq_8953	343	1	47.4	0	0.4
C3-2	C3-2.C3-PGV_seq_8921	226	C1-3	C1-3.C1-PGV_seq_8953	343	2	38.4	3.55	0.88
C3-2	C3-2.C3-PGV_seq_9075	250	C1-3	C1-3.C1-PGV_seq_8953	343	1	47.4	0	0.4
C3-2	C3-2.C3-PGV_seq_9258	223	C1-3	C1-3.C1-PGV_seq_8953	343	2	38.5	3.45	0.9
C3-2	C3-2.C3-PGV_seq_9296	222	C1-3	C1-3.C1-PGV_seq_8953	343	2	38.5	3.45	0.9
C4-1	C4-1.C4-other-pigs_seq_11184	337	C1-3	C1-3.C1-PGV_seq_8953	343	1	42.45	0	0.3
C4-2	C4-2.C4-other-pigs_seq_11208	176	C1-3	C1-3.C1-PGV_seq_8953	343	0	0	0	0
C4-2	C4-2.C4-PGV_seq_8499	207	C1-3	C1-3.C1-PGV_seq_8953	343	0	0	0	0
C4-2	C4-2.C4-PGV_seq_9137	209	C1-3	C1-3.C1-PGV_seq_8953	343	0	0	0	0
C4-2	C4-2.C4-PGV_seq_9292	238	C1-3	C1-3.C1-PGV_seq_8953	343	0	0	0	0
C4-2	C4-2.C4-PGV_seq_9306	238	C1-3	C1-3.C1-PGV_seq_8953	343	0	0	0	0
C4-3	C4-3.C4-PGV_seq_8338	366	C1-3	C1-3.C1-PGV_seq_8953	343	0	0	0	0
C4-3	C4-3.C4-PGV_seq_8395	374	C1-3	C1-3.C1-PGV_seq_8953	343	0	0	0	0
C4-3	C4-3.C4-PGV_seq_8607	225	C1-3	C1-3.C1-PGV_seq_8953	343	0	0	0	0
C4-3	C4-3.C4-PGV_seq_8834	226	C1-3	C1-3.C1-PGV_seq_8953	343	0	0	0	0
C4-3	C4-3.C4-PGV_seq_9132	225	C1-3	C1-3.C1-PGV_seq_8953	343	0	0	0	0
C4-3	C4-3.C4-PGV_seq_9180	226	C1-3	C1-3.C1-PGV_seq_8953	343	0	0	0	0
C5-1	C5-1.C5-PGV_seq_9204	224	C1-3	C1-3.C1-PGV_seq_8953	343	0	0	0	0
C6-1	C6-1.C6-PGV_seq_9174	278	C1-3	C1-3.C1-PGV_seq_8953	343	2	35.8	0	0.72
Reference	NC_016163	343	C1-3	C1-3.C1-PGV_seq_8953	343	0	0	0	0
Reference	NC_018861	170	C1-3	C1-3.C1-PGV_seq_8953	343	1	30.3	0	0.59
Reference	NC_019487	241	C1-3	C1-3.C1-PGV_seq_8953	343	0	0	0	0
Reference	NC_024355	139	C1-3	C1-3.C1-PGV_seq_8953	343	0	0	0	0
Reference	NC_027341	185	C1-3	C1-3.C1-PGV_seq_8953	343	1	33.3	0	0.54
Reference	NC_030903	225	C1-3	C1-3.C1-PGV_seq_8953	343	0	0	0	0
Reference	NC_030949	68	C1-3	C1-3.C1-PGV_seq_8953	343	0	0	0	0
Reference	NC_030950	68	C1-3	C1-3.C1-PGV_seq_8953	343	0	0	0	0
Reference	NC_031909	171	C1-3	C1-3.C1-PGV_seq_8953	343	0	0	0	0
Reference	NC_041879	85	C1-3	C1-3.C1-PGV_seq_8953	343	0	0	0	0
Reference	NC_043027	299	C1-3	C1-3.C1-PGV_seq_8953	343	0	0	0	0
Reference	NC_049857	166	C1-3	C1-3.C1-PGV_seq_8953	343	0	0	0	0
Reference	NC_070622	70	C1-3	C1-3.C1-PGV_seq_8953	343	0	0	0	0
Reference	NC_070623	71	C1-3	C1-3.C1-PGV_seq_8953	343	0	0	0	0
Reference	NC_070701	45	C1-3	C1-3.C1-PGV_seq_8953	343	0	0	0	0
Reference	NC_070717	45	C1-3	C1-3.C1-PGV_seq_8953	343	1	31.4	0	2.22
Reference	NC_070719	46	C1-3	C1-3.C1-PGV_seq_8953	343	0	0	0	0
C1-1	C1-1.C1-other-pigs_seq_11294	459	C1-3	C1-3.C1-PGV_seq_8960	267	3	44.97	8.56	1.12
C1-1	C1-1.C1-other-pigs_seq_11322	457	C1-3	C1-3.C1-PGV_seq_8960	267	3	44.97	8.56	1.12
C1-1	C1-1.C1-other-pigs_seq_11324	458	C1-3	C1-3.C1-PGV_seq_8960	267	3	44.97	8.56	1.12
C1-2	C1-2.C1-PGV_seq_9481	433	C1-3	C1-3.C1-PGV_seq_8960	267	6	45.34	7.95	2.25
C1-2	C1-2.C1-PGV_seq_9487	433	C1-3	C1-3.C1-PGV_seq_8960	267	6	45.34	7.95	2.25
C1-3	C1-3.C1-other-pigs_seq_11118	285	C1-3	C1-3.C1-PGV_seq_8960	267	60	55.82	18.15	22.47
C1-3	C1-3.C1-other-pigs_seq_11127	276	C1-3	C1-3.C1-PGV_seq_8960	267	244	94.57	8.66	91.39
C1-3	C1-3.C1-other-pigs_seq_11168	284	C1-3	C1-3.C1-PGV_seq_8960	267	247	93.26	9.34	92.51
C1-3	C1-3.C1-other-pigs_seq_11264	277	C1-3	C1-3.C1-PGV_seq_8960	267	244	94	10.06	91.39
C1-3	C1-3.C1-other-pigs_seq_11266	278	C1-3	C1-3.C1-PGV_seq_8960	267	244	93.99	10.1	91.39
C1-3	C1-3.C1-PGV_seq_8411	266	C1-3	C1-3.C1-PGV_seq_8960	267	266	99.95	0.55	100
C1-3	C1-3.C1-PGV_seq_8459	272	C1-3	C1-3.C1-PGV_seq_8960	267	266	98.98	3.05	99.63
C1-3	C1-3.C1-PGV_seq_8492	273	C1-3	C1-3.C1-PGV_seq_8960	267	251	97.42	5.83	94.01
C1-3	C1-3.C1-PGV_seq_8579	273	C1-3	C1-3.C1-PGV_seq_8960	267	263	99.08	3.16	98.5
C1-3	C1-3.C1-PGV_seq_8920	343	C1-3	C1-3.C1-PGV_seq_8960	267	49	48.18	9.76	18.35
C1-3	C1-3.C1-PGV_seq_8924	267	C1-3	C1-3.C1-PGV_seq_8960	267	267	99.95	0.55	100
C1-3	C1-3.C1-PGV_seq_8998	274	C1-3	C1-3.C1-PGV_seq_8960	267	251	97.44	5.82	94.01
C1-3	C1-3.C1-PGV_seq_9048	273	C1-3	C1-3.C1-PGV_seq_8960	267	251	97.44	5.82	94.01
C1-3	C1-3.C1-PGV_seq_9069	274	C1-3	C1-3.C1-PGV_seq_8960	267	264	99.08	3.15	98.88
C1-3	C1-3.C1-PGV_seq_9414	381	C1-3	C1-3.C1-PGV_seq_8960	267	58	47.87	9.39	21.72
C1-4	C1-4.C1-other-pigs_seq_11125	260	C1-3	C1-3.C1-PGV_seq_8960	267	4	39.04	5.68	1.54
C1-4	C1-4.C1-PGV_seq_8307	277	C1-3	C1-3.C1-PGV_seq_8960	267	2	43.85	4.95	0.75
C1-4	C1-4.C1-PGV_seq_8855	272	C1-3	C1-3.C1-PGV_seq_8960	267	1	38.3	0	0.37
C1-4	C1-4.C1-PGV_seq_8879	266	C1-3	C1-3.C1-PGV_seq_8960	267	2	43.85	4.95	0.75
C1-4	C1-4.C1-PGV_seq_8881	275	C1-3	C1-3.C1-PGV_seq_8960	267	1	38.9	0	0.37
C1-4	C1-4.C1-PGV_seq_8893	276	C1-3	C1-3.C1-PGV_seq_8960	267	1	38.9	0	0.37
C1-4	C1-4.C1-PGV_seq_9071	269	C1-3	C1-3.C1-PGV_seq_8960	267	2	44.25	5.75	0.75
C1-4	C1-4.C1-PGV_seq_9172	262	C1-3	C1-3.C1-PGV_seq_8960	267	4	35.36	1.97	1.53
C1-4	C1-4.C1-PGV_seq_9478	276	C1-3	C1-3.C1-PGV_seq_8960	267	1	38.9	0	0.37
C1-5	C1-5.C1-PGV_seq_8498	291	C1-3	C1-3.C1-PGV_seq_8960	267	2	34.65	2.65	0.75
C1-5	C1-5.C1-PGV_seq_8561	291	C1-3	C1-3.C1-PGV_seq_8960	267	2	34.65	2.65	0.75
C1-6	C1-6.C1-other-pigs_seq_11252	334	C1-3	C1-3.C1-PGV_seq_8960	267	9	45.97	9.03	3.37
C1-6	C1-6.C1-other-pigs_seq_11263	359	C1-3	C1-3.C1-PGV_seq_8960	267	8	50.88	7.19	3
C1-6	C1-6.C1-other-pigs_seq_11270	511	C1-3	C1-3.C1-PGV_seq_8960	267	9	48.89	8.81	3.37
C1-6	C1-6.C1-other-pigs_seq_11272	508	C1-3	C1-3.C1-PGV_seq_8960	267	9	48.92	8.82	3.37
C1-6	C1-6.C1-other-pigs_seq_11275	505	C1-3	C1-3.C1-PGV_seq_8960	267	9	48.89	8.81	3.37
C1-6	C1-6.C1-other-pigs_seq_11278	304	C1-3	C1-3.C1-PGV_seq_8960	267	3	40.98	6.02	1.12
C1-6	C1-6.C1-other-pigs_seq_11281	506	C1-3	C1-3.C1-PGV_seq_8960	267	9	48.89	8.81	3.37
C1-6	C1-6.C1-other-pigs_seq_11286	505	C1-3	C1-3.C1-PGV_seq_8960	267	9	49.02	8.68	3.37
C1-6	C1-6.C1-other-pigs_seq_11289	506	C1-3	C1-3.C1-PGV_seq_8960	267	9	49.02	8.68	3.37
C1-6	C1-6.C1-other-pigs_seq_11292	330	C1-3	C1-3.C1-PGV_seq_8960	267	8	48.67	11.53	3
C1-6	C1-6.C1-PGV_seq_8685	343	C1-3	C1-3.C1-PGV_seq_8960	267	8	60.83	18.01	3
C1-6	C1-6.C1-PGV_seq_9157	340	C1-3	C1-3.C1-PGV_seq_8960	267	15	43.4	8.75	5.62
C1-6	C1-6.C1-PGV_seq_9430	423	C1-3	C1-3.C1-PGV_seq_8960	267	12	59.22	18.34	4.49
C1-6	C1-6.C1-PGV_seq_9456	343	C1-3	C1-3.C1-PGV_seq_8960	267	9	47.59	11.23	3.37
C2-1	C2-1.C2-other-pigs_seq_11123	182	C1-3	C1-3.C1-PGV_seq_8960	267	0	0	0	0
C2-1	C2-1.C2-other-pigs_seq_11260	204	C1-3	C1-3.C1-PGV_seq_8960	267	0	0	0	0
C2-1	C2-1.C2-PGV_seq_8223	189	C1-3	C1-3.C1-PGV_seq_8960	267	0	0	0	0
C2-1	C2-1.C2-PGV_seq_8382	225	C1-3	C1-3.C1-PGV_seq_8960	267	1	37.35	0	0.44
C2-1	C2-1.C2-PGV_seq_8431	225	C1-3	C1-3.C1-PGV_seq_8960	267	1	37.35	0	0.44
C2-1	C2-1.C2-PGV_seq_8609	193	C1-3	C1-3.C1-PGV_seq_8960	267	0	0	0	0
C2-1	C2-1.C2-PGV_seq_8756	226	C1-3	C1-3.C1-PGV_seq_8960	267	0	0	0	0
C2-1	C2-1.C2-PGV_seq_8801	225	C1-3	C1-3.C1-PGV_seq_8960	267	1	37.35	0	0.44
C2-1	C2-1.C2-PGV_seq_8930	225	C1-3	C1-3.C1-PGV_seq_8960	267	1	37.35	0	0.44
C2-1	C2-1.C2-PGV_seq_9109	194	C1-3	C1-3.C1-PGV_seq_8960	267	0	0	0	0
C2-1	C2-1.C2-PGV_seq_9184	192	C1-3	C1-3.C1-PGV_seq_8960	267	0	0	0	0
C2-1	C2-1.C2-PGV_seq_9447	195	C1-3	C1-3.C1-PGV_seq_8960	267	0	0	0	0
C3-1	C3-1.C3-PGV_seq_9113	212	C1-3	C1-3.C1-PGV_seq_8960	267	1	31.6	0	0.47
C3-1	C3-1.C3-PGV_seq_9202	211	C1-3	C1-3.C1-PGV_seq_8960	267	0	0	0	0
C3-2	C3-2.C3-other-pigs_seq_11209	271	C1-3	C1-3.C1-PGV_seq_8960	267	3	42.97	8.18	1.12
C3-2	C3-2.C3-other-pigs_seq_11268	224	C1-3	C1-3.C1-PGV_seq_8960	267	1	37.6	0	0.45
C3-2	C3-2.C3-PGV_seq_8524	249	C1-3	C1-3.C1-PGV_seq_8960	267	2	42.27	9.52	0.8
C3-2	C3-2.C3-PGV_seq_8921	226	C1-3	C1-3.C1-PGV_seq_8960	267	1	38.7	0	0.44
C3-2	C3-2.C3-PGV_seq_9075	250	C1-3	C1-3.C1-PGV_seq_8960	267	2	42.27	9.52	0.8
C3-2	C3-2.C3-PGV_seq_9258	223	C1-3	C1-3.C1-PGV_seq_8960	267	2	35.8	1.8	0.9
C3-2	C3-2.C3-PGV_seq_9296	222	C1-3	C1-3.C1-PGV_seq_8960	267	2	36.05	2.05	0.9
C4-1	C4-1.C4-other-pigs_seq_11184	337	C1-3	C1-3.C1-PGV_seq_8960	267	0	0	0	0
C4-2	C4-2.C4-other-pigs_seq_11208	176	C1-3	C1-3.C1-PGV_seq_8960	267	1	34	0	0.57
C4-2	C4-2.C4-PGV_seq_8499	207	C1-3	C1-3.C1-PGV_seq_8960	267	0	0	0	0
C4-2	C4-2.C4-PGV_seq_9137	209	C1-3	C1-3.C1-PGV_seq_8960	267	0	0	0	0
C4-2	C4-2.C4-PGV_seq_9292	238	C1-3	C1-3.C1-PGV_seq_8960	267	0	0	0	0
C4-2	C4-2.C4-PGV_seq_9306	238	C1-3	C1-3.C1-PGV_seq_8960	267	0	0	0	0
C4-3	C4-3.C4-PGV_seq_8338	366	C1-3	C1-3.C1-PGV_seq_8960	267	1	32.6	0	0.37
C4-3	C4-3.C4-PGV_seq_8395	374	C1-3	C1-3.C1-PGV_seq_8960	267	1	32.6	0	0.37
C4-3	C4-3.C4-PGV_seq_8607	225	C1-3	C1-3.C1-PGV_seq_8960	267	0	0	0	0
C4-3	C4-3.C4-PGV_seq_8834	226	C1-3	C1-3.C1-PGV_seq_8960	267	0	0	0	0
C4-3	C4-3.C4-PGV_seq_9132	225	C1-3	C1-3.C1-PGV_seq_8960	267	0	0	0	0
C4-3	C4-3.C4-PGV_seq_9180	226	C1-3	C1-3.C1-PGV_seq_8960	267	0	0	0	0
C5-1	C5-1.C5-PGV_seq_9204	224	C1-3	C1-3.C1-PGV_seq_8960	267	0	0	0	0
C6-1	C6-1.C6-PGV_seq_9174	278	C1-3	C1-3.C1-PGV_seq_8960	267	0	0	0	0
Reference	NC_016163	343	C1-3	C1-3.C1-PGV_seq_8960	267	0	0	0	0
Reference	NC_018861	170	C1-3	C1-3.C1-PGV_seq_8960	267	1	43.05	0	0.59
Reference	NC_019487	241	C1-3	C1-3.C1-PGV_seq_8960	267	0	0	0	0
Reference	NC_024355	139	C1-3	C1-3.C1-PGV_seq_8960	267	0	0	0	0
Reference	NC_027341	185	C1-3	C1-3.C1-PGV_seq_8960	267	2	32.02	0.22	1.08
Reference	NC_030903	225	C1-3	C1-3.C1-PGV_seq_8960	267	0	0	0	0
Reference	NC_030949	68	C1-3	C1-3.C1-PGV_seq_8960	267	0	0	0	0
Reference	NC_030950	68	C1-3	C1-3.C1-PGV_seq_8960	267	0	0	0	0
Reference	NC_031909	171	C1-3	C1-3.C1-PGV_seq_8960	267	0	0	0	0
Reference	NC_041879	85	C1-3	C1-3.C1-PGV_seq_8960	267	0	0	0	0
Reference	NC_043027	299	C1-3	C1-3.C1-PGV_seq_8960	267	3	33.25	1.84	1.12
Reference	NC_049857	166	C1-3	C1-3.C1-PGV_seq_8960	267	2	37.25	4.15	1.2
Reference	NC_070622	70	C1-3	C1-3.C1-PGV_seq_8960	267	0	0	0	0
Reference	NC_070623	71	C1-3	C1-3.C1-PGV_seq_8960	267	0	0	0	0
Reference	NC_070701	45	C1-3	C1-3.C1-PGV_seq_8960	267	1	32.8	0	2.22
Reference	NC_070717	45	C1-3	C1-3.C1-PGV_seq_8960	267	1	31.3	0	2.22
Reference	NC_070719	46	C1-3	C1-3.C1-PGV_seq_8960	267	0	0	0	0
C1-1	C1-1.C1-other-pigs_seq_11294	459	C1-3	C1-3.C1-PGV_seq_8990	269	3	44.97	8.56	1.12
C1-1	C1-1.C1-other-pigs_seq_11322	457	C1-3	C1-3.C1-PGV_seq_8990	269	3	44.97	8.56	1.12
C1-1	C1-1.C1-other-pigs_seq_11324	458	C1-3	C1-3.C1-PGV_seq_8990	269	3	44.97	8.56	1.12
C1-2	C1-2.C1-PGV_seq_9481	433	C1-3	C1-3.C1-PGV_seq_8990	269	6	45.34	7.95	2.23
C1-2	C1-2.C1-PGV_seq_9487	433	C1-3	C1-3.C1-PGV_seq_8990	269	6	45.34	7.95	2.23
C1-3	C1-3.C1-other-pigs_seq_11118	285	C1-3	C1-3.C1-PGV_seq_8990	269	60	55.85	18.16	22.3
C1-3	C1-3.C1-other-pigs_seq_11127	276	C1-3	C1-3.C1-PGV_seq_8990	269	246	94.48	8.77	91.45
C1-3	C1-3.C1-other-pigs_seq_11168	284	C1-3	C1-3.C1-PGV_seq_8990	269	249	93.1	9.55	92.57
C1-3	C1-3.C1-other-pigs_seq_11264	277	C1-3	C1-3.C1-PGV_seq_8990	269	246	93.91	10.41	91.45
C1-3	C1-3.C1-other-pigs_seq_11266	278	C1-3	C1-3.C1-PGV_seq_8990	269	246	93.9	10.43	91.45
C1-3	C1-3.C1-PGV_seq_8411	266	C1-3	C1-3.C1-PGV_seq_8990	269	266	99.51	2.49	100
C1-3	C1-3.C1-PGV_seq_8459	272	C1-3	C1-3.C1-PGV_seq_8990	269	267	99.03	3.08	99.26
C1-3	C1-3.C1-PGV_seq_8492	273	C1-3	C1-3.C1-PGV_seq_8990	269	253	97.35	5.86	94.05
C1-3	C1-3.C1-PGV_seq_8579	273	C1-3	C1-3.C1-PGV_seq_8990	269	265	99.27	3.4	98.51
C1-3	C1-3.C1-PGV_seq_8920	343	C1-3	C1-3.C1-PGV_seq_8990	269	50	48.06	9.69	18.59
C1-3	C1-3.C1-PGV_seq_8924	267	C1-3	C1-3.C1-PGV_seq_8990	269	267	99.51	2.48	100
C1-3	C1-3.C1-PGV_seq_8953	343	C1-3	C1-3.C1-PGV_seq_8990	269	50	48.06	9.69	18.59
C1-3	C1-3.C1-PGV_seq_8960	267	C1-3	C1-3.C1-PGV_seq_8990	269	267	99.5	2.62	100
C1-3	C1-3.C1-PGV_seq_8998	274	C1-3	C1-3.C1-PGV_seq_8990	269	253	97.36	5.86	94.05
C1-3	C1-3.C1-PGV_seq_9010	274	C1-3	C1-3.C1-PGV_seq_8990	269	266	99.26	3.4	98.88
C1-3	C1-3.C1-PGV_seq_9048	273	C1-3	C1-3.C1-PGV_seq_8990	269	253	97.37	5.86	94.05
C1-3	C1-3.C1-PGV_seq_9069	274	C1-3	C1-3.C1-PGV_seq_8990	269	266	99.27	3.39	98.88
C1-3	C1-3.C1-PGV_seq_9414	381	C1-3	C1-3.C1-PGV_seq_8990	269	59	47.77	9.34	21.93
C1-4	C1-4.C1-other-pigs_seq_11125	260	C1-3	C1-3.C1-PGV_seq_8990	269	4	39.04	5.68	1.54
C1-4	C1-4.C1-PGV_seq_8307	277	C1-3	C1-3.C1-PGV_seq_8990	269	2	43.65	4.75	0.74
C1-4	C1-4.C1-PGV_seq_8855	272	C1-3	C1-3.C1-PGV_seq_8990	269	1	38.3	0	0.37
C1-4	C1-4.C1-PGV_seq_8879	266	C1-3	C1-3.C1-PGV_seq_8990	269	2	43.65	4.75	0.75
C1-4	C1-4.C1-PGV_seq_8881	275	C1-3	C1-3.C1-PGV_seq_8990	269	1	38.9	0	0.37
C1-4	C1-4.C1-PGV_seq_8893	276	C1-3	C1-3.C1-PGV_seq_8990	269	1	38.9	0	0.37
C1-4	C1-4.C1-PGV_seq_9071	269	C1-3	C1-3.C1-PGV_seq_8990	269	2	44.25	5.75	0.74
C1-4	C1-4.C1-PGV_seq_9172	262	C1-3	C1-3.C1-PGV_seq_8990	269	4	35.36	1.97	1.53
C1-4	C1-4.C1-PGV_seq_9478	276	C1-3	C1-3.C1-PGV_seq_8990	269	1	38.9	0	0.37
C1-5	C1-5.C1-PGV_seq_8498	291	C1-3	C1-3.C1-PGV_seq_8990	269	2	34.65	2.65	0.74
C1-5	C1-5.C1-PGV_seq_8561	291	C1-3	C1-3.C1-PGV_seq_8990	269	2	34.65	2.65	0.74
C1-6	C1-6.C1-other-pigs_seq_11252	334	C1-3	C1-3.C1-PGV_seq_8990	269	9	45.97	9.03	3.35
C1-6	C1-6.C1-other-pigs_seq_11263	359	C1-3	C1-3.C1-PGV_seq_8990	269	8	50.88	7.19	2.97
C1-6	C1-6.C1-other-pigs_seq_11270	511	C1-3	C1-3.C1-PGV_seq_8990	269	9	48.89	8.81	3.35
C1-6	C1-6.C1-other-pigs_seq_11272	508	C1-3	C1-3.C1-PGV_seq_8990	269	9	48.92	8.82	3.35
C1-6	C1-6.C1-other-pigs_seq_11275	505	C1-3	C1-3.C1-PGV_seq_8990	269	9	48.89	8.81	3.35
C1-6	C1-6.C1-other-pigs_seq_11278	304	C1-3	C1-3.C1-PGV_seq_8990	269	3	40.98	6.02	1.12
C1-6	C1-6.C1-other-pigs_seq_11281	506	C1-3	C1-3.C1-PGV_seq_8990	269	9	48.89	8.81	3.35
C1-6	C1-6.C1-other-pigs_seq_11286	505	C1-3	C1-3.C1-PGV_seq_8990	269	9	49.02	8.68	3.35
C1-6	C1-6.C1-other-pigs_seq_11289	506	C1-3	C1-3.C1-PGV_seq_8990	269	9	49.02	8.68	3.35
C1-6	C1-6.C1-other-pigs_seq_11292	330	C1-3	C1-3.C1-PGV_seq_8990	269	8	48.67	11.53	2.97
C1-6	C1-6.C1-PGV_seq_8685	343	C1-3	C1-3.C1-PGV_seq_8990	269	8	60.75	18.07	2.97
C1-6	C1-6.C1-PGV_seq_9157	340	C1-3	C1-3.C1-PGV_seq_8990	269	15	43.35	8.78	5.58
C1-6	C1-6.C1-PGV_seq_9430	423	C1-3	C1-3.C1-PGV_seq_8990	269	12	59.17	18.37	4.46
C1-6	C1-6.C1-PGV_seq_9456	343	C1-3	C1-3.C1-PGV_seq_8990	269	9	47.59	11.23	3.35
C2-1	C2-1.C2-other-pigs_seq_11123	182	C1-3	C1-3.C1-PGV_seq_8990	269	0	0	0	0
C2-1	C2-1.C2-other-pigs_seq_11260	204	C1-3	C1-3.C1-PGV_seq_8990	269	0	0	0	0
C2-1	C2-1.C2-PGV_seq_8223	189	C1-3	C1-3.C1-PGV_seq_8990	269	0	0	0	0
C2-1	C2-1.C2-PGV_seq_8382	225	C1-3	C1-3.C1-PGV_seq_8990	269	1	37.35	0	0.44
C2-1	C2-1.C2-PGV_seq_8431	225	C1-3	C1-3.C1-PGV_seq_8990	269	1	37.35	0	0.44
C2-1	C2-1.C2-PGV_seq_8609	193	C1-3	C1-3.C1-PGV_seq_8990	269	0	0	0	0
C2-1	C2-1.C2-PGV_seq_8756	226	C1-3	C1-3.C1-PGV_seq_8990	269	0	0	0	0
C2-1	C2-1.C2-PGV_seq_8801	225	C1-3	C1-3.C1-PGV_seq_8990	269	1	37.35	0	0.44
C2-1	C2-1.C2-PGV_seq_8930	225	C1-3	C1-3.C1-PGV_seq_8990	269	1	37.35	0	0.44
C2-1	C2-1.C2-PGV_seq_9109	194	C1-3	C1-3.C1-PGV_seq_8990	269	0	0	0	0
C2-1	C2-1.C2-PGV_seq_9184	192	C1-3	C1-3.C1-PGV_seq_8990	269	0	0	0	0
C2-1	C2-1.C2-PGV_seq_9447	195	C1-3	C1-3.C1-PGV_seq_8990	269	0	0	0	0
C3-1	C3-1.C3-PGV_seq_9113	212	C1-3	C1-3.C1-PGV_seq_8990	269	1	31.6	0	0.47
C3-1	C3-1.C3-PGV_seq_9202	211	C1-3	C1-3.C1-PGV_seq_8990	269	0	0	0	0
C3-2	C3-2.C3-other-pigs_seq_11209	271	C1-3	C1-3.C1-PGV_seq_8990	269	3	42.97	8.18	1.12
C3-2	C3-2.C3-other-pigs_seq_11268	224	C1-3	C1-3.C1-PGV_seq_8990	269	1	37.6	0	0.45
C3-2	C3-2.C3-PGV_seq_8415	226	C1-3	C1-3.C1-PGV_seq_8990	269	1	38.7	0	0.44
C3-2	C3-2.C3-PGV_seq_8524	249	C1-3	C1-3.C1-PGV_seq_8990	269	2	42.27	9.52	0.8
C3-2	C3-2.C3-PGV_seq_8921	226	C1-3	C1-3.C1-PGV_seq_8990	269	1	38.7	0	0.44
C3-2	C3-2.C3-PGV_seq_9075	250	C1-3	C1-3.C1-PGV_seq_8990	269	2	42.27	9.52	0.8
C3-2	C3-2.C3-PGV_seq_9258	223	C1-3	C1-3.C1-PGV_seq_8990	269	2	35.8	1.8	0.9
C3-2	C3-2.C3-PGV_seq_9296	222	C1-3	C1-3.C1-PGV_seq_8990	269	2	36.05	2.05	0.9
C4-1	C4-1.C4-other-pigs_seq_11184	337	C1-3	C1-3.C1-PGV_seq_8990	269	0	0	0	0
C4-2	C4-2.C4-other-pigs_seq_11208	176	C1-3	C1-3.C1-PGV_seq_8990	269	1	34	0	0.57
C4-2	C4-2.C4-PGV_seq_8499	207	C1-3	C1-3.C1-PGV_seq_8990	269	0	0	0	0
C4-2	C4-2.C4-PGV_seq_9137	209	C1-3	C1-3.C1-PGV_seq_8990	269	0	0	0	0
C4-2	C4-2.C4-PGV_seq_9292	238	C1-3	C1-3.C1-PGV_seq_8990	269	0	0	0	0
C4-2	C4-2.C4-PGV_seq_9306	238	C1-3	C1-3.C1-PGV_seq_8990	269	0	0	0	0
C4-3	C4-3.C4-PGV_seq_8338	366	C1-3	C1-3.C1-PGV_seq_8990	269	1	32.6	0	0.37
C4-3	C4-3.C4-PGV_seq_8395	374	C1-3	C1-3.C1-PGV_seq_8990	269	1	32.6	0	0.37
C4-3	C4-3.C4-PGV_seq_8607	225	C1-3	C1-3.C1-PGV_seq_8990	269	0	0	0	0
C4-3	C4-3.C4-PGV_seq_8834	226	C1-3	C1-3.C1-PGV_seq_8990	269	0	0	0	0
C4-3	C4-3.C4-PGV_seq_9132	225	C1-3	C1-3.C1-PGV_seq_8990	269	0	0	0	0
C4-3	C4-3.C4-PGV_seq_9180	226	C1-3	C1-3.C1-PGV_seq_8990	269	0	0	0	0
C5-1	C5-1.C5-PGV_seq_9204	224	C1-3	C1-3.C1-PGV_seq_8990	269	0	0	0	0
C6-1	C6-1.C6-PGV_seq_9174	278	C1-3	C1-3.C1-PGV_seq_8990	269	0	0	0	0
Reference	NC_015464	172	C1-3	C1-3.C1-PGV_seq_8990	269	0	0	0	0
Reference	NC_016163	343	C1-3	C1-3.C1-PGV_seq_8990	269	0	0	0	0
Reference	NC_018861	170	C1-3	C1-3.C1-PGV_seq_8990	269	1	43.05	0	0.59
Reference	NC_019487	241	C1-3	C1-3.C1-PGV_seq_8990	269	0	0	0	0
Reference	NC_024355	139	C1-3	C1-3.C1-PGV_seq_8990	269	0	0	0	0
Reference	NC_027341	185	C1-3	C1-3.C1-PGV_seq_8990	269	2	32.02	0.22	1.08
Reference	NC_030903	225	C1-3	C1-3.C1-PGV_seq_8990	269	0	0	0	0
Reference	NC_030949	68	C1-3	C1-3.C1-PGV_seq_8990	269	0	0	0	0
Reference	NC_030950	68	C1-3	C1-3.C1-PGV_seq_8990	269	0	0	0	0
Reference	NC_031039	296	C1-3	C1-3.C1-PGV_seq_8990	269	2	32.7	1.2	0.74
Reference	NC_031909	171	C1-3	C1-3.C1-PGV_seq_8990	269	0	0	0	0
Reference	NC_041879	85	C1-3	C1-3.C1-PGV_seq_8990	269	0	0	0	0
Reference	NC_043027	299	C1-3	C1-3.C1-PGV_seq_8990	269	3	33.25	1.84	1.12
Reference	NC_049857	166	C1-3	C1-3.C1-PGV_seq_8990	269	2	37	3.9	1.2
Reference	NC_070622	70	C1-3	C1-3.C1-PGV_seq_8990	269	0	0	0	0
Reference	NC_070623	71	C1-3	C1-3.C1-PGV_seq_8990	269	0	0	0	0
Reference	NC_070701	45	C1-3	C1-3.C1-PGV_seq_8990	269	1	32.8	0	2.22
Reference	NC_070717	45	C1-3	C1-3.C1-PGV_seq_8990	269	1	31.3	0	2.22
Reference	NC_070719	46	C1-3	C1-3.C1-PGV_seq_8990	269	0	0	0	0
C1-1	C1-1.C1-other-pigs_seq_11294	459	C1-3	C1-3.C1-PGV_seq_8998	274	3	44.97	8.56	1.09
C1-1	C1-1.C1-other-pigs_seq_11322	457	C1-3	C1-3.C1-PGV_seq_8998	274	3	44.97	8.56	1.09
C1-1	C1-1.C1-other-pigs_seq_11324	458	C1-3	C1-3.C1-PGV_seq_8998	274	3	44.97	8.56	1.09
C1-2	C1-2.C1-PGV_seq_9487	433	C1-3	C1-3.C1-PGV_seq_8998	274	6	44.8	8.39	2.19
C1-3	C1-3.C1-other-pigs_seq_11118	285	C1-3	C1-3.C1-PGV_seq_8998	274	57	53.11	15.18	20.8
C1-3	C1-3.C1-other-pigs_seq_11127	276	C1-3	C1-3.C1-PGV_seq_8998	274	245	94.85	8.13	89.42
C1-3	C1-3.C1-other-pigs_seq_11264	277	C1-3	C1-3.C1-PGV_seq_8998	274	244	94.54	9.25	89.05
C1-3	C1-3.C1-other-pigs_seq_11266	278	C1-3	C1-3.C1-PGV_seq_8998	274	245	94.52	9.27	89.42
C1-3	C1-3.C1-PGV_seq_8459	272	C1-3	C1-3.C1-PGV_seq_8998	274	253	97.33	6.01	93.01
C1-3	C1-3.C1-PGV_seq_8492	273	C1-3	C1-3.C1-PGV_seq_8998	274	273	99.98	0.25	100
C1-3	C1-3.C1-PGV_seq_8579	273	C1-3	C1-3.C1-PGV_seq_8998	274	254	96.96	6.64	93.04
C1-3	C1-3.C1-PGV_seq_8920	343	C1-3	C1-3.C1-PGV_seq_8998	274	50	47.78	9.54	18.25
C1-3	C1-3.C1-PGV_seq_8924	267	C1-3	C1-3.C1-PGV_seq_8998	274	251	97.42	5.82	94.01
C1-3	C1-3.C1-PGV_seq_9048	273	C1-3	C1-3.C1-PGV_seq_8998	274	273	100	0.06	100
C1-3	C1-3.C1-PGV_seq_9069	274	C1-3	C1-3.C1-PGV_seq_8998	274	254	96.97	6.65	92.7
C1-3	C1-3.C1-PGV_seq_9414	381	C1-3	C1-3.C1-PGV_seq_8998	274	60	47.54	9.69	21.9
C1-4	C1-4.C1-PGV_seq_8307	277	C1-3	C1-3.C1-PGV_seq_8998	274	2	43.25	4.35	0.73
C1-4	C1-4.C1-PGV_seq_8879	266	C1-3	C1-3.C1-PGV_seq_8998	274	2	43.25	4.35	0.75
C1-4	C1-4.C1-PGV_seq_8881	275	C1-3	C1-3.C1-PGV_seq_8998	274	1	38.7	0	0.36
C1-4	C1-4.C1-PGV_seq_8893	276	C1-3	C1-3.C1-PGV_seq_8998	274	1	38.7	0	0.36
C1-4	C1-4.C1-PGV_seq_9172	262	C1-3	C1-3.C1-PGV_seq_8998	274	3	35.5	2.17	1.15
C1-4	C1-4.C1-PGV_seq_9478	276	C1-3	C1-3.C1-PGV_seq_8998	274	1	38.7	0	0.36
C1-5	C1-5.C1-PGV_seq_8498	291	C1-3	C1-3.C1-PGV_seq_8998	274	3	36.15	3.03	1.09
C1-5	C1-5.C1-PGV_seq_8561	291	C1-3	C1-3.C1-PGV_seq_8998	274	3	36.15	3.03	1.09
C1-6	C1-6.C1-other-pigs_seq_11252	334	C1-3	C1-3.C1-PGV_seq_8998	274	8	48.08	9.56	2.92
C1-6	C1-6.C1-other-pigs_seq_11263	359	C1-3	C1-3.C1-PGV_seq_8998	274	8	50.23	7.26	2.92
C1-6	C1-6.C1-other-pigs_seq_11270	511	C1-3	C1-3.C1-PGV_seq_8998	274	9	48.33	8.71	3.28
C1-6	C1-6.C1-other-pigs_seq_11272	508	C1-3	C1-3.C1-PGV_seq_8998	274	9	48.36	8.72	3.28
C1-6	C1-6.C1-other-pigs_seq_11275	505	C1-3	C1-3.C1-PGV_seq_8998	274	9	48.33	8.71	3.28
C1-6	C1-6.C1-other-pigs_seq_11278	304	C1-3	C1-3.C1-PGV_seq_8998	274	3	40.78	5.84	1.09
C1-6	C1-6.C1-other-pigs_seq_11281	506	C1-3	C1-3.C1-PGV_seq_8998	274	9	48.33	8.71	3.28
C1-6	C1-6.C1-other-pigs_seq_11286	505	C1-3	C1-3.C1-PGV_seq_8998	274	9	48.42	8.59	3.28
C1-6	C1-6.C1-other-pigs_seq_11289	506	C1-3	C1-3.C1-PGV_seq_8998	274	9	48.42	8.59	3.28
C1-6	C1-6.C1-other-pigs_seq_11292	330	C1-3	C1-3.C1-PGV_seq_8998	274	7	51.33	11.62	2.55
C1-6	C1-6.C1-PGV_seq_8685	343	C1-3	C1-3.C1-PGV_seq_8998	274	7	58.56	18.18	2.55
C1-6	C1-6.C1-PGV_seq_9157	340	C1-3	C1-3.C1-PGV_seq_8998	274	14	43.24	8.99	5.11
C1-6	C1-6.C1-PGV_seq_9430	423	C1-3	C1-3.C1-PGV_seq_8998	274	12	56.62	17.36	4.38
C1-6	C1-6.C1-PGV_seq_9456	343	C1-3	C1-3.C1-PGV_seq_8998	274	8	49.86	11.94	2.92
C2-1	C2-1.C2-other-pigs_seq_11123	182	C1-3	C1-3.C1-PGV_seq_8998	274	0	0	0	0
C2-1	C2-1.C2-other-pigs_seq_11260	204	C1-3	C1-3.C1-PGV_seq_8998	274	0	0	0	0
C2-1	C2-1.C2-PGV_seq_8223	189	C1-3	C1-3.C1-PGV_seq_8998	274	0	0	0	0
C2-1	C2-1.C2-PGV_seq_8382	225	C1-3	C1-3.C1-PGV_seq_8998	274	1	37.6	0	0.44
C2-1	C2-1.C2-PGV_seq_8431	225	C1-3	C1-3.C1-PGV_seq_8998	274	1	37.6	0	0.44
C2-1	C2-1.C2-PGV_seq_8609	193	C1-3	C1-3.C1-PGV_seq_8998	274	0	0	0	0
C2-1	C2-1.C2-PGV_seq_8756	226	C1-3	C1-3.C1-PGV_seq_8998	274	0	0	0	0
C2-1	C2-1.C2-PGV_seq_9109	194	C1-3	C1-3.C1-PGV_seq_8998	274	0	0	0	0
C2-1	C2-1.C2-PGV_seq_9184	192	C1-3	C1-3.C1-PGV_seq_8998	274	0	0	0	0
C2-1	C2-1.C2-PGV_seq_9447	195	C1-3	C1-3.C1-PGV_seq_8998	274	0	0	0	0
C3-1	C3-1.C3-PGV_seq_9113	212	C1-3	C1-3.C1-PGV_seq_8998	274	1	31.6	0	0.47
C3-1	C3-1.C3-PGV_seq_9202	211	C1-3	C1-3.C1-PGV_seq_8998	274	0	0	0	0
C3-2	C3-2.C3-other-pigs_seq_11209	271	C1-3	C1-3.C1-PGV_seq_8998	274	3	42.85	8.34	1.11
C3-2	C3-2.C3-other-pigs_seq_11268	224	C1-3	C1-3.C1-PGV_seq_8998	274	1	38.1	0	0.45
C3-2	C3-2.C3-PGV_seq_8524	249	C1-3	C1-3.C1-PGV_seq_8998	274	2	42.1	9.7	0.8
C3-2	C3-2.C3-PGV_seq_8921	226	C1-3	C1-3.C1-PGV_seq_8998	274	1	39.2	0	0.44
C3-2	C3-2.C3-PGV_seq_9075	250	C1-3	C1-3.C1-PGV_seq_8998	274	2	42.1	9.7	0.8
C3-2	C3-2.C3-PGV_seq_9258	223	C1-3	C1-3.C1-PGV_seq_8998	274	1	38.1	0	0.45
C3-2	C3-2.C3-PGV_seq_9296	222	C1-3	C1-3.C1-PGV_seq_8998	274	1	38.7	0	0.45
C4-1	C4-1.C4-other-pigs_seq_11184	337	C1-3	C1-3.C1-PGV_seq_8998	274	0	0	0	0
C4-2	C4-2.C4-other-pigs_seq_11208	176	C1-3	C1-3.C1-PGV_seq_8998	274	1	34.7	0	0.57
C4-2	C4-2.C4-PGV_seq_9137	209	C1-3	C1-3.C1-PGV_seq_8998	274	0	0	0	0
C4-2	C4-2.C4-PGV_seq_9292	238	C1-3	C1-3.C1-PGV_seq_8998	274	0	0	0	0
C4-2	C4-2.C4-PGV_seq_9306	238	C1-3	C1-3.C1-PGV_seq_8998	274	0	0	0	0
C4-3	C4-3.C4-PGV_seq_8338	366	C1-3	C1-3.C1-PGV_seq_8998	274	1	32.5	0	0.36
C4-3	C4-3.C4-PGV_seq_8395	374	C1-3	C1-3.C1-PGV_seq_8998	274	1	32.5	0	0.36
C4-3	C4-3.C4-PGV_seq_8607	225	C1-3	C1-3.C1-PGV_seq_8998	274	0	0	0	0
C4-3	C4-3.C4-PGV_seq_8834	226	C1-3	C1-3.C1-PGV_seq_8998	274	0	0	0	0
C4-3	C4-3.C4-PGV_seq_9132	225	C1-3	C1-3.C1-PGV_seq_8998	274	0	0	0	0
C4-3	C4-3.C4-PGV_seq_9180	226	C1-3	C1-3.C1-PGV_seq_8998	274	0	0	0	0
C5-1	C5-1.C5-PGV_seq_9204	224	C1-3	C1-3.C1-PGV_seq_8998	274	0	0	0	0
C6-1	C6-1.C6-PGV_seq_9174	278	C1-3	C1-3.C1-PGV_seq_8998	274	0	0	0	0
Reference	NC_018861	170	C1-3	C1-3.C1-PGV_seq_8998	274	1	43.05	0	0.59
Reference	NC_024355	139	C1-3	C1-3.C1-PGV_seq_8998	274	0	0	0	0
Reference	NC_027341	185	C1-3	C1-3.C1-PGV_seq_8998	274	2	32.02	0.22	1.08
Reference	NC_030903	225	C1-3	C1-3.C1-PGV_seq_8998	274	1	30.2	0	0.44
Reference	NC_030949	68	C1-3	C1-3.C1-PGV_seq_8998	274	0	0	0	0
Reference	NC_030950	68	C1-3	C1-3.C1-PGV_seq_8998	274	0	0	0	0
Reference	NC_031909	171	C1-3	C1-3.C1-PGV_seq_8998	274	0	0	0	0
Reference	NC_041879	85	C1-3	C1-3.C1-PGV_seq_8998	274	0	0	0	0
Reference	NC_043027	299	C1-3	C1-3.C1-PGV_seq_8998	274	3	33.25	1.84	1.09
Reference	NC_049857	166	C1-3	C1-3.C1-PGV_seq_8998	274	2	36.52	3.98	1.2
Reference	NC_070622	70	C1-3	C1-3.C1-PGV_seq_8998	274	0	0	0	0
Reference	NC_070623	71	C1-3	C1-3.C1-PGV_seq_8998	274	0	0	0	0
Reference	NC_070701	45	C1-3	C1-3.C1-PGV_seq_8998	274	1	32.45	0	2.22
Reference	NC_070717	45	C1-3	C1-3.C1-PGV_seq_8998	274	1	30.3	0	2.22
Reference	NC_070719	46	C1-3	C1-3.C1-PGV_seq_8998	274	0	0	0	0
C1-1	C1-1.C1-other-pigs_seq_11294	459	C1-3	C1-3.C1-PGV_seq_9010	274	3	44.97	8.56	1.09
C1-1	C1-1.C1-other-pigs_seq_11322	457	C1-3	C1-3.C1-PGV_seq_9010	274	3	44.97	8.56	1.09
C1-1	C1-1.C1-other-pigs_seq_11324	458	C1-3	C1-3.C1-PGV_seq_9010	274	3	44.97	8.56	1.09
C1-2	C1-2.C1-PGV_seq_9481	433	C1-3	C1-3.C1-PGV_seq_9010	274	6	45.34	7.95	2.19
C1-2	C1-2.C1-PGV_seq_9487	433	C1-3	C1-3.C1-PGV_seq_9010	274	6	45.34	7.95	2.19
C1-3	C1-3.C1-other-pigs_seq_11118	285	C1-3	C1-3.C1-PGV_seq_9010	274	58	56.38	18.27	21.17
C1-3	C1-3.C1-other-pigs_seq_11127	276	C1-3	C1-3.C1-PGV_seq_9010	274	252	94.25	9.03	91.97
C1-3	C1-3.C1-other-pigs_seq_11168	284	C1-3	C1-3.C1-PGV_seq_9010	274	253	93.34	9.21	92.34
C1-3	C1-3.C1-other-pigs_seq_11264	277	C1-3	C1-3.C1-PGV_seq_9010	274	251	93.98	10.13	91.61
C1-3	C1-3.C1-other-pigs_seq_11266	278	C1-3	C1-3.C1-PGV_seq_9010	274	252	93.98	10.13	91.97
C1-3	C1-3.C1-PGV_seq_8411	266	C1-3	C1-3.C1-PGV_seq_9010	274	263	99.1	3.04	98.87
C1-3	C1-3.C1-PGV_seq_8459	272	C1-3	C1-3.C1-PGV_seq_9010	274	267	98.92	4.25	98.16
C1-3	C1-3.C1-PGV_seq_8492	273	C1-3	C1-3.C1-PGV_seq_9010	274	252	96.97	6.66	92.31
C1-3	C1-3.C1-PGV_seq_8579	273	C1-3	C1-3.C1-PGV_seq_9010	274	271	99.98	0.25	99.27
C1-3	C1-3.C1-PGV_seq_8920	343	C1-3	C1-3.C1-PGV_seq_9010	274	49	48.08	9.76	17.88
C1-3	C1-3.C1-PGV_seq_8924	267	C1-3	C1-3.C1-PGV_seq_9010	274	264	99.1	3.03	98.88
C1-3	C1-3.C1-PGV_seq_8960	267	C1-3	C1-3.C1-PGV_seq_9010	274	264	99.06	3.18	98.88
C1-3	C1-3.C1-PGV_seq_8998	274	C1-3	C1-3.C1-PGV_seq_9010	274	253	96.93	6.66	92.34
C1-3	C1-3.C1-PGV_seq_9048	273	C1-3	C1-3.C1-PGV_seq_9010	274	252	96.95	6.66	92.31
C1-3	C1-3.C1-PGV_seq_9069	274	C1-3	C1-3.C1-PGV_seq_9010	274	272	99.98	0.26	99.27
C1-3	C1-3.C1-PGV_seq_9414	381	C1-3	C1-3.C1-PGV_seq_9010	274	60	47.2	9.73	21.9
C1-4	C1-4.C1-other-pigs_seq_11125	260	C1-3	C1-3.C1-PGV_seq_9010	274	4	39.04	5.68	1.54
C1-4	C1-4.C1-PGV_seq_8307	277	C1-3	C1-3.C1-PGV_seq_9010	274	2	43.85	4.95	0.73
C1-4	C1-4.C1-PGV_seq_8855	272	C1-3	C1-3.C1-PGV_seq_9010	274	1	38.3	0	0.37
C1-4	C1-4.C1-PGV_seq_8879	266	C1-3	C1-3.C1-PGV_seq_9010	274	2	43.85	4.95	0.75
C1-4	C1-4.C1-PGV_seq_8881	275	C1-3	C1-3.C1-PGV_seq_9010	274	1	38.9	0	0.36
C1-4	C1-4.C1-PGV_seq_8893	276	C1-3	C1-3.C1-PGV_seq_9010	274	1	38.9	0	0.36
C1-4	C1-4.C1-PGV_seq_9071	269	C1-3	C1-3.C1-PGV_seq_9010	274	2	44.25	5.75	0.74
C1-4	C1-4.C1-PGV_seq_9172	262	C1-3	C1-3.C1-PGV_seq_9010	274	4	35.36	1.97	1.53
C1-4	C1-4.C1-PGV_seq_9478	276	C1-3	C1-3.C1-PGV_seq_9010	274	1	38.9	0	0.36
C1-5	C1-5.C1-PGV_seq_8498	291	C1-3	C1-3.C1-PGV_seq_9010	274	2	34.65	2.65	0.73
C1-5	C1-5.C1-PGV_seq_8561	291	C1-3	C1-3.C1-PGV_seq_9010	274	2	34.65	2.65	0.73
C1-6	C1-6.C1-other-pigs_seq_11252	334	C1-3	C1-3.C1-PGV_seq_9010	274	9	45.94	9.06	3.28
C1-6	C1-6.C1-other-pigs_seq_11263	359	C1-3	C1-3.C1-PGV_seq_9010	274	8	50.88	7.19	2.92
C1-6	C1-6.C1-other-pigs_seq_11270	511	C1-3	C1-3.C1-PGV_seq_9010	274	9	48.89	8.81	3.28
C1-6	C1-6.C1-other-pigs_seq_11272	508	C1-3	C1-3.C1-PGV_seq_9010	274	9	48.92	8.82	3.28
C1-6	C1-6.C1-other-pigs_seq_11275	505	C1-3	C1-3.C1-PGV_seq_9010	274	9	48.89	8.81	3.28
C1-6	C1-6.C1-other-pigs_seq_11278	304	C1-3	C1-3.C1-PGV_seq_9010	274	3	40.98	6.02	1.09
C1-6	C1-6.C1-other-pigs_seq_11281	506	C1-3	C1-3.C1-PGV_seq_9010	274	9	48.89	8.81	3.28
C1-6	C1-6.C1-other-pigs_seq_11286	505	C1-3	C1-3.C1-PGV_seq_9010	274	9	49.02	8.68	3.28
C1-6	C1-6.C1-other-pigs_seq_11289	506	C1-3	C1-3.C1-PGV_seq_9010	274	9	49.02	8.68	3.28
C1-6	C1-6.C1-other-pigs_seq_11292	330	C1-3	C1-3.C1-PGV_seq_9010	274	9	47.59	11.28	3.28
C1-6	C1-6.C1-PGV_seq_8685	343	C1-3	C1-3.C1-PGV_seq_9010	274	8	61.02	18	2.92
C1-6	C1-6.C1-PGV_seq_9157	340	C1-3	C1-3.C1-PGV_seq_9010	274	15	43.35	8.78	5.47
C1-6	C1-6.C1-PGV_seq_9430	423	C1-3	C1-3.C1-PGV_seq_9010	274	12	58.95	18.38	4.38
C1-6	C1-6.C1-PGV_seq_9456	343	C1-3	C1-3.C1-PGV_seq_9010	274	10	46.71	10.98	3.65
C2-1	C2-1.C2-other-pigs_seq_11123	182	C1-3	C1-3.C1-PGV_seq_9010	274	0	0	0	0
C2-1	C2-1.C2-other-pigs_seq_11260	204	C1-3	C1-3.C1-PGV_seq_9010	274	0	0	0	0
C2-1	C2-1.C2-PGV_seq_8223	189	C1-3	C1-3.C1-PGV_seq_9010	274	0	0	0	0
C2-1	C2-1.C2-PGV_seq_8382	225	C1-3	C1-3.C1-PGV_seq_9010	274	1	37.35	0	0.44
C2-1	C2-1.C2-PGV_seq_8431	225	C1-3	C1-3.C1-PGV_seq_9010	274	1	37.35	0	0.44
C2-1	C2-1.C2-PGV_seq_8609	193	C1-3	C1-3.C1-PGV_seq_9010	274	0	0	0	0
C2-1	C2-1.C2-PGV_seq_8756	226	C1-3	C1-3.C1-PGV_seq_9010	274	0	0	0	0
C2-1	C2-1.C2-PGV_seq_8801	225	C1-3	C1-3.C1-PGV_seq_9010	274	1	37.35	0	0.44
C2-1	C2-1.C2-PGV_seq_8930	225	C1-3	C1-3.C1-PGV_seq_9010	274	1	37.35	0	0.44
C2-1	C2-1.C2-PGV_seq_9109	194	C1-3	C1-3.C1-PGV_seq_9010	274	0	0	0	0
C2-1	C2-1.C2-PGV_seq_9184	192	C1-3	C1-3.C1-PGV_seq_9010	274	0	0	0	0
C2-1	C2-1.C2-PGV_seq_9447	195	C1-3	C1-3.C1-PGV_seq_9010	274	0	0	0	0
C3-1	C3-1.C3-PGV_seq_9113	212	C1-3	C1-3.C1-PGV_seq_9010	274	1	31.6	0	0.47
C3-1	C3-1.C3-PGV_seq_9202	211	C1-3	C1-3.C1-PGV_seq_9010	274	0	0	0	0
C3-2	C3-2.C3-other-pigs_seq_11209	271	C1-3	C1-3.C1-PGV_seq_9010	274	3	42.97	8.18	1.11
C3-2	C3-2.C3-other-pigs_seq_11268	224	C1-3	C1-3.C1-PGV_seq_9010	274	1	37.6	0	0.45
C3-2	C3-2.C3-PGV_seq_8524	249	C1-3	C1-3.C1-PGV_seq_9010	274	2	42.27	9.52	0.8
C3-2	C3-2.C3-PGV_seq_8921	226	C1-3	C1-3.C1-PGV_seq_9010	274	1	38.7	0	0.44
C3-2	C3-2.C3-PGV_seq_9075	250	C1-3	C1-3.C1-PGV_seq_9010	274	2	42.27	9.52	0.8
C3-2	C3-2.C3-PGV_seq_9258	223	C1-3	C1-3.C1-PGV_seq_9010	274	2	35.8	1.8	0.9
C3-2	C3-2.C3-PGV_seq_9296	222	C1-3	C1-3.C1-PGV_seq_9010	274	2	36.05	2.05	0.9
C4-1	C4-1.C4-other-pigs_seq_11184	337	C1-3	C1-3.C1-PGV_seq_9010	274	0	0	0	0
C4-2	C4-2.C4-other-pigs_seq_11208	176	C1-3	C1-3.C1-PGV_seq_9010	274	1	34	0	0.57
C4-2	C4-2.C4-PGV_seq_8499	207	C1-3	C1-3.C1-PGV_seq_9010	274	0	0	0	0
C4-2	C4-2.C4-PGV_seq_9137	209	C1-3	C1-3.C1-PGV_seq_9010	274	0	0	0	0
C4-2	C4-2.C4-PGV_seq_9292	238	C1-3	C1-3.C1-PGV_seq_9010	274	0	0	0	0
C4-2	C4-2.C4-PGV_seq_9306	238	C1-3	C1-3.C1-PGV_seq_9010	274	0	0	0	0
C4-3	C4-3.C4-PGV_seq_8338	366	C1-3	C1-3.C1-PGV_seq_9010	274	1	32.6	0	0.36
C4-3	C4-3.C4-PGV_seq_8395	374	C1-3	C1-3.C1-PGV_seq_9010	274	1	32.6	0	0.36
C4-3	C4-3.C4-PGV_seq_8607	225	C1-3	C1-3.C1-PGV_seq_9010	274	0	0	0	0
C4-3	C4-3.C4-PGV_seq_8834	226	C1-3	C1-3.C1-PGV_seq_9010	274	0	0	0	0
C4-3	C4-3.C4-PGV_seq_9132	225	C1-3	C1-3.C1-PGV_seq_9010	274	0	0	0	0
C4-3	C4-3.C4-PGV_seq_9180	226	C1-3	C1-3.C1-PGV_seq_9010	274	0	0	0	0
C5-1	C5-1.C5-PGV_seq_9204	224	C1-3	C1-3.C1-PGV_seq_9010	274	0	0	0	0
C6-1	C6-1.C6-PGV_seq_9174	278	C1-3	C1-3.C1-PGV_seq_9010	274	0	0	0	0
Reference	NC_016163	343	C1-3	C1-3.C1-PGV_seq_9010	274	0	0	0	0
Reference	NC_018861	170	C1-3	C1-3.C1-PGV_seq_9010	274	1	43.05	0	0.59
Reference	NC_019487	241	C1-3	C1-3.C1-PGV_seq_9010	274	0	0	0	0
Reference	NC_024355	139	C1-3	C1-3.C1-PGV_seq_9010	274	0	0	0	0
Reference	NC_027341	185	C1-3	C1-3.C1-PGV_seq_9010	274	2	31.85	0.05	1.08
Reference	NC_030903	225	C1-3	C1-3.C1-PGV_seq_9010	274	0	0	0	0
Reference	NC_030949	68	C1-3	C1-3.C1-PGV_seq_9010	274	0	0	0	0
Reference	NC_030950	68	C1-3	C1-3.C1-PGV_seq_9010	274	0	0	0	0
Reference	NC_031909	171	C1-3	C1-3.C1-PGV_seq_9010	274	0	0	0	0
Reference	NC_041879	85	C1-3	C1-3.C1-PGV_seq_9010	274	0	0	0	0
Reference	NC_043027	299	C1-3	C1-3.C1-PGV_seq_9010	274	3	33.15	1.71	1.09
Reference	NC_049857	166	C1-3	C1-3.C1-PGV_seq_9010	274	2	36.97	4.43	1.2
Reference	NC_070622	70	C1-3	C1-3.C1-PGV_seq_9010	274	0	0	0	0
Reference	NC_070623	71	C1-3	C1-3.C1-PGV_seq_9010	274	0	0	0	0
Reference	NC_070701	45	C1-3	C1-3.C1-PGV_seq_9010	274	1	32.8	0	2.22
Reference	NC_070717	45	C1-3	C1-3.C1-PGV_seq_9010	274	1	31.3	0	2.22
Reference	NC_070719	46	C1-3	C1-3.C1-PGV_seq_9010	274	0	0	0	0
C1-3	C1-3.C1-other-pigs_seq_11118	285	C1-3	C1-3.C1-PGV_seq_9048	273	57	53.11	15.18	20.88
C1-3	C1-3.C1-other-pigs_seq_11127	276	C1-3	C1-3.C1-PGV_seq_9048	273	244	94.87	8.15	89.38
C1-3	C1-3.C1-PGV_seq_8579	273	C1-3	C1-3.C1-PGV_seq_9048	273	253	96.98	6.65	92.67
C1-3	C1-3.C1-PGV_seq_9069	274	C1-3	C1-3.C1-PGV_seq_9048	273	253	96.99	6.65	92.67
C1-4	C1-4.C1-PGV_seq_8307	277	C1-3	C1-3.C1-PGV_seq_9048	273	2	43.25	4.35	0.73
C1-4	C1-4.C1-PGV_seq_8881	275	C1-3	C1-3.C1-PGV_seq_9048	273	1	38.7	0	0.37
C1-4	C1-4.C1-PGV_seq_9172	262	C1-3	C1-3.C1-PGV_seq_9048	273	3	35.5	2.17	1.15
C1-5	C1-5.C1-PGV_seq_8498	291	C1-3	C1-3.C1-PGV_seq_9048	273	3	36.15	3.03	1.1
C1-6	C1-6.C1-other-pigs_seq_11270	511	C1-3	C1-3.C1-PGV_seq_9048	273	9	48.33	8.71	3.3
C1-6	C1-6.C1-other-pigs_seq_11272	508	C1-3	C1-3.C1-PGV_seq_9048	273	9	48.36	8.72	3.3
C1-6	C1-6.C1-other-pigs_seq_11275	505	C1-3	C1-3.C1-PGV_seq_9048	273	9	48.33	8.71	3.3
C1-6	C1-6.C1-other-pigs_seq_11278	304	C1-3	C1-3.C1-PGV_seq_9048	273	3	40.78	5.84	1.1
C1-6	C1-6.C1-other-pigs_seq_11286	505	C1-3	C1-3.C1-PGV_seq_9048	273	9	48.42	8.59	3.3
C1-6	C1-6.C1-other-pigs_seq_11292	330	C1-3	C1-3.C1-PGV_seq_9048	273	7	51.33	11.62	2.56
C1-6	C1-6.C1-PGV_seq_9157	340	C1-3	C1-3.C1-PGV_seq_9048	273	14	43.24	8.99	5.13
C1-6	C1-6.C1-PGV_seq_9430	423	C1-3	C1-3.C1-PGV_seq_9048	273	12	56.62	17.36	4.4
C1-6	C1-6.C1-PGV_seq_9456	343	C1-3	C1-3.C1-PGV_seq_9048	273	8	49.86	11.94	2.93
C2-1	C2-1.C2-PGV_seq_8223	189	C1-3	C1-3.C1-PGV_seq_9048	273	0	0	0	0
C2-1	C2-1.C2-PGV_seq_8431	225	C1-3	C1-3.C1-PGV_seq_9048	273	1	37.6	0	0.44
C2-1	C2-1.C2-PGV_seq_9109	194	C1-3	C1-3.C1-PGV_seq_9048	273	0	0	0	0
C2-1	C2-1.C2-PGV_seq_9447	195	C1-3	C1-3.C1-PGV_seq_9048	273	0	0	0	0
C3-1	C3-1.C3-PGV_seq_9202	211	C1-3	C1-3.C1-PGV_seq_9048	273	0	0	0	0
C3-2	C3-2.C3-other-pigs_seq_11268	224	C1-3	C1-3.C1-PGV_seq_9048	273	1	38.1	0	0.45
C3-2	C3-2.C3-PGV_seq_8524	249	C1-3	C1-3.C1-PGV_seq_9048	273	2	42.1	9.7	0.8
C3-2	C3-2.C3-PGV_seq_9075	250	C1-3	C1-3.C1-PGV_seq_9048	273	2	42.1	9.7	0.8
C3-2	C3-2.C3-PGV_seq_9258	223	C1-3	C1-3.C1-PGV_seq_9048	273	1	38.1	0	0.45
C3-2	C3-2.C3-PGV_seq_9296	222	C1-3	C1-3.C1-PGV_seq_9048	273	1	38.7	0	0.45
C4-2	C4-2.C4-other-pigs_seq_11208	176	C1-3	C1-3.C1-PGV_seq_9048	273	1	34.7	0	0.57
C4-2	C4-2.C4-PGV_seq_9137	209	C1-3	C1-3.C1-PGV_seq_9048	273	0	0	0	0
C4-3	C4-3.C4-PGV_seq_8395	374	C1-3	C1-3.C1-PGV_seq_9048	273	1	32.5	0	0.37
C4-3	C4-3.C4-PGV_seq_8834	226	C1-3	C1-3.C1-PGV_seq_9048	273	0	0	0	0
C5-1	C5-1.C5-PGV_seq_9204	224	C1-3	C1-3.C1-PGV_seq_9048	273	0	0	0	0
Reference	NC_018861	170	C1-3	C1-3.C1-PGV_seq_9048	273	1	43.05	0	0.59
Reference	NC_024355	139	C1-3	C1-3.C1-PGV_seq_9048	273	0	0	0	0
Reference	NC_027341	185	C1-3	C1-3.C1-PGV_seq_9048	273	2	32.02	0.22	1.08
Reference	NC_030949	68	C1-3	C1-3.C1-PGV_seq_9048	273	0	0	0	0
Reference	NC_030950	68	C1-3	C1-3.C1-PGV_seq_9048	273	0	0	0	0
Reference	NC_070622	70	C1-3	C1-3.C1-PGV_seq_9048	273	0	0	0	0
C1-4	C1-4.C1-PGV_seq_8881	275	C1-3	C1-3.C1-PGV_seq_9069	274	1	38.9	0	0.36
C1-6	C1-6.C1-other-pigs_seq_11278	304	C1-3	C1-3.C1-PGV_seq_9069	274	3	40.85	6	1.09
C1-6	C1-6.C1-PGV_seq_9157	340	C1-3	C1-3.C1-PGV_seq_9069	274	15	43.35	8.78	5.47
C4-3	C4-3.C4-PGV_seq_8395	374	C1-3	C1-3.C1-PGV_seq_9069	274	1	32.6	0	0.36
Reference	NC_024355	139	C1-3	C1-3.C1-PGV_seq_9069	274	0	0	0	0
C1-1	C1-1.C1-other-pigs_seq_11322	457	C1-3	C1-3.C1-PGV_seq_9414	381	6	37.42	4.41	1.57
C1-1	C1-1.C1-other-pigs_seq_11324	458	C1-3	C1-3.C1-PGV_seq_9414	381	6	37.42	4.41	1.57
C1-2	C1-2.C1-PGV_seq_9487	433	C1-3	C1-3.C1-PGV_seq_9414	381	8	53.5	12.23	2.1
C1-3	C1-3.C1-other-pigs_seq_11118	285	C1-3	C1-3.C1-PGV_seq_9414	381	63	49.97	11.65	22.11
C1-3	C1-3.C1-other-pigs_seq_11127	276	C1-3	C1-3.C1-PGV_seq_9414	381	56	48.08	9.18	20.29
C1-3	C1-3.C1-other-pigs_seq_11264	277	C1-3	C1-3.C1-PGV_seq_9414	381	61	47.53	9.52	22.02
C1-3	C1-3.C1-PGV_seq_8459	272	C1-3	C1-3.C1-PGV_seq_9414	381	60	47.48	9.45	22.06
C1-3	C1-3.C1-PGV_seq_8492	273	C1-3	C1-3.C1-PGV_seq_9414	381	60	47.54	9.69	21.98
C1-3	C1-3.C1-PGV_seq_8579	273	C1-3	C1-3.C1-PGV_seq_9414	381	61	47.13	9.66	22.34
C1-3	C1-3.C1-PGV_seq_8920	343	C1-3	C1-3.C1-PGV_seq_9414	381	300	94.72	8.64	87.46
C1-3	C1-3.C1-PGV_seq_9048	273	C1-3	C1-3.C1-PGV_seq_9414	381	60	47.54	9.69	21.98
C1-3	C1-3.C1-PGV_seq_9069	274	C1-3	C1-3.C1-PGV_seq_9414	381	61	47.13	9.66	22.26
C1-4	C1-4.C1-PGV_seq_8307	277	C1-3	C1-3.C1-PGV_seq_9414	381	1	49.2	0	0.36
C1-4	C1-4.C1-PGV_seq_8879	266	C1-3	C1-3.C1-PGV_seq_9414	381	1	49.2	0	0.38
C1-4	C1-4.C1-PGV_seq_8881	275	C1-3	C1-3.C1-PGV_seq_9414	381	4	48.92	6.71	1.45
C1-4	C1-4.C1-PGV_seq_8893	276	C1-3	C1-3.C1-PGV_seq_9414	381	4	48.93	6.71	1.45
C1-4	C1-4.C1-PGV_seq_9172	262	C1-3	C1-3.C1-PGV_seq_9414	381	3	39.42	6.15	1.15
C1-4	C1-4.C1-PGV_seq_9478	276	C1-3	C1-3.C1-PGV_seq_9414	381	4	48.92	6.71	1.45
C1-5	C1-5.C1-PGV_seq_8498	291	C1-3	C1-3.C1-PGV_seq_9414	381	8	48.65	13.61	2.75
C1-6	C1-6.C1-other-pigs_seq_11263	359	C1-3	C1-3.C1-PGV_seq_9414	381	22	59.7	15.29	6.13
C1-6	C1-6.C1-other-pigs_seq_11270	511	C1-3	C1-3.C1-PGV_seq_9414	381	24	58.17	15.71	6.3
C1-6	C1-6.C1-other-pigs_seq_11272	508	C1-3	C1-3.C1-PGV_seq_9414	381	24	58.18	15.72	6.3
C1-6	C1-6.C1-other-pigs_seq_11275	505	C1-3	C1-3.C1-PGV_seq_9414	381	24	58.17	15.71	6.3
C1-6	C1-6.C1-other-pigs_seq_11278	304	C1-3	C1-3.C1-PGV_seq_9414	381	7	47.06	14.05	2.3
C1-6	C1-6.C1-other-pigs_seq_11286	505	C1-3	C1-3.C1-PGV_seq_9414	381	25	57.33	14.81	6.56
C1-6	C1-6.C1-other-pigs_seq_11292	330	C1-3	C1-3.C1-PGV_seq_9414	381	21	57.68	15.69	6.36
C1-6	C1-6.C1-PGV_seq_8685	343	C1-3	C1-3.C1-PGV_seq_9414	381	14	49.83	12.25	4.08
C1-6	C1-6.C1-PGV_seq_9157	340	C1-3	C1-3.C1-PGV_seq_9414	381	19	50.6	14.48	5.59
C1-6	C1-6.C1-PGV_seq_9430	423	C1-3	C1-3.C1-PGV_seq_9414	381	20	51.31	11.66	5.25
C1-6	C1-6.C1-PGV_seq_9456	343	C1-3	C1-3.C1-PGV_seq_9414	381	21	57.03	15.59	6.12
C2-1	C2-1.C2-other-pigs_seq_11123	182	C1-3	C1-3.C1-PGV_seq_9414	381	0	0	0	0
C2-1	C2-1.C2-PGV_seq_8223	189	C1-3	C1-3.C1-PGV_seq_9414	381	0	0	0	0
C2-1	C2-1.C2-PGV_seq_8431	225	C1-3	C1-3.C1-PGV_seq_9414	381	0	0	0	0
C2-1	C2-1.C2-PGV_seq_8609	193	C1-3	C1-3.C1-PGV_seq_9414	381	0	0	0	0
C2-1	C2-1.C2-PGV_seq_8756	226	C1-3	C1-3.C1-PGV_seq_9414	381	0	0	0	0
C2-1	C2-1.C2-PGV_seq_9109	194	C1-3	C1-3.C1-PGV_seq_9414	381	0	0	0	0
C2-1	C2-1.C2-PGV_seq_9447	195	C1-3	C1-3.C1-PGV_seq_9414	381	0	0	0	0
C3-1	C3-1.C3-PGV_seq_9113	212	C1-3	C1-3.C1-PGV_seq_9414	381	0	0	0	0
C3-1	C3-1.C3-PGV_seq_9202	211	C1-3	C1-3.C1-PGV_seq_9414	381	0	0	0	0
C3-2	C3-2.C3-other-pigs_seq_11268	224	C1-3	C1-3.C1-PGV_seq_9414	381	3	39.93	4.31	1.34
C3-2	C3-2.C3-PGV_seq_8524	249	C1-3	C1-3.C1-PGV_seq_9414	381	2	41.38	7.33	0.8
C3-2	C3-2.C3-PGV_seq_9075	250	C1-3	C1-3.C1-PGV_seq_9414	381	2	41.38	7.33	0.8
C3-2	C3-2.C3-PGV_seq_9258	223	C1-3	C1-3.C1-PGV_seq_9414	381	4	38.17	4.94	1.79
C3-2	C3-2.C3-PGV_seq_9296	222	C1-3	C1-3.C1-PGV_seq_9414	381	4	38.48	5.3	1.8
C4-1	C4-1.C4-other-pigs_seq_11184	337	C1-3	C1-3.C1-PGV_seq_9414	381	1	41.05	0	0.3
C4-2	C4-2.C4-other-pigs_seq_11208	176	C1-3	C1-3.C1-PGV_seq_9414	381	1	38.3	0	0.57
C4-2	C4-2.C4-PGV_seq_9137	209	C1-3	C1-3.C1-PGV_seq_9414	381	0	0	0	0
C4-2	C4-2.C4-PGV_seq_9306	238	C1-3	C1-3.C1-PGV_seq_9414	381	0	0	0	0
C4-3	C4-3.C4-PGV_seq_8395	374	C1-3	C1-3.C1-PGV_seq_9414	381	1	32.7	0	0.27
C4-3	C4-3.C4-PGV_seq_8607	225	C1-3	C1-3.C1-PGV_seq_9414	381	0	0	0	0
C4-3	C4-3.C4-PGV_seq_8834	226	C1-3	C1-3.C1-PGV_seq_9414	381	0	0	0	0
C4-3	C4-3.C4-PGV_seq_9132	225	C1-3	C1-3.C1-PGV_seq_9414	381	0	0	0	0
C5-1	C5-1.C5-PGV_seq_9204	224	C1-3	C1-3.C1-PGV_seq_9414	381	0	0	0	0
C6-1	C6-1.C6-PGV_seq_9174	278	C1-3	C1-3.C1-PGV_seq_9414	381	2	35.2	0	0.72
Reference	NC_018861	170	C1-3	C1-3.C1-PGV_seq_9414	381	0	0	0	0
Reference	NC_024355	139	C1-3	C1-3.C1-PGV_seq_9414	381	0	0	0	0
Reference	NC_027341	185	C1-3	C1-3.C1-PGV_seq_9414	381	0	0	0	0
Reference	NC_030949	68	C1-3	C1-3.C1-PGV_seq_9414	381	0	0	0	0
Reference	NC_030950	68	C1-3	C1-3.C1-PGV_seq_9414	381	0	0	0	0
Reference	NC_031909	171	C1-3	C1-3.C1-PGV_seq_9414	381	0	0	0	0
Reference	NC_041879	85	C1-3	C1-3.C1-PGV_seq_9414	381	0	0	0	0
Reference	NC_043027	299	C1-3	C1-3.C1-PGV_seq_9414	381	1	34.6	0	0.33
Reference	NC_049857	166	C1-3	C1-3.C1-PGV_seq_9414	381	0	0	0	0
Reference	NC_070622	70	C1-3	C1-3.C1-PGV_seq_9414	381	0	0	0	0
Reference	NC_070701	45	C1-3	C1-3.C1-PGV_seq_9414	381	1	32.1	0	2.22
C1-1	C1-1.C1-other-pigs_seq_11294	459	C1-4	C1-4.C1-other-pigs_seq_11124	224	3	39.82	4.26	1.34
C1-1	C1-1.C1-other-pigs_seq_11322	457	C1-4	C1-4.C1-other-pigs_seq_11124	224	3	39.82	4.26	1.34
C1-1	C1-1.C1-other-pigs_seq_11324	458	C1-4	C1-4.C1-other-pigs_seq_11124	224	3	39.82	4.26	1.34
C1-2	C1-2.C1-PGV_seq_9481	433	C1-4	C1-4.C1-other-pigs_seq_11124	224	4	45.71	5.11	1.79
C1-2	C1-2.C1-PGV_seq_9487	433	C1-4	C1-4.C1-other-pigs_seq_11124	224	4	45.71	5.11	1.79
C1-3	C1-3.C1-other-pigs_seq_11118	285	C1-4	C1-4.C1-other-pigs_seq_11124	224	0	0	0	0
C1-3	C1-3.C1-other-pigs_seq_11127	276	C1-4	C1-4.C1-other-pigs_seq_11124	224	2	44.2	5.8	0.89
C1-3	C1-3.C1-other-pigs_seq_11168	284	C1-4	C1-4.C1-other-pigs_seq_11124	224	2	44.95	6.75	0.89
C1-3	C1-3.C1-other-pigs_seq_11264	277	C1-4	C1-4.C1-other-pigs_seq_11124	224	3	40.9	7.36	1.34
C1-3	C1-3.C1-other-pigs_seq_11266	278	C1-4	C1-4.C1-other-pigs_seq_11124	224	3	40.9	7.36	1.34
C1-3	C1-3.C1-PGV_seq_8411	266	C1-4	C1-4.C1-other-pigs_seq_11124	224	2	44.25	5.75	0.89
C1-3	C1-3.C1-PGV_seq_8459	272	C1-4	C1-4.C1-other-pigs_seq_11124	224	2	44.25	5.75	0.89
C1-3	C1-3.C1-PGV_seq_8492	273	C1-4	C1-4.C1-other-pigs_seq_11124	224	2	44.65	6.25	0.89
C1-3	C1-3.C1-PGV_seq_8514	273	C1-4	C1-4.C1-other-pigs_seq_11124	224	2	44.25	5.75	0.89
C1-3	C1-3.C1-PGV_seq_8559	273	C1-4	C1-4.C1-other-pigs_seq_11124	224	2	44.65	6.25	0.89
C1-3	C1-3.C1-PGV_seq_8579	273	C1-4	C1-4.C1-other-pigs_seq_11124	224	2	44.25	5.75	0.89
C1-3	C1-3.C1-PGV_seq_8920	343	C1-4	C1-4.C1-other-pigs_seq_11124	224	3	49.5	5.08	1.34
C1-3	C1-3.C1-PGV_seq_8924	267	C1-4	C1-4.C1-other-pigs_seq_11124	224	2	44.25	5.75	0.89
C1-3	C1-3.C1-PGV_seq_8953	343	C1-4	C1-4.C1-other-pigs_seq_11124	224	3	49.5	5.08	1.34
C1-3	C1-3.C1-PGV_seq_8960	267	C1-4	C1-4.C1-other-pigs_seq_11124	224	2	44.25	5.75	0.89
C1-3	C1-3.C1-PGV_seq_8990	269	C1-4	C1-4.C1-other-pigs_seq_11124	224	2	44.25	5.75	0.89
C1-3	C1-3.C1-PGV_seq_8998	274	C1-4	C1-4.C1-other-pigs_seq_11124	224	2	44.65	6.25	0.89
C1-3	C1-3.C1-PGV_seq_9010	274	C1-4	C1-4.C1-other-pigs_seq_11124	224	2	44.25	5.75	0.89
C1-3	C1-3.C1-PGV_seq_9048	273	C1-4	C1-4.C1-other-pigs_seq_11124	224	2	44.65	6.25	0.89
C1-3	C1-3.C1-PGV_seq_9069	274	C1-4	C1-4.C1-other-pigs_seq_11124	224	2	44.25	5.75	0.89
C1-3	C1-3.C1-PGV_seq_9414	381	C1-4	C1-4.C1-other-pigs_seq_11124	224	4	45.25	8.37	1.79
C1-4	C1-4.C1-other-pigs_seq_11125	260	C1-4	C1-4.C1-other-pigs_seq_11124	224	39	47.27	11.41	17.41
C1-4	C1-4.C1-PGV_seq_8307	277	C1-4	C1-4.C1-other-pigs_seq_11124	224	36	46.64	10.27	16.07
C1-4	C1-4.C1-PGV_seq_8348	254	C1-4	C1-4.C1-other-pigs_seq_11124	224	34	46.27	10.52	15.18
C1-4	C1-4.C1-PGV_seq_8522	271	C1-4	C1-4.C1-other-pigs_seq_11124	224	199	92.81	8.73	88.84
C1-4	C1-4.C1-PGV_seq_8855	272	C1-4	C1-4.C1-other-pigs_seq_11124	224	191	89.03	12.11	85.27
C1-4	C1-4.C1-PGV_seq_8879	266	C1-4	C1-4.C1-other-pigs_seq_11124	224	35	46.83	10.37	15.62
C1-4	C1-4.C1-PGV_seq_8881	275	C1-4	C1-4.C1-other-pigs_seq_11124	224	39	47.06	11.95	17.41
C1-4	C1-4.C1-PGV_seq_8893	276	C1-4	C1-4.C1-other-pigs_seq_11124	224	39	47.06	11.95	17.41
C1-4	C1-4.C1-PGV_seq_9071	269	C1-4	C1-4.C1-other-pigs_seq_11124	224	199	92.81	8.73	88.84
C1-4	C1-4.C1-PGV_seq_9172	262	C1-4	C1-4.C1-other-pigs_seq_11124	224	34	48.36	11.57	15.18
C1-4	C1-4.C1-PGV_seq_9478	276	C1-4	C1-4.C1-other-pigs_seq_11124	224	39	47.06	11.95	17.41
C1-5	C1-5.C1-PGV_seq_8498	291	C1-4	C1-4.C1-other-pigs_seq_11124	224	6	34.37	4.04	2.68
C1-5	C1-5.C1-PGV_seq_8561	291	C1-4	C1-4.C1-other-pigs_seq_11124	224	6	34.37	4.04	2.68
C1-6	C1-6.C1-other-pigs_seq_11128	342	C1-4	C1-4.C1-other-pigs_seq_11124	224	7	45.7	19.37	3.12
C1-6	C1-6.C1-other-pigs_seq_11252	334	C1-4	C1-4.C1-other-pigs_seq_11124	224	8	48.12	24.17	3.57
C1-6	C1-6.C1-other-pigs_seq_11263	359	C1-4	C1-4.C1-other-pigs_seq_11124	224	8	45.04	11.69	3.57
C1-6	C1-6.C1-other-pigs_seq_11270	511	C1-4	C1-4.C1-other-pigs_seq_11124	224	9	52.48	21.57	4.02
C1-6	C1-6.C1-other-pigs_seq_11272	508	C1-4	C1-4.C1-other-pigs_seq_11124	224	9	52.56	21.72	4.02
C1-6	C1-6.C1-other-pigs_seq_11275	505	C1-4	C1-4.C1-other-pigs_seq_11124	224	8	45.04	11.69	3.57
C1-6	C1-6.C1-other-pigs_seq_11278	304	C1-4	C1-4.C1-other-pigs_seq_11124	224	3	71.4	27.58	1.34
C1-6	C1-6.C1-other-pigs_seq_11281	506	C1-4	C1-4.C1-other-pigs_seq_11124	224	8	45.04	11.69	3.57
C1-6	C1-6.C1-other-pigs_seq_11283	330	C1-4	C1-4.C1-other-pigs_seq_11124	224	6	35.53	2.82	2.68
C1-6	C1-6.C1-other-pigs_seq_11284	415	C1-4	C1-4.C1-other-pigs_seq_11124	224	11	37.85	8.08	4.91
C1-6	C1-6.C1-other-pigs_seq_11286	505	C1-4	C1-4.C1-other-pigs_seq_11124	224	5	42.74	7.24	2.23
C1-6	C1-6.C1-other-pigs_seq_11289	506	C1-4	C1-4.C1-other-pigs_seq_11124	224	5	42.74	7.24	2.23
C1-6	C1-6.C1-other-pigs_seq_11292	330	C1-4	C1-4.C1-other-pigs_seq_11124	224	6	35.53	2.82	2.68
C1-6	C1-6.C1-PGV_seq_8685	343	C1-4	C1-4.C1-other-pigs_seq_11124	224	8	39.04	7.31	3.57
C1-6	C1-6.C1-PGV_seq_9020	424	C1-4	C1-4.C1-other-pigs_seq_11124	224	8	42.79	10.69	3.57
C1-6	C1-6.C1-PGV_seq_9157	340	C1-4	C1-4.C1-other-pigs_seq_11124	224	9	46.72	23.92	4.02
C1-6	C1-6.C1-PGV_seq_9415	423	C1-4	C1-4.C1-other-pigs_seq_11124	224	9	41.86	9.77	4.02
C1-6	C1-6.C1-PGV_seq_9430	423	C1-4	C1-4.C1-other-pigs_seq_11124	224	9	41.86	9.77	4.02
C1-6	C1-6.C1-PGV_seq_9456	343	C1-4	C1-4.C1-other-pigs_seq_11124	224	5	35.24	2.85	2.23
C2-1	C2-1.C2-other-pigs_seq_11123	182	C1-4	C1-4.C1-other-pigs_seq_11124	224	0	0	0	0
C2-1	C2-1.C2-other-pigs_seq_11260	204	C1-4	C1-4.C1-other-pigs_seq_11124	224	0	0	0	0
C2-1	C2-1.C2-PGV_seq_8223	189	C1-4	C1-4.C1-other-pigs_seq_11124	224	0	0	0	0
C2-1	C2-1.C2-PGV_seq_8382	225	C1-4	C1-4.C1-other-pigs_seq_11124	224	0	0	0	0
C2-1	C2-1.C2-PGV_seq_8431	225	C1-4	C1-4.C1-other-pigs_seq_11124	224	0	0	0	0
C2-1	C2-1.C2-PGV_seq_8609	193	C1-4	C1-4.C1-other-pigs_seq_11124	224	0	0	0	0
C2-1	C2-1.C2-PGV_seq_8756	226	C1-4	C1-4.C1-other-pigs_seq_11124	224	0	0	0	0
C2-1	C2-1.C2-PGV_seq_8801	225	C1-4	C1-4.C1-other-pigs_seq_11124	224	0	0	0	0
C2-1	C2-1.C2-PGV_seq_8930	225	C1-4	C1-4.C1-other-pigs_seq_11124	224	0	0	0	0
C2-1	C2-1.C2-PGV_seq_8970	225	C1-4	C1-4.C1-other-pigs_seq_11124	224	0	0	0	0
C2-1	C2-1.C2-PGV_seq_9109	194	C1-4	C1-4.C1-other-pigs_seq_11124	224	0	0	0	0
C2-1	C2-1.C2-PGV_seq_9184	192	C1-4	C1-4.C1-other-pigs_seq_11124	224	0	0	0	0
C2-1	C2-1.C2-PGV_seq_9447	195	C1-4	C1-4.C1-other-pigs_seq_11124	224	0	0	0	0
C3-1	C3-1.C3-PGV_seq_9113	212	C1-4	C1-4.C1-other-pigs_seq_11124	224	0	0	0	0
C3-1	C3-1.C3-PGV_seq_9202	211	C1-4	C1-4.C1-other-pigs_seq_11124	224	1	36.7	0	0.47
C3-1	C3-1.C3-PGV_seq_9277	218	C1-4	C1-4.C1-other-pigs_seq_11124	224	0	0	0	0
C3-2	C3-2.C3-other-pigs_seq_11209	271	C1-4	C1-4.C1-other-pigs_seq_11124	224	0	0	0	0
C3-2	C3-2.C3-other-pigs_seq_11268	224	C1-4	C1-4.C1-other-pigs_seq_11124	224	0	0	0	0
C3-2	C3-2.C3-PGV_seq_8415	226	C1-4	C1-4.C1-other-pigs_seq_11124	224	0	0	0	0
C3-2	C3-2.C3-PGV_seq_8524	249	C1-4	C1-4.C1-other-pigs_seq_11124	224	1	35.25	0	0.45
C3-2	C3-2.C3-PGV_seq_8921	226	C1-4	C1-4.C1-other-pigs_seq_11124	224	0	0	0	0
C3-2	C3-2.C3-PGV_seq_8951	225	C1-4	C1-4.C1-other-pigs_seq_11124	224	0	0	0	0
C3-2	C3-2.C3-PGV_seq_9075	250	C1-4	C1-4.C1-other-pigs_seq_11124	224	1	35.25	0	0.45
C3-2	C3-2.C3-PGV_seq_9258	223	C1-4	C1-4.C1-other-pigs_seq_11124	224	0	0	0	0
C3-2	C3-2.C3-PGV_seq_9296	222	C1-4	C1-4.C1-other-pigs_seq_11124	224	0	0	0	0
C4-1	C4-1.C4-other-pigs_seq_11184	337	C1-4	C1-4.C1-other-pigs_seq_11124	224	2	32.9	1.9	0.89
C4-2	C4-2.C4-other-pigs_seq_11208	176	C1-4	C1-4.C1-other-pigs_seq_11124	224	0	0	0	0
C4-2	C4-2.C4-PGV_seq_8499	207	C1-4	C1-4.C1-other-pigs_seq_11124	224	0	0	0	0
C4-2	C4-2.C4-PGV_seq_9137	209	C1-4	C1-4.C1-other-pigs_seq_11124	224	0	0	0	0
C4-2	C4-2.C4-PGV_seq_9292	238	C1-4	C1-4.C1-other-pigs_seq_11124	224	0	0	0	0
C4-2	C4-2.C4-PGV_seq_9306	238	C1-4	C1-4.C1-other-pigs_seq_11124	224	0	0	0	0
C4-3	C4-3.C4-PGV_seq_8338	366	C1-4	C1-4.C1-other-pigs_seq_11124	224	1	40.45	0	0.45
C4-3	C4-3.C4-PGV_seq_8395	374	C1-4	C1-4.C1-other-pigs_seq_11124	224	1	40.45	0	0.45
C4-3	C4-3.C4-PGV_seq_8607	225	C1-4	C1-4.C1-other-pigs_seq_11124	224	0	0	0	0
C4-3	C4-3.C4-PGV_seq_8834	226	C1-4	C1-4.C1-other-pigs_seq_11124	224	0	0	0	0
C4-3	C4-3.C4-PGV_seq_9132	225	C1-4	C1-4.C1-other-pigs_seq_11124	224	0	0	0	0
C4-3	C4-3.C4-PGV_seq_9180	226	C1-4	C1-4.C1-other-pigs_seq_11124	224	0	0	0	0
C5-1	C5-1.C5-PGV_seq_8659	226	C1-4	C1-4.C1-other-pigs_seq_11124	224	0	0	0	0
C5-1	C5-1.C5-PGV_seq_9204	224	C1-4	C1-4.C1-other-pigs_seq_11124	224	0	0	0	0
C6-1	C6-1.C6-PGV_seq_9174	278	C1-4	C1-4.C1-other-pigs_seq_11124	224	2	38.4	0	0.89
Reference	NC_015464	172	C1-4	C1-4.C1-other-pigs_seq_11124	224	2	32.93	1.73	1.16
Reference	NC_016163	343	C1-4	C1-4.C1-other-pigs_seq_11124	224	0	0	0	0
Reference	NC_018861	170	C1-4	C1-4.C1-other-pigs_seq_11124	224	3	31.75	1.57	1.76
Reference	NC_019487	241	C1-4	C1-4.C1-other-pigs_seq_11124	224	0	0	0	0
Reference	NC_024355	139	C1-4	C1-4.C1-other-pigs_seq_11124	224	0	0	0	0
Reference	NC_027341	185	C1-4	C1-4.C1-other-pigs_seq_11124	224	1	31.4	0	0.54
Reference	NC_030903	225	C1-4	C1-4.C1-other-pigs_seq_11124	224	1	41.45	0	0.45
Reference	NC_030949	68	C1-4	C1-4.C1-other-pigs_seq_11124	224	0	0	0	0
Reference	NC_030950	68	C1-4	C1-4.C1-other-pigs_seq_11124	224	0	0	0	0
Reference	NC_031039	296	C1-4	C1-4.C1-other-pigs_seq_11124	224	0	0	0	0
Reference	NC_031909	171	C1-4	C1-4.C1-other-pigs_seq_11124	224	2	32.53	2.13	1.17
Reference	NC_041879	85	C1-4	C1-4.C1-other-pigs_seq_11124	224	0	0	0	0
Reference	NC_043027	299	C1-4	C1-4.C1-other-pigs_seq_11124	224	0	0	0	0
Reference	NC_049854	178	C1-4	C1-4.C1-other-pigs_seq_11124	224	0	0	0	0
Reference	NC_049856	193	C1-4	C1-4.C1-other-pigs_seq_11124	224	0	0	0	0
Reference	NC_049857	166	C1-4	C1-4.C1-other-pigs_seq_11124	224	0	0	0	0
Reference	NC_070622	70	C1-4	C1-4.C1-other-pigs_seq_11124	224	0	0	0	0
Reference	NC_070623	71	C1-4	C1-4.C1-other-pigs_seq_11124	224	0	0	0	0
Reference	NC_070701	45	C1-4	C1-4.C1-other-pigs_seq_11124	224	0	0	0	0
Reference	NC_070717	45	C1-4	C1-4.C1-other-pigs_seq_11124	224	0	0	0	0
Reference	NC_070719	46	C1-4	C1-4.C1-other-pigs_seq_11124	224	0	0	0	0
Reference	NC_071050	232	C1-4	C1-4.C1-other-pigs_seq_11124	224	1	38.35	0	0.45
C1-1	C1-1.C1-other-pigs_seq_11294	459	C1-4	C1-4.C1-other-pigs_seq_11125	260	2	37.77	5.62	0.77
C1-1	C1-1.C1-other-pigs_seq_11322	457	C1-4	C1-4.C1-other-pigs_seq_11125	260	2	37.7	5.7	0.77
C1-1	C1-1.C1-other-pigs_seq_11324	458	C1-4	C1-4.C1-other-pigs_seq_11125	260	2	37.7	5.7	0.77
C1-2	C1-2.C1-PGV_seq_9487	433	C1-4	C1-4.C1-other-pigs_seq_11125	260	1	44.1	0	0.38
C1-3	C1-3.C1-other-pigs_seq_11118	285	C1-4	C1-4.C1-other-pigs_seq_11125	260	1	36.4	0	0.38
C1-3	C1-3.C1-other-pigs_seq_11127	276	C1-4	C1-4.C1-other-pigs_seq_11125	260	4	38.67	4.82	1.54
C1-3	C1-3.C1-other-pigs_seq_11168	284	C1-4	C1-4.C1-other-pigs_seq_11125	260	3	35.83	2.51	1.15
C1-3	C1-3.C1-other-pigs_seq_11264	277	C1-4	C1-4.C1-other-pigs_seq_11125	260	4	38.41	5.08	1.54
C1-3	C1-3.C1-other-pigs_seq_11266	278	C1-4	C1-4.C1-other-pigs_seq_11125	260	4	38.41	5.08	1.54
C1-3	C1-3.C1-PGV_seq_8411	266	C1-4	C1-4.C1-other-pigs_seq_11125	260	4	38.99	5.69	1.54
C1-3	C1-3.C1-PGV_seq_8459	272	C1-4	C1-4.C1-other-pigs_seq_11125	260	4	39.04	5.68	1.54
C1-3	C1-3.C1-PGV_seq_8492	273	C1-4	C1-4.C1-other-pigs_seq_11125	260	3	35.82	2.35	1.15
C1-3	C1-3.C1-PGV_seq_8579	273	C1-4	C1-4.C1-other-pigs_seq_11125	260	4	39.04	5.68	1.54
C1-3	C1-3.C1-PGV_seq_8920	343	C1-4	C1-4.C1-other-pigs_seq_11125	260	2	44.6	3.7	0.77
C1-3	C1-3.C1-PGV_seq_8924	267	C1-4	C1-4.C1-other-pigs_seq_11125	260	4	38.99	5.69	1.54
C1-3	C1-3.C1-PGV_seq_8998	274	C1-4	C1-4.C1-other-pigs_seq_11125	260	3	35.82	2.35	1.15
C1-3	C1-3.C1-PGV_seq_9048	273	C1-4	C1-4.C1-other-pigs_seq_11125	260	3	35.82	2.35	1.15
C1-3	C1-3.C1-PGV_seq_9069	274	C1-4	C1-4.C1-other-pigs_seq_11125	260	4	39.04	5.68	1.54
C1-3	C1-3.C1-PGV_seq_9414	381	C1-4	C1-4.C1-other-pigs_seq_11125	260	4	43.35	5.74	1.54
C1-4	C1-4.C1-PGV_seq_8307	277	C1-4	C1-4.C1-other-pigs_seq_11125	260	53	46.78	10.93	20.38
C1-4	C1-4.C1-PGV_seq_8855	272	C1-4	C1-4.C1-other-pigs_seq_11125	260	52	47.59	10.12	20
C1-4	C1-4.C1-PGV_seq_8879	266	C1-4	C1-4.C1-other-pigs_seq_11125	260	51	46.11	10.04	19.62
C1-4	C1-4.C1-PGV_seq_8881	275	C1-4	C1-4.C1-other-pigs_seq_11125	260	59	50.31	13.58	22.69
C1-4	C1-4.C1-PGV_seq_8893	276	C1-4	C1-4.C1-other-pigs_seq_11125	260	59	50.31	13.58	22.69
C1-4	C1-4.C1-PGV_seq_9071	269	C1-4	C1-4.C1-other-pigs_seq_11125	260	51	47.39	9.98	19.62
C1-4	C1-4.C1-PGV_seq_9172	262	C1-4	C1-4.C1-other-pigs_seq_11125	260	199	84.21	12.45	76.54
C1-4	C1-4.C1-PGV_seq_9478	276	C1-4	C1-4.C1-other-pigs_seq_11125	260	59	50.31	13.58	22.69
C1-5	C1-5.C1-PGV_seq_8498	291	C1-4	C1-4.C1-other-pigs_seq_11125	260	5	33.11	0.78	1.92
C1-5	C1-5.C1-PGV_seq_8561	291	C1-4	C1-4.C1-other-pigs_seq_11125	260	5	33.11	0.78	1.92
C1-6	C1-6.C1-other-pigs_seq_11252	334	C1-4	C1-4.C1-other-pigs_seq_11125	260	14	35.01	3.13	5.38
C1-6	C1-6.C1-other-pigs_seq_11263	359	C1-4	C1-4.C1-other-pigs_seq_11125	260	9	37.69	7.92	3.46
C1-6	C1-6.C1-other-pigs_seq_11270	511	C1-4	C1-4.C1-other-pigs_seq_11125	260	12	38.16	7.06	4.62
C1-6	C1-6.C1-other-pigs_seq_11272	508	C1-4	C1-4.C1-other-pigs_seq_11125	260	12	38.16	7.06	4.62
C1-6	C1-6.C1-other-pigs_seq_11275	505	C1-4	C1-4.C1-other-pigs_seq_11125	260	12	38.16	7.06	4.62
C1-6	C1-6.C1-other-pigs_seq_11278	304	C1-4	C1-4.C1-other-pigs_seq_11125	260	10	38.17	7.16	3.85
C1-6	C1-6.C1-other-pigs_seq_11281	506	C1-4	C1-4.C1-other-pigs_seq_11125	260	12	38.16	7.06	4.62
C1-6	C1-6.C1-other-pigs_seq_11286	505	C1-4	C1-4.C1-other-pigs_seq_11125	260	10	39.53	6.81	3.85
C1-6	C1-6.C1-other-pigs_seq_11289	506	C1-4	C1-4.C1-other-pigs_seq_11125	260	10	39.57	6.81	3.85
C1-6	C1-6.C1-other-pigs_seq_11292	330	C1-4	C1-4.C1-other-pigs_seq_11125	260	12	35.61	3.81	4.62
C1-6	C1-6.C1-PGV_seq_8685	343	C1-4	C1-4.C1-other-pigs_seq_11125	260	7	36.93	4.57	2.69
C1-6	C1-6.C1-PGV_seq_9157	340	C1-4	C1-4.C1-other-pigs_seq_11125	260	10	36.75	6.1	3.85
C1-6	C1-6.C1-PGV_seq_9430	423	C1-4	C1-4.C1-other-pigs_seq_11125	260	9	40.36	11.25	3.46
C1-6	C1-6.C1-PGV_seq_9456	343	C1-4	C1-4.C1-other-pigs_seq_11125	260	11	35.49	3.32	4.23
C2-1	C2-1.C2-other-pigs_seq_11123	182	C1-4	C1-4.C1-other-pigs_seq_11125	260	0	0	0	0
C2-1	C2-1.C2-other-pigs_seq_11260	204	C1-4	C1-4.C1-other-pigs_seq_11125	260	0	0	0	0
C2-1	C2-1.C2-PGV_seq_8223	189	C1-4	C1-4.C1-other-pigs_seq_11125	260	0	0	0	0
C2-1	C2-1.C2-PGV_seq_8382	225	C1-4	C1-4.C1-other-pigs_seq_11125	260	0	0	0	0
C2-1	C2-1.C2-PGV_seq_8431	225	C1-4	C1-4.C1-other-pigs_seq_11125	260	0	0	0	0
C2-1	C2-1.C2-PGV_seq_8609	193	C1-4	C1-4.C1-other-pigs_seq_11125	260	0	0	0	0
C2-1	C2-1.C2-PGV_seq_8756	226	C1-4	C1-4.C1-other-pigs_seq_11125	260	0	0	0	0
C2-1	C2-1.C2-PGV_seq_8801	225	C1-4	C1-4.C1-other-pigs_seq_11125	260	0	0	0	0
C2-1	C2-1.C2-PGV_seq_9109	194	C1-4	C1-4.C1-other-pigs_seq_11125	260	0	0	0	0
C2-1	C2-1.C2-PGV_seq_9184	192	C1-4	C1-4.C1-other-pigs_seq_11125	260	0	0	0	0
C2-1	C2-1.C2-PGV_seq_9447	195	C1-4	C1-4.C1-other-pigs_seq_11125	260	0	0	0	0
C3-1	C3-1.C3-PGV_seq_9113	212	C1-4	C1-4.C1-other-pigs_seq_11125	260	0	0	0	0
C3-1	C3-1.C3-PGV_seq_9202	211	C1-4	C1-4.C1-other-pigs_seq_11125	260	1	36.2	0	0.47
C3-2	C3-2.C3-other-pigs_seq_11209	271	C1-4	C1-4.C1-other-pigs_seq_11125	260	1	35.1	0	0.38
C3-2	C3-2.C3-other-pigs_seq_11268	224	C1-4	C1-4.C1-other-pigs_seq_11125	260	0	0	0	0
C3-2	C3-2.C3-PGV_seq_8524	249	C1-4	C1-4.C1-other-pigs_seq_11125	260	2	37.25	0.35	0.8
C3-2	C3-2.C3-PGV_seq_8921	226	C1-4	C1-4.C1-other-pigs_seq_11125	260	0	0	0	0
C3-2	C3-2.C3-PGV_seq_9075	250	C1-4	C1-4.C1-other-pigs_seq_11125	260	2	37.25	0.35	0.8
[truncated: 5,628 more rows]
