# Supplementary material for: Comprehensive genome analysis uncovers the diversity of jumbo phages in the pig gut microbiome
Source: Front Vet Sci. 2026 Jan 8;12:1697229. doi: 10.3389/fvets.2025.1697229 (PMC12826114; doi:10.3389/fvets.2025.1697229)
Supplement: Supplementary file 4 [file Table_4.xlsx]

## Sheet: final.results.stats
Table S4. The functions and host taxonomy of jumbo phage from novel phage families.
contig_ids	family	completeness	host	Lysis	Integration	Replication	Regulation	Packaging	Assembly	Infection	Immune	Hypothetical	unsort	ARGs	VFs	AMGs	DNA_methyltransferase	HTH	Glycosylation
Viruses_Ang_other-pigs_seq_11294	C1-1	complete	d__Bacteria;p__Fibrobacterota	4	3	5	8	9	13	6	3	126	250	0	0	3	1	1	1
Viruses_Ang_other-pigs_seq_11322	C1-1	complete	d__Bacteria;p__Fibrobacterota	4	3	5	8	9	13	6	3	128	252	0	0	3	1	1	1
Viruses_Ang_other-pigs_seq_11324	C1-1	complete	d__Bacteria;p__Fibrobacterota	4	3	5	8	9	13	6	3	128	252	0	0	3	1	1	1
Viruses_Ang_PGV_seq_8266	C1-1	Incomplete	d__Bacteria;p__Fibrobacterota	3	2	3	7	13	11	6	0	98	277	0	0	3	0	1	0
Viruses_Ang_PGV_seq_8302	C1-1	Incomplete	d__Bacteria;p__Fibrobacterota	4	2	2	7	15	13	6	0	98	268	0	0	3	0	1	0
Viruses_Ang_PGV_seq_8809	C1-1	Incomplete	Unassigned	3	2	7	9	6	10	7	2	70	179	0	0	2	0	0	1
Viruses_Ang_PGV_seq_8818	C1-1	Incomplete	Unassigned	4	3	8	10	10	12	9	3	121	274	0	0	3	1	1	1
Viruses_Ang_PGV_seq_8827	C1-1	Incomplete	d__Bacteria;p__Fibrobacterota	4	0	3	6	5	6	4	0	68	202	0	0	3	0	1	0
Viruses_Ang_PGV_seq_9080	C1-1	Incomplete	d__Bacteria;p__Fibrobacterota	3	0	2	7	9	5	3	0	74	192	0	0	2	0	1	0
Viruses_Ang_PGV_seq_9417	C1-1	Incomplete	Unassigned	4	3	8	10	10	12	9	3	123	271	0	0	3	1	1	1
Viruses_Ang_PGV_seq_9427	C1-1	Incomplete	Unassigned	3	3	8	10	10	12	9	3	120	272	0	0	3	1	1	1
Viruses_Ang_other-pigs_seq_11300	C1-1	Incomplete	d__Bacteria;p__Fibrobacterota	2	2	4	7	5	9	5	2	85	167	0	0	2	0	1	1
Viruses_Ang_other-pigs_seq_11304	C1-1	Incomplete	d__Bacteria;p__Fibrobacterota	2	2	4	8	5	9	5	2	83	168	0	0	2	0	1	1
Viruses_Ang_other-pigs_seq_11307	C1-1	Incomplete	d__Bacteria;p__Fibrobacterota	3	3	1	4	5	6	4	1	62	116	0	0	1	1	1	0
Viruses_Ang_other-pigs_seq_11326	C1-1	Incomplete	d__Bacteria;p__Fibrobacterota	3	2	4	8	5	12	5	2	99	186	0	0	2	0	1	1
Viruses_Ang_PGV_seq_8904	C1-2	complete	Unassigned	3	0	7	5	6	11	7	1	149	245	0	0	1	0	1	1
Viruses_Ang_PGV_seq_9481	C1-2	complete	Unassigned	3	0	8	5	6	11	7	1	149	246	0	0	1	0	1	1
Viruses_Ang_PGV_seq_9487	C1-2	complete	Unassigned	3	0	8	5	6	11	7	1	149	246	0	0	1	0	1	1
Viruses_Ang_PGV_seq_8887	C1-2	Incomplete	Unassigned	3	0	5	5	6	11	6	1	131	229	0	0	1	0	1	1
Viruses_Ang_PGV_seq_8411	C1-3	complete	Unassigned	5	1	2	2	1	5	5	1	80	168	0	0	2	1	0	0
Viruses_Ang_PGV_seq_8459	C1-3	complete	Unassigned	6	1	1	2	1	6	5	1	77	172	0	0	2	1	0	0
Viruses_Ang_PGV_seq_8492	C1-3	complete	Unassigned	4	1	2	2	1	5	5	2	78	178	0	0	2	1	1	0
Viruses_Ang_PGV_seq_8514	C1-3	complete	Unassigned	5	1	1	2	1	6	6	1	84	168	0	0	2	1	0	0
Viruses_Ang_PGV_seq_8559	C1-3	complete	Unassigned	4	1	2	2	1	5	5	2	78	178	0	0	2	1	1	0
Viruses_Ang_PGV_seq_8579	C1-3	complete	Unassigned	5	1	1	2	1	6	6	1	83	166	0	0	2	1	0	0
Viruses_Ang_PGV_seq_8920	C1-3	complete	Unassigned	5	0	4	3	2	9	9	3	91	225	0	0	2	1	0	0
Viruses_Ang_PGV_seq_8924	C1-3	complete	Unassigned	5	1	2	2	1	5	5	1	80	168	0	0	2	1	0	0
Viruses_Ang_PGV_seq_8953	C1-3	complete	Unassigned	5	0	4	3	2	9	9	3	91	225	0	0	2	1	0	0
Viruses_Ang_PGV_seq_8960	C1-3	complete	Unassigned	5	1	2	2	1	5	5	1	80	168	0	0	2	1	0	0
Viruses_Ang_PGV_seq_8990	C1-3	complete	Unassigned	5	1	2	2	1	6	5	1	82	166	0	0	2	1	0	0
Viruses_Ang_PGV_seq_8998	C1-3	complete	Unassigned	4	1	2	2	1	5	5	2	77	179	0	0	2	1	1	0
Viruses_Ang_PGV_seq_9010	C1-3	complete	Unassigned	5	1	1	2	1	6	6	1	85	167	0	0	2	1	0	0
Viruses_Ang_PGV_seq_9048	C1-3	complete	Unassigned	4	1	2	2	1	5	5	2	78	178	0	0	2	1	1	0
Viruses_Ang_PGV_seq_9069	C1-3	complete	Unassigned	5	1	1	2	1	6	6	1	84	168	0	0	2	1	0	0
Viruses_Ang_PGV_seq_9414	C1-3	complete	d__Bacteria;p__Spirochaetota	7	0	7	4	3	6	9	4	96	250	0	0	2	1	0	0
Viruses_Ang_other-pigs_seq_11118	C1-3	complete	Unassigned	8	0	1	2	2	5	8	4	86	174	0	0	2	1	0	0
Viruses_Ang_other-pigs_seq_11127	C1-3	complete	Unassigned	5	1	3	3	2	5	6	3	84	168	0	0	2	1	1	0
Viruses_Ang_other-pigs_seq_11168	C1-3	complete	Unassigned	4	1	2	4	1	5	5	1	86	178	0	0	3	1	1	0
Viruses_Ang_other-pigs_seq_11264	C1-3	complete	Unassigned	6	1	2	2	2	4	4	2	80	179	0	0	2	1	0	0
Viruses_Ang_other-pigs_seq_11266	C1-3	complete	Unassigned	6	1	2	2	2	4	4	2	81	177	0	0	2	1	0	0
Viruses_Ang_PGV_seq_8164	C1-3	Incomplete	Unassigned	5	1	2	2	1	6	5	1	86	175	0	0	2	1	0	0
Viruses_Ang_PGV_seq_8222	C1-3	Incomplete	d__Bacteria;p__Bacillota	8	0	1	2	4	7	7	4	88	176	0	0	2	1	1	0
Viruses_Ang_PGV_seq_8234	C1-3	Incomplete	Unassigned	11	1	2	2	5	4	4	6	96	178	0	0	2	1	0	0
Viruses_Ang_PGV_seq_8355	C1-3	Incomplete	Unassigned	5	1	2	2	1	5	5	1	78	166	0	0	2	1	0	0
Viruses_Ang_PGV_seq_8356	C1-3	Incomplete	Unassigned	5	0	3	2	1	6	7	3	82	201	0	0	2	1	0	0
Viruses_Ang_PGV_seq_8530	C1-3	Incomplete	Unassigned	5	1	1	2	1	6	6	1	83	165	0	0	2	1	0	0
Viruses_Ang_PGV_seq_8661	C1-3	Incomplete	d__Bacteria;p__Bacillota	8	0	1	1	4	7	6	4	82	176	0	0	2	1	1	0
Viruses_Ang_PGV_seq_8687	C1-3	Incomplete	Unassigned	5	2	6	0	3	9	6	2	91	212	0	0	2	1	0	0
Viruses_Ang_PGV_seq_8812	C1-3	Incomplete	Unassigned	5	1	3	5	1	5	6	1	76	176	0	0	2	1	1	0
Viruses_Ang_PGV_seq_8814	C1-3	Incomplete	d__Bacteria;p__Spirochaetota	7	0	7	4	3	6	9	4	96	250	0	0	2	1	0	0
Viruses_Ang_PGV_seq_9210	C1-3	Incomplete	d__Bacteria;p__Bacillota	8	0	1	1	4	7	6	4	83	171	0	0	2	1	1	0
Viruses_Ang_PGV_seq_9266	C1-3	Incomplete	Unassigned	7	1	1	4	1	6	5	1	67	141	0	0	0	1	1	0
Viruses_Ang_other-pigs_seq_11150	C1-3	Incomplete	d__Bacteria;p__Spirochaetota	9	1	6	2	2	10	12	4	106	220	0	0	3	1	1	0
Viruses_Ang_other-pigs_seq_11167	C1-3	Incomplete	Multiphyla	7	2	0	1	2	6	8	5	82	178	0	0	2	1	0	0
Viruses_Ang_PGV_seq_8307	C1-4	complete	Unassigned	7	3	5	4	8	6	7	0	78	164	0	0	2	0	0	0
Viruses_Ang_PGV_seq_8348	C1-4	complete	d__Bacteria;p__Bacillota_A	4	0	5	6	3	10	9	0	73	148	0	0	4	0	1	0
Viruses_Ang_PGV_seq_8522	C1-4	complete	Multiphyla	3	0	5	7	8	7	5	0	70	158	0	0	2	0	1	0
Viruses_Ang_PGV_seq_8855	C1-4	complete	d__Bacteria;p__Spirochaetota	3	0	6	6	6	7	3	0	66	172	0	0	2	0	0	0
Viruses_Ang_PGV_seq_8879	C1-4	complete	Unassigned	7	2	5	4	8	6	6	0	78	154	0	0	2	0	0	0
Viruses_Ang_PGV_seq_8881	C1-4	complete	Unassigned	4	1	4	5	5	9	6	0	99	148	0	0	4	0	1	0
Viruses_Ang_PGV_seq_8893	C1-4	complete	Unassigned	4	1	4	5	5	9	6	0	99	150	0	0	4	0	1	0
Viruses_Ang_PGV_seq_9071	C1-4	complete	Multiphyla	3	0	5	7	7	7	5	0	72	159	0	0	2	0	1	0
Viruses_Ang_PGV_seq_9172	C1-4	complete	d__Bacteria;p__Bacillota_A	5	1	3	4	3	6	5	1	82	151	0	0	4	1	1	0
Viruses_Ang_PGV_seq_9420	C1-4	complete	Unassigned	5	2	4	5	3	6	5	0	87	135	0	0	4	0	0	0
Viruses_Ang_PGV_seq_9478	C1-4	complete	Unassigned	4	1	4	5	5	9	6	0	100	148	0	0	4	0	1	0
Viruses_Ang_other-pigs_seq_11124	C1-4	complete	Unassigned	2	0	5	6	4	9	6	0	56	130	0	0	2	0	1	0
Viruses_Ang_other-pigs_seq_11125	C1-4	complete	d__Bacteria;p__Bacillota_A	4	3	4	7	2	9	5	0	85	143	0	0	5	0	0	0
Viruses_Ang_PGV_seq_8132	C1-4	Incomplete	d__Bacteria;p__Spirochaetota	2	0	7	6	10	12	4	0	107	203	0	0	4	0	0	0
Viruses_Ang_PGV_seq_8216	C1-4	Incomplete	Unassigned	7	2	3	4	7	5	6	0	85	166	0	0	2	0	0	0
Viruses_Ang_PGV_seq_8299	C1-4	Incomplete	d__Bacteria;p__Spirochaetota	3	0	7	5	6	8	3	0	68	179	0	0	2	0	0	0
Viruses_Ang_PGV_seq_8304	C1-4	Incomplete	Unassigned	6	0	2	7	4	11	5	0	80	165	0	0	3	0	0	0
Viruses_Ang_PGV_seq_8309	C1-4	Incomplete	Unassigned	5	0	3	7	5	12	9	0	76	165	0	0	0	0	0	0
Viruses_Ang_PGV_seq_8313	C1-4	Incomplete	Unassigned	6	0	4	7	4	13	6	0	76	166	0	0	3	0	0	0
Viruses_Ang_PGV_seq_8314	C1-4	Incomplete	Multiphyla	4	2	4	4	6	10	4	0	80	164	0	0	0	0	1	0
Viruses_Ang_PGV_seq_8471	C1-4	Incomplete	Unassigned	5	0	1	5	6	5	3	0	60	135	0	0	0	0	0	0
Viruses_Ang_PGV_seq_8645	C1-4	Incomplete	d__Bacteria;p__Bacillota_A	5	1	3	4	3	5	5	1	79	145	0	0	4	1	0	0
Viruses_Ang_PGV_seq_8684	C1-4	Incomplete	d__Bacteria;p__Bacillota_A	2	2	5	6	4	10	4	1	74	146	0	0	2	0	1	0
Viruses_Ang_PGV_seq_8742	C1-4	Incomplete	Multiphyla	4	0	4	6	4	8	6	0	91	165	0	0	3	0	0	0
Viruses_Ang_PGV_seq_8788	C1-4	Incomplete	d__Bacteria;p__Bacillota_A	4	0	3	6	2	6	5	0	79	133	0	0	3	0	0	0
Viruses_Ang_PGV_seq_8860	C1-4	Incomplete	Unassigned	4	1	4	5	5	9	6	0	100	148	0	0	4	0	1	0
Viruses_Ang_PGV_seq_8862	C1-4	Incomplete	d__Bacteria;p__Bacillota_A	6	1	2	4	3	4	6	0	75	160	0	0	4	0	0	0
Viruses_Ang_PGV_seq_8870	C1-4	Incomplete	d__Bacteria;p__Bacillota_A	7	1	3	4	3	4	5	0	78	154	0	0	4	0	0	0
Viruses_Ang_PGV_seq_8891	C1-4	Incomplete	d__Bacteria;p__Spirochaetota	3	0	6	6	7	7	3	0	67	174	0	0	2	0	0	0
Viruses_Ang_PGV_seq_8894	C1-4	Incomplete	d__Bacteria;p__Bacillota_A	4	1	7	5	5	10	6	0	117	169	0	0	4	0	1	0
Viruses_Ang_PGV_seq_8895	C1-4	Incomplete	d__Bacteria;p__Spirochaetota	3	0	6	5	6	7	3	0	66	164	0	0	2	0	0	0
Viruses_Ang_PGV_seq_9325	C1-4	Incomplete	Multiphyla	4	0	4	6	4	7	5	0	92	162	0	0	3	0	0	0
Viruses_Ang_PGV_seq_9412	C1-4	Incomplete	Unassigned	4	1	4	5	5	9	6	0	98	149	0	0	4	0	1	0
Viruses_Ang_PGV_seq_9425	C1-4	Incomplete	d__Bacteria;p__Bacillota_A	4	0	3	4	3	5	5	0	68	156	0	0	4	0	0	0
Viruses_Ang_PGV_seq_9446	C1-4	Incomplete	Unassigned	5	2	5	6	2	9	5	0	77	156	0	0	4	0	0	0
Viruses_Ang_PGV_seq_9483	C1-4	Incomplete	d__Bacteria;p__Bacillota_A	6	0	7	8	7	10	9	0	85	145	0	0	6	0	1	0
Viruses_Ang_PGV_seq_8498	C1-5	complete	d__Bacteria;p__Spirochaetota	3	3	6	2	6	4	4	0	81	184	0	0	2	0	0	0
Viruses_Ang_PGV_seq_8561	C1-5	complete	d__Bacteria;p__Spirochaetota	3	3	6	2	6	4	4	0	81	184	0	0	2	0	0	0
Viruses_Ang_PGV_seq_8685	C1-6	complete	d__Bacteria;p__Spirochaetota	1	2	7	4	3	10	2	1	108	209	0	0	0	1	1	0
Viruses_Ang_PGV_seq_9020	C1-6	complete	d__Bacteria;p__Spirochaetota	2	2	8	5	6	11	3	1	115	276	0	0	4	1	0	0
Viruses_Ang_PGV_seq_9157	C1-6	complete	d__Bacteria;p__Bacillota	2	2	3	3	4	10	5	1	107	207	0	0	2	0	0	0
Viruses_Ang_PGV_seq_9415	C1-6	complete	d__Bacteria;p__Spirochaetota	3	2	9	4	10	11	2	1	124	260	0	0	0	1	1	0
Viruses_Ang_PGV_seq_9430	C1-6	complete	d__Bacteria;p__Spirochaetota	3	2	9	4	10	11	2	1	124	260	0	0	0	1	1	0
Viruses_Ang_PGV_seq_9456	C1-6	complete	d__Bacteria;p__Bacillota_A	3	1	5	4	4	9	9	1	115	200	0	0	2	0	1	0
Viruses_Ang_other-pigs_seq_11128	C1-6	complete	d__Bacteria;p__Bacillota_A	1	1	6	4	5	8	8	1	109	209	0	0	2	0	1	0
Viruses_Ang_other-pigs_seq_11218	C1-6	complete	d__Bacteria;p__Bacillota_A	3	1	7	5	2	9	6	1	110	193	0	0	2	0	1	0
Viruses_Ang_other-pigs_seq_11252	C1-6	complete	d__Bacteria;p__Bacillota_A	2	1	4	3	3	7	5	1	112	198	0	0	2	0	1	0
Viruses_Ang_other-pigs_seq_11263	C1-6	complete	d__Bacteria;p__Spirochaetota	2	2	5	4	3	10	4	2	119	213	0	0	5	1	0	0
Viruses_Ang_other-pigs_seq_11270	C1-6	complete	d__Bacteria;p__Spirochaetota	3	3	9	5	7	12	3	2	171	302	0	0	7	1	0	0
Viruses_Ang_other-pigs_seq_11272	C1-6	complete	d__Bacteria;p__Spirochaetota	3	2	10	5	7	13	4	2	172	296	0	0	7	1	0	0
Viruses_Ang_other-pigs_seq_11275	C1-6	complete	d__Bacteria;p__Spirochaetota	3	2	9	5	5	12	3	2	170	301	0	0	7	1	0	0
Viruses_Ang_other-pigs_seq_11278	C1-6	complete	Unassigned	2	2	7	3	4	5	1	0	101	184	0	0	6	0	0	0
Viruses_Ang_other-pigs_seq_11281	C1-6	complete	d__Bacteria;p__Spirochaetota	3	2	9	5	6	12	3	2	170	301	0	0	7	1	0	0
Viruses_Ang_other-pigs_seq_11283	C1-6	complete	d__Bacteria;p__Bacillota_A	1	1	6	3	2	8	8	2	110	198	0	0	2	0	1	0
Viruses_Ang_other-pigs_seq_11284	C1-6	complete	Unassigned	3	3	9	6	5	13	11	0	118	255	0	0	1	0	1	0
Viruses_Ang_other-pigs_seq_11286	C1-6	complete	d__Bacteria;p__Spirochaetota	3	4	12	8	4	16	5	2	170	291	0	0	7	1	0	0
Viruses_Ang_other-pigs_seq_11289	C1-6	complete	d__Bacteria;p__Spirochaetota	3	4	12	8	4	16	5	2	170	292	0	0	7	1	0	0
Viruses_Ang_other-pigs_seq_11292	C1-6	complete	d__Bacteria;p__Bacillota_A	1	1	6	3	2	8	8	2	110	195	0	0	2	0	1	0
Viruses_Ang_PGV_seq_8409	C1-6	Incomplete	Multiphyla	2	2	2	2	4	9	3	0	68	172	0	0	0	0	1	0
Viruses_Ang_PGV_seq_8491	C1-6	Incomplete	Multiphyla	2	2	2	2	4	9	3	0	67	174	0	0	0	0	1	0
Viruses_Ang_PGV_seq_8572	C1-6	Incomplete	Multiphyla	2	2	2	2	4	9	3	0	67	172	0	0	0	0	1	0
Viruses_Ang_PGV_seq_8798	C1-6	Incomplete	d__Bacteria;p__Bacillota	2	1	8	2	2	7	4	1	69	162	0	0	4	1	0	0
Viruses_Ang_PGV_seq_8922	C1-6	Incomplete	Multiphyla	2	0	3	3	3	3	3	0	75	151	0	0	2	0	1	0
Viruses_Ang_PGV_seq_8983	C1-6	Incomplete	Unassigned	3	2	4	2	4	9	6	3	84	169	0	0	3	1	0	0
Viruses_Ang_PGV_seq_8991	C1-6	Incomplete	d__Bacteria;p__Bacillota_A	2	1	5	5	3	4	3	0	73	140	0	0	2	0	1	0
Viruses_Ang_PGV_seq_9053	C1-6	Incomplete	d__Bacteria;p__Bacillota_A	1	0	2	5	2	2	3	1	90	169	0	0	2	0	0	0
Viruses_Ang_PGV_seq_9096	C1-6	Incomplete	d__Bacteria;p__Bacillota	0	2	3	2	1	10	3	1	105	202	0	0	2	0	0	0
Viruses_Ang_PGV_seq_9120	C1-6	Incomplete	d__Bacteria;p__Bacillota	2	0	8	2	1	9	2	1	93	170	0	0	0	1	1	0
Viruses_Ang_PGV_seq_9207	C1-6	Incomplete	Unassigned	1	2	7	4	1	7	1	1	98	185	0	0	0	1	1	0
Viruses_Ang_PGV_seq_9211	C1-6	Incomplete	d__Bacteria;p__Bacillota	2	1	3	3	3	9	3	0	75	168	0	0	2	0	0	0
Viruses_Ang_PGV_seq_9236	C1-6	Incomplete	d__Bacteria;p__Bacillota	2	1	3	3	3	9	3	0	75	169	0	0	2	0	0	0
Viruses_Ang_PGV_seq_9238	C1-6	Incomplete	Unassigned	1	2	7	4	1	7	1	1	98	185	0	0	0	1	1	0
Viruses_Ang_PGV_seq_9435	C1-6	Incomplete	Unassigned	4	1	4	4	3	8	5	3	56	127	0	0	0	1	1	0
Viruses_Ang_PGV_seq_9443	C1-6	Incomplete	d__Bacteria;p__Spirochaetota	0	2	2	4	4	4	2	0	63	149	0	0	0	0	1	0
Viruses_Ang_other-pigs_seq_11152	C1-6	Incomplete	d__Bacteria;p__Spirochaetota	1	2	4	6	4	4	2	1	67	148	0	0	6	0	1	1
Viruses_Ang_other-pigs_seq_11153	C1-6	Incomplete	d__Bacteria;p__Spirochaetota	1	3	9	7	11	13	5	3	168	332	0	0	7	1	0	0
Viruses_Ang_other-pigs_seq_11169	C1-6	Incomplete	d__Bacteria;p__Spirochaetota	1	4	6	3	2	6	1	0	61	158	0	0	0	0	1	0
Viruses_Ang_other-pigs_seq_11189	C1-6	Incomplete	Unassigned	2	3	7	5	10	6	4	1	96	237	0	0	1	1	1	0
Viruses_Ang_other-pigs_seq_11194	C1-6	Incomplete	d__Bacteria;p__Planctomycetota	1	1	4	3	4	5	1	0	69	164	0	0	3	0	1	0
Viruses_Ang_other-pigs_seq_11196	C1-6	Incomplete	Unassigned	2	3	7	5	5	5	5	1	75	199	0	0	1	1	0	0
Viruses_Ang_other-pigs_seq_11201	C1-6	Incomplete	d__Bacteria;p__Spirochaetota	2	3	9	5	4	10	3	1	114	272	0	0	0	1	1	0
Viruses_Ang_other-pigs_seq_11219	C1-6	Incomplete	Unassigned	3	1	6	5	1	9	6	1	91	157	0	0	0	0	1	0
Viruses_Ang_other-pigs_seq_11234	C1-6	Incomplete	d__Bacteria;p__Bacillota_A	1	1	4	4	2	7	5	1	65	142	0	0	2	1	1	0
Viruses_Ang_other-pigs_seq_11256	C1-6	Incomplete	d__Bacteria;p__Spirochaetota	2	2	7	3	4	7	2	0	100	151	0	0	2	0	0	0
Proviruses_Ang_other-pigs_seq_11257	C1-6	Incomplete	d__Bacteria;p__Spirochaetota	3	2	10	5	7	13	4	2	169	298	0	0	7	1	0	0
Viruses_Ang_other-pigs_seq_11273	C1-6	Incomplete	d__Bacteria;p__Bacillota	4	1	5	3	3	9	5	3	93	180	0	0	3	1	1	0
Viruses_Ang_other-pigs_seq_11280	C1-6	Incomplete	d__Bacteria;p__Spirochaetota	3	2	9	4	5	11	3	2	155	265	0	0	3	1	0	0
Viruses_Ang_other-pigs_seq_11282	C1-6	Incomplete	d__Bacteria;p__Spirochaetota	0	4	9	7	2	16	4	2	158	267	0	0	2	1	0	0
Viruses_Ang_other-pigs_seq_11291	C1-6	Incomplete	Unassigned	2	3	9	3	8	8	1	1	92	225	0	0	2	1	1	0
Viruses_Ang_PGV_seq_8223	C2-1	complete	d__Bacteria;p__Bacillota_A	2	2	3	2	5	1	3	3	63	109	0	0	0	0	1	1
Viruses_Ang_PGV_seq_8382	C2-1	complete	Unassigned	2	1	5	8	5	3	4	3	84	120	0	0	0	0	1	1
Viruses_Ang_PGV_seq_8431	C2-1	complete	Unassigned	2	1	5	8	5	3	4	3	84	120	0	0	0	0	1	1
Viruses_Ang_PGV_seq_8609	C2-1	complete	Unassigned	1	1	5	3	5	4	5	2	66	108	0	0	0	0	1	1
Viruses_Ang_PGV_seq_8756	C2-1	complete	Unassigned	1	1	5	7	6	5	5	2	86	115	0	0	0	0	1	1
Viruses_Ang_PGV_seq_8801	C2-1	complete	Unassigned	2	1	5	8	5	3	4	3	84	121	0	0	0	0	1	1
Viruses_Ang_PGV_seq_8930	C2-1	complete	Unassigned	2	1	5	8	5	3	4	3	83	120	0	0	0	0	1	1
Viruses_Ang_PGV_seq_8970	C2-1	complete	Unassigned	2	1	5	8	5	3	4	3	83	121	0	0	0	0	1	1
Viruses_Ang_PGV_seq_9109	C2-1	complete	Unassigned	4	1	7	6	4	2	2	2	66	104	0	0	0	0	0	1
Viruses_Ang_PGV_seq_9184	C2-1	complete	Unassigned	1	1	5	3	5	4	5	2	65	110	0	0	0	0	1	1
Viruses_Ang_PGV_seq_9447	C2-1	complete	d__Bacteria;p__Bacillota_A	3	2	2	2	5	1	2	3	69	109	0	0	0	0	0	1
Viruses_Ang_other-pigs_seq_11123	C2-1	complete	d__Bacteria;p__Bacillota_A	1	1	3	1	5	3	4	2	65	104	0	0	0	0	0	1
Viruses_Ang_other-pigs_seq_11260	C2-1	complete	d__Bacteria;p__Bacteroidota	2	1	4	3	5	4	3	4	60	124	0	0	0	1	1	1
Viruses_Ang_PGV_seq_8174	C2-1	Incomplete	Unassigned	2	1	5	8	5	3	4	3	86	128	0	0	0	0	1	1
Viruses_Ang_PGV_seq_8261	C2-1	Incomplete	Unassigned	5	2	9	5	4	2	3	2	84	122	0	0	0	0	0	1
Viruses_Ang_PGV_seq_8268	C2-1	Incomplete	Unassigned	3	1	4	4	4	3	3	2	56	102	0	0	0	0	0	1
Viruses_Ang_PGV_seq_8286	C2-1	Incomplete	Unassigned	1	1	5	3	5	4	5	2	67	111	0	0	0	0	1	1
Viruses_Ang_PGV_seq_8547	C2-1	Incomplete	d__Bacteria;p__Bacteroidota	3	1	4	4	5	1	2	2	62	105	0	0	0	0	0	1
Viruses_Ang_PGV_seq_8625	C2-1	Incomplete	Unassigned	2	1	4	4	4	0	2	2	67	111	0	0	0	0	0	1
Viruses_Ang_PGV_seq_8667	C2-1	Incomplete	Unassigned	2	1	4	3	4	0	3	0	63	90	0	0	0	0	1	0
Viruses_Ang_PGV_seq_8712	C2-1	Incomplete	Unassigned	2	1	6	3	5	2	4	3	77	113	0	0	0	0	0	1
Viruses_Ang_PGV_seq_8722	C2-1	Incomplete	Unassigned	1	1	5	3	5	3	5	2	69	97	0	0	0	0	1	1
Viruses_Ang_PGV_seq_8723	C2-1	Incomplete	Unassigned	2	1	6	3	5	2	4	3	67	105	0	0	0	0	0	1
Viruses_Ang_PGV_seq_8807	C2-1	Incomplete	Unassigned	2	1	5	8	5	3	4	3	83	121	0	0	0	0	1	1
Viruses_Ang_PGV_seq_9229	C2-1	Incomplete	Unassigned	2	1	4	3	4	0	4	1	67	97	0	0	0	0	1	0
Viruses_Ang_PGV_seq_9265	C2-1	Incomplete	Unassigned	2	1	6	3	5	2	3	3	78	112	0	0	0	0	0	1
Viruses_Ang_PGV_seq_9272	C2-1	Incomplete	Unassigned	1	1	5	3	5	3	5	2	70	96	0	0	0	0	1	1
Viruses_Ang_PGV_seq_9361	C2-1	Incomplete	Unassigned	1	1	5	7	6	5	5	2	86	114	0	0	0	0	1	1
Viruses_Ang_other-pigs_seq_11158	C2-1	Incomplete	Unassigned	1	1	7	5	7	6	6	2	72	116	0	0	0	0	1	1
Viruses_Ang_other-pigs_seq_11175	C2-1	Incomplete	Multiphyla	2	1	4	4	5	3	2	4	67	120	0	0	0	1	1	1
Viruses_Ang_other-pigs_seq_11200	C2-1	Incomplete	Unassigned	1	1	6	5	6	4	5	2	57	90	0	0	0	0	1	0
Viruses_Ang_other-pigs_seq_11202	C2-1	Incomplete	Unassigned	1	1	7	6	6	4	5	3	75	111	0	0	0	0	1	1
Viruses_Ang_other-pigs_seq_11203	C2-1	Incomplete	Unassigned	1	1	6	6	6	4	5	3	62	94	0	0	0	0	1	1
Viruses_Ang_other-pigs_seq_11265	C2-1	Incomplete	d__Bacteria;p__Bacteroidota	2	1	4	3	5	4	3	4	59	125	0	0	0	1	1	1
Viruses_Ang_PGV_seq_9113	C3-1	complete	d__Bacteria;p__Spirochaetota	1	1	4	2	4	3	4	3	73	129	0	0	0	0	0	1
Viruses_Ang_PGV_seq_9202	C3-1	complete	Unassigned	1	1	2	2	4	3	3	2	80	121	0	0	0	0	0	1
Viruses_Ang_PGV_seq_9277	C3-1	complete	Unassigned	1	2	3	2	4	6	3	3	75	128	0	0	0	1	1	1
Viruses_Ang_PGV_seq_8612	C3-1	Incomplete	Unassigned	1	1	2	2	4	3	3	2	82	121	0	0	0	0	0	1
Viruses_Ang_PGV_seq_9093	C3-1	Incomplete	d__Bacteria;p__Spirochaetota	1	1	4	2	4	3	2	3	70	119	0	0	0	0	0	1
Viruses_Ang_PGV_seq_9094	C3-1	Incomplete	Unassigned	1	1	2	3	3	2	1	2	61	105	0	0	1	0	0	1
Viruses_Ang_PGV_seq_9099	C3-1	Incomplete	d__Bacteria;p__Spirochaetota	1	2	5	4	3	4	1	3	67	139	0	0	0	0	0	1
Viruses_Ang_PGV_seq_9291	C3-1	Incomplete	Unassigned	1	1	2	2	3	6	3	1	62	98	0	0	0	0	1	1
Viruses_Ang_PGV_seq_9385	C3-1	Incomplete	Unassigned	1	2	2	1	4	6	3	2	56	106	0	0	0	1	1	0
Viruses_Ang_PGV_seq_9388	C3-1	Incomplete	Unassigned	1	2	3	2	4	6	3	3	76	126	0	0	0	1	1	1
Viruses_Ang_PGV_seq_9429	C3-1	Incomplete	Unassigned	2	1	6	5	4	2	1	2	59	107	0	0	2	0	0	1
Viruses_Ang_other-pigs_seq_11212	C3-1	Incomplete	d__Bacteria;p__Spirochaetota	3	2	3	3	3	4	1	1	65	125	0	0	0	0	0	1
Viruses_Ang_PGV_seq_8415	C3-2	complete	Unassigned	2	2	5	4	5	2	3	2	91	118	0	0	1	0	1	1
Viruses_Ang_PGV_seq_8524	C3-2	complete	Unassigned	2	1	3	8	5	7	4	2	82	144	0	0	0	0	0	1
Viruses_Ang_PGV_seq_8921	C3-2	complete	Unassigned	2	2	5	4	5	2	3	2	90	119	0	0	1	0	1	1
Viruses_Ang_PGV_seq_8951	C3-2	complete	Unassigned	2	2	5	4	5	2	3	2	91	118	0	0	1	0	1	1
Viruses_Ang_PGV_seq_9075	C3-2	complete	Unassigned	2	1	4	7	5	7	4	2	82	147	0	0	0	0	0	1
Viruses_Ang_PGV_seq_9258	C3-2	complete	Unassigned	2	2	6	4	5	2	4	2	88	118	0	0	1	0	1	1
Viruses_Ang_PGV_seq_9296	C3-2	complete	Unassigned	2	2	4	4	5	3	4	2	89	118	0	0	1	0	1	1
Viruses_Ang_other-pigs_seq_11209	C3-2	complete	Unassigned	3	1	4	5	4	5	4	3	89	164	0	0	0	0	0	1
Viruses_Ang_other-pigs_seq_11268	C3-2	complete	Unassigned	2	1	4	4	5	1	2	2	87	125	0	0	1	0	1	1
Viruses_Ang_PGV_seq_9321	C3-2	Incomplete	Unassigned	2	3	5	4	5	2	4	2	90	109	0	0	1	0	1	1
Viruses_Ang_PGV_seq_9326	C3-2	Incomplete	Unassigned	2	2	4	4	5	3	4	2	90	117	0	0	1	0	1	1
Viruses_Ang_PGV_seq_9357	C3-2	Incomplete	Unassigned	1	2	4	4	4	3	5	2	70	104	0	0	1	0	1	1
Viruses_Ang_PGV_seq_9386	C3-2	Incomplete	Unassigned	2	3	5	4	5	3	5	2	92	114	0	0	1	0	1	1
Viruses_Ang_PGV_seq_9436	C3-2	Incomplete	d__Bacteria;p__Spirochaetota	0	2	4	3	5	5	4	2	75	142	0	0	1	0	0	1
Viruses_Ang_other-pigs_seq_11174	C3-2	Incomplete	d__Bacteria;p__Spirochaetota	2	1	3	1	4	4	5	1	65	147	0	0	0	0	0	1
Viruses_Ang_other-pigs_seq_11254	C3-2	Incomplete	Unassigned	3	1	2	5	5	4	2	2	79	131	0	0	0	0	0	1
Viruses_Ang_other-pigs_seq_11259	C3-2	Incomplete	Unassigned	2	1	4	4	5	1	2	2	88	125	0	0	1	0	1	1
Viruses_Ang_other-pigs_seq_11262	C3-2	Incomplete	Unassigned	2	1	4	4	5	1	2	2	87	123	0	0	1	0	1	1
Viruses_Ang_other-pigs_seq_11276	C3-2	Incomplete	Unassigned	2	1	4	4	5	1	2	2	87	124	0	0	1	0	1	1
Viruses_Ang_other-pigs_seq_11184	C4-1	complete	Multiphyla	7	1	5	4	8	9	3	2	91	204	0	0	0	0	1	0
Viruses_Ang_PGV_seq_9444	C4-1	Incomplete	d__Bacteria;p__Bacillota	9	1	3	3	7	3	0	1	69	146	0	0	1	0	1	0
Viruses_Ang_other-pigs_seq_11116	C4-1	Incomplete	Multiphyla	4	1	3	4	3	7	2	2	103	185	0	0	2	0	1	0
Viruses_Ang_PGV_seq_8499	C4-2	complete	Unassigned	1	1	5	3	4	4	3	1	85	104	0	0	0	0	1	1
Viruses_Ang_PGV_seq_9137	C4-2	complete	Unassigned	1	1	5	3	4	4	3	1	87	102	0	0	0	0	1	1
Viruses_Ang_PGV_seq_9292	C4-2	complete	Unassigned	1	2	5	4	2	5	2	2	95	116	0	0	0	1	0	1
Viruses_Ang_PGV_seq_9306	C4-2	complete	Unassigned	1	2	5	4	2	4	1	2	95	117	0	0	0	1	0	1
Viruses_Ang_other-pigs_seq_11208	C4-2	complete	Unassigned	2	1	5	2	3	4	3	2	74	85	0	0	0	1	0	1
Viruses_Ang_PGV_seq_8479	C4-2	Incomplete	Unassigned	2	1	6	3	6	4	4	3	74	100	0	0	0	1	1	1
Viruses_Ang_PGV_seq_8611	C4-2	Incomplete	Unassigned	2	1	6	3	2	2	1	3	76	77	0	0	0	1	1	1
Viruses_Ang_PGV_seq_8778	C4-2	Incomplete	Unassigned	2	2	6	3	5	3	2	3	79	87	0	0	0	1	1	1
Viruses_Ang_PGV_seq_8794	C4-2	Incomplete	Unassigned	2	1	5	2	4	1	4	5	80	104	0	0	0	1	0	1
Viruses_Ang_PGV_seq_9140	C4-2	Incomplete	Unassigned	2	1	6	3	4	3	3	3	82	92	0	0	0	1	1	1
Viruses_Ang_PGV_seq_9335	C4-2	Incomplete	Unassigned	1	2	5	4	2	4	1	2	93	117	0	0	0	1	0	1
Viruses_Ang_PGV_seq_9455	C4-2	Incomplete	Unassigned	3	2	6	2	2	4	3	2	71	124	0	0	0	1	0	1
Viruses_Ang_PGV_seq_8338	C4-3	complete	d__Bacteria;p__Desulfobacterota	1	2	6	6	5	9	7	2	127	208	0	0	0	0	1	1
Viruses_Ang_PGV_seq_8395	C4-3	complete	d__Bacteria;p__Desulfobacterota	1	2	6	6	6	10	8	2	130	211	0	0	0	0	1	1
Viruses_Ang_PGV_seq_8607	C4-3	complete	d__Bacteria;p__Pseudomonadota	3	1	7	3	4	6	7	2	76	125	0	0	0	1	1	1
Viruses_Ang_PGV_seq_8834	C4-3	complete	Unassigned	3	1	7	3	4	6	5	2	84	122	0	0	0	1	1	1
Viruses_Ang_PGV_seq_9132	C4-3	complete	d__Bacteria;p__Pseudomonadota	3	1	7	3	4	6	7	2	77	125	0	0	0	1	1	1
Viruses_Ang_PGV_seq_9180	C4-3	complete	d__Bacteria;p__Pseudomonadota	3	1	7	3	4	6	7	2	76	125	0	0	0	1	1	1
Viruses_Ang_PGV_seq_8457	C4-3	Incomplete	Unassigned	4	1	5	4	4	5	6	2	83	117	0	0	0	1	1	1
Viruses_Ang_PGV_seq_9451	C4-3	Incomplete	d__Bacteria;p__Pseudomonadota	3	1	7	3	4	6	5	2	82	124	0	0	0	1	1	1
Viruses_Ang_PGV_seq_9468	C4-3	Incomplete	d__Bacteria;p__Pseudomonadota	4	1	5	1	4	3	2	1	86	85	0	0	0	0	0	1
Viruses_Ang_other-pigs_seq_11237	C4-3	Incomplete	Unassigned	1	1	8	1	5	6	4	2	75	112	0	0	1	1	0	1
Viruses_Ang_PGV_seq_8659	C5-1	complete	Unassigned	9	0	5	2	7	9	5	1	60	130	0	0	0	0	1	0
Viruses_Ang_PGV_seq_9204	C5-1	complete	Unassigned	8	0	5	2	7	9	5	1	60	131	0	0	0	0	1	0
Viruses_Ang_PGV_seq_9174	C6-1	complete	Unassigned	0	0	6	0	6	4	10	0	125	130	0	0	0	0	0	0
