# Supplementary material for: Comprehensive genome analysis uncovers the diversity of jumbo phages in the pig gut microbiome
Source: Front Vet Sci. 2026 Jan 8;12:1697229. doi: 10.3389/fvets.2025.1697229 (PMC12826114; doi:10.3389/fvets.2025.1697229)
Supplement: Supplementary file 5 [file Table_5.xlsx]

## Sheet: novel.famiy.rpkm
Table S5. The abundance of jumbo phages from novel phage families.
Contig	DBMF07-meta	DBMH07-meta	DBMM01-meta	DBMM05-meta	SWFH04-meta	SWFH06-meta	SWMM05-meta	BMXFF04-meta	BMXFF06-meta	BMXFF08-meta	BMXFH06-meta	BMXFM03-meta	BMXFM04-meta	BMXFM06-meta	BMXFM08-meta	BMXMF02-meta	BMXMF05-meta	BMXMF07-meta	BMXMF10-meta	BMXMH05-meta	BMXMH07-meta	BMXMH10-meta	BMXMM02-meta	BMXMM05-meta	BMXMM07-meta	BMXMM10-meta	DBFF02-meta	DBFF03-meta	DBFF04-meta	DBFF06-meta	DBFF08-meta	DBFH02-meta	DBFH03-meta	DBFH06-meta	DBFH08-meta	DBFM02-meta	DBFM03-meta	DBFM04-meta	DBFM06-meta	DBFM08-meta	DBMF01-meta	DBMF05-meta	DBMH01-meta	DBMH05-meta	DBMM07-meta	DKLLFF10-meta	DKLLFF11-meta	DKLLFM07-meta	DKLLFM10-meta
Viruses_Ang_PGV_seq_8266	24.8599	0	0	0	0	0	0	0	0	0	0	0	0	0	0	0	0	0	0	0	0	0	0	0	0	0	0	0	2.85526	0	3.24553	0	0	0	0	0	0	0	0	0	0	0	0	0	0	0	0	0	0
Viruses_Ang_PGV_seq_8302	0	0	0	0	0	0	0	0	0	0	0	0	0	0	0	0	0	0	0	0	0	0	0	0	0	0	2.08867	0	3.34546	0	0	0	0	0	0	0	0	0	0	0	0	0	0	0	0	0	0	0	0
Viruses_Ang_PGV_seq_8809	0	0	0	0	0	0	0	0	0	0	0	0	0	0	0	0	0	0	0	0	0	0	0	0	0	0	0	0	0	0	0	0	0	0	0	0	0	0	0	0	0	0	0	0	0	0	0	0	0
Viruses_Ang_PGV_seq_8818	0	0	0	0	0	0	0	0	0	0	0	0	0	0	0	0	0	0	0	0	0	0	0	0	0	0	0	0	0	0	0	0	0	0	0	0	0	0	0	0	0	0	0	0	0	0	0	0	0
Viruses_Ang_PGV_seq_8827	0	0	0	0	0	0	0	0	0	0	0	0	0	0	0	0	0	0	0	0	0	0	0	0	0	0	0	0	2.71088	0	0	0	0	0	0	0	0	0	0	0	0	0	0	0	0	0	0	0	0
Viruses_Ang_PGV_seq_9080	14.0184	0	0	0	0	0	0	0	0	0	0	0	0	0	0	0	0	0	0	0	0	0	0	0	0	0	0	0	1.84803	0	1.36745	0	0	0	0	0	0	0	0	0	0	0	0	0	0	0	0	0	0
Viruses_Ang_PGV_seq_9417	0	0	0	0	0	0	0	0	0	0	0	0	0	0	0	0	0	0	0	0	0	0	0	0	0	0	0	0	0	0	0	0	0	0	0	0	0	0	0	0	0	0	0	0	0	0	0	0	0
Viruses_Ang_PGV_seq_9427	0	0	0	0	0	0	0	0	0	0	0	0	0	0	0	0	0	0	0	0	0	0	0	0	0	0	0	0	0	0	0	0	0	0	0	0	0	0	0	0	0	0	0	0	0	0	0	0	0
Viruses_Ang_other-pigs_seq_11294	0	0	0	0	0	0	0	0	0	0	0	0	0	0	0	0	0	0	0	0	0	0	0	0	0	0	0	0	0	0	0	0	0	0	0	0	0	0	0	0	0	0	0	0	0	0	0	0	0
Viruses_Ang_other-pigs_seq_11300	0	0	0	0	0	0	0	0	0	0	0	0	0	0	0	0	0	0	0	0	0	0	0	0	0	0	0	0	0	0	0	0	0	0	0	0	0	0	0	0	0	0	0	0	0	0	0	0	0
Viruses_Ang_other-pigs_seq_11304	0	0	0	0	0	0	0	0	0	0	0	0	0	0	0	0	0	0	0	0	0	0	0	0	0	0	0	0	0	0	0	0	0	0	0	0	0	0	0	0	0	0	0	0	0	0	0	0	0
Viruses_Ang_other-pigs_seq_11307	0	0	0	0	0	0	0	0	0	0	0	0	0	0	0	0	0	0	0	0	0	0	0	0	0	0	0	0	0	0	0	0	0	0	0	0	0	0	0	0	0	0	0	0	0	0	0	0	0
Viruses_Ang_other-pigs_seq_11322	0	0	0	0	0	0	0	0	0	0	0	0	0	0	0	0	0	0	0	0	0	0	0	0	0	0	0	0	0	0	0	0	0	0	0	0	0	0	0	0	0	0	0	0	0	0	0	0	0
Viruses_Ang_other-pigs_seq_11324	0	0	0	0	0	0	0	0	0	0	0	0	0	0	0	0	0	0	0	0	0	0	0	0	0	0	0	0	0	0	0	0	0	0	0	0	0	0	0	0	0	0	0	0	0	0	0	0	0
Viruses_Ang_other-pigs_seq_11326	0	0	0	0	0	0	0	0	0	0	0	0	0	0	0	0	0	0	0	0	0	0	0	0	0	0	0	0	0	0	0	0	0	0	0	0	0	0	0	0	0	0	0	0	0	0	0	0	0
Viruses_Ang_PGV_seq_8887	0	0	0	0	0	0	5.95594	0	0	0	0	0	0	0	0	0	0	0	0	0	0	0	0	0	0	0	0	0	0	0	0	0	0	0	0	0	0	0	0	0	0	0	0	0	0	0	0	0	0
Viruses_Ang_PGV_seq_8904	0	0	0	0	0	0	6.14499	0	0	0	0	0	0	0	0	0	0	0	0	0	0	0	0	0	0	0	0	0	0	0	0	0	0	0	0	0	0	0	0	0	0	0	0	0	0	0	0	0	0
Viruses_Ang_PGV_seq_9481	0	0	0	0	0	0	6.08974	0	0	0	0	0	0	0	0	0	0	0	0	0	0	0	0	0	0	0	0	0	0	0	0	0	0	0	0	0	0	0	0	0	0	0	0	0	0	0	0	0	0
Viruses_Ang_PGV_seq_9487	0	0	0	0	0	0	6.11481	0	0	0	0	0	0	0	0	0	0	0	0	0	0	0	0	0	0	0	0	0	0	0	0	0	0	0	0	0	0	0	0	0	0	0	0	0	0	0	0	0	0
Viruses_Ang_PGV_seq_8164	0	0	0	0	0	0	0	0	2.65139	1.74358	0	0	0	0.393555	2.33377	0	0.269164	0	3.9066	0	0	0	0	1.99719	0	7.1804	0	0	0	0	0	0	0	0	0	0	0	0	0	0	0	0	0	0	0	0	0	0	0
Viruses_Ang_PGV_seq_8222	0	0	1.03313	0	0	0	0	0	0	0	0	0	0	0	0	0	0	0	0	0	0	0	0	0	0	0	7.03905	0	2.2371	0	0	0	0	0	0	0	0	2.25527	0	0	3.37759	0	0	0	0	0	0	0	0
Viruses_Ang_PGV_seq_8234	0	0	0	0	0	0	0	0	0	0	0	0	0	0.705883	0	0	0	0	0	0	0	0	0	0	0	0	53.2278	0.780219	10.8592	0	0	0	0	0	0	0	0	8.6617	0	0	0	0	0	0	0	0	0	0	0
Viruses_Ang_PGV_seq_8355	0	0	0	0	0	0	0	0	2.79771	1.6582	0	0	0	0.416743	2.23148	0	0.244525	0	3.85391	0	0	0	0	1.8099	0	7.09853	0	0	0	0	0	0	0	0	0	0	0	0	0	0	0	0	0	0	0	0	0	0	0
Viruses_Ang_PGV_seq_8356	0	0	0	0	0	0	0	0	4.88397	0	0	0	0	1.444	0	0	0	0	0	0	0	0	0	0	0	0	0	0	0	0	0	0	0	0	0	0	0	0	0	0	0	0	0	0	0	0	0	0	0
Viruses_Ang_PGV_seq_8411	0	0	0	0	0	0	0	0	2.78824	1.67763	0	0	0	0.415675	2.23931	0	0.248491	0	3.84067	0	0	0	0	1.82845	0	7.14066	0	0	0	0	0	0	0	0	0	0	0	0	0	0	0	0	0	0	0	0	0	0	0
Viruses_Ang_PGV_seq_8459	0	0	0	0	0	0	0	0	1.76606	2.8161	0	0	0	0.295897	3.76105	0	0	0	3.76397	0	0	0	0	1.48536	0	7.00508	0	0	0	0	0	0	0	0	0	0	0	0	0	0	0	0	0	0	0	0	0	0	0
Viruses_Ang_PGV_seq_8492	0	0	0	0	0	0	0	0	0	2.64521	0	0	0	0	3.60155	0	0	0.732512	0	0	0	0	0	0	0.862305	0	0	0	0	0	0	0	0	0	0	0	0	0	0	0	0	0	0	0	0	0	0	0	0
Viruses_Ang_PGV_seq_8514	0	0	0	0	0	0	0	0	1.71839	1.55507	0	0	0	0.280043	2.02727	0	0	0	6.71374	0	0	0	0	1.40764	0	12.3814	0	0	0	0	0	0	0	0	0	0	0	0	0	0	0	0	0	0	0	0	0	0	0
Viruses_Ang_PGV_seq_8530	0	0	0	0	0	0	0	0	1.73213	1.53018	0	0	0	0.280568	2.02965	0	0	0	6.72812	0	0	0	0	1.40776	0	12.4377	0	0	0	0	0	0	0	0	0	0	0	0	0	0	0	0	0	0	0	0	0	0	0
Viruses_Ang_PGV_seq_8559	0	0	0	0	0	0	0	0	0	2.5973	0	0	0	0	3.58822	0	0	0.720499	0	0	0	0	0	0	0.857328	0	0	0	0	0	0	0	0	0	0	0	0	0	0	0	0	0	0	0	0	0	0	0	0
Viruses_Ang_PGV_seq_8579	0	0	0	0	0	0	0	0	1.72745	1.52625	0	0	0	0.275064	2.06123	0	0	0	6.7982	0	0	0	0	1.41252	0	12.4343	0	0	0	0	0	0	0	0	0	0	0	0	0	0	0	0	0	0	0	0	0	0	0
Viruses_Ang_PGV_seq_8661	0	0	0.936868	0	0	0	0	0	0	0	0	0	0	0	0	0	0	0	0	0	0	0	0	0	0	0	6.49024	0	2.1108	0	0	0	0	0	0	0	0	2.05928	0	0	3.12204	0	0	0	0	0	0	0	0
Viruses_Ang_PGV_seq_8687	0	0	1.02571	0	0	0	0	0	0	0	0	0	0	0	0	0	0	0	0	0	0	0	0	0	0	0	0.821018	0	0.978584	0	0	0	0	0	0	0	0	0	0	0	1.03711	0	0	0	0	0	0	0	0
Viruses_Ang_PGV_seq_8812	0	0	0	0	0	0	0	0	0	0	0	0	0	0	0	0	0	0	0	0	0	0	0	0	0	0	0	0	0	0	0	0	0	0	0	0	0	0	0	0	0	0	0	0	0	0	0	0	0
Viruses_Ang_PGV_seq_8814	0	0	0	0	0	0	0	0	0	0	0	0	0	0	0	0	0	0	0	0	0	0	0	0	0	0	0	0	0	0	0	0	0	0	0	0	0	0	0	0	0	0	0	0	0	0	0	0	0
Viruses_Ang_PGV_seq_8920	0	0	0	0	0	0	0	0	5.39571	0	0	0	0	1.58015	0	0	0	0	0	0	0	0	0	0	0	0	0	0	0	0	0	0	0	0	0	0	0	0	0	0	0	0	0	0	0	0	0	0	0
Viruses_Ang_PGV_seq_8924	0	0	0	0	0	0	0	0	2.80344	1.67377	0	0	0	0.404976	2.23687	0	0.251686	0	3.77416	0	0	0	0	1.81978	0	7.18475	0	0	0	0	0	0	0	0	0	0	0	0	0	0	0	0	0	0	0	0	0	0	0
Viruses_Ang_PGV_seq_8953	0	0	0	0	0	0	0	0	5.24872	0	0	0	0	1.54565	0	0	0	0	0	0	0	0	0	0	0	0	0	0	0	0	0	0	0	0	0	0	0	0	0	0	0	0	0	0	0	0	0	0	0
Viruses_Ang_PGV_seq_8960	0	0	0	0	0	0	0	0	2.77647	1.67835	0	0	0	0.405926	2.26184	0	0.248387	0	3.82249	0	0	0	0	1.81007	0	7.06218	0	0	0	0	0	0	0	0	0	0	0	0	0	0	0	0	0	0	0	0	0	0	0
Viruses_Ang_PGV_seq_8990	0	0	0	0	0	0	0	0	2.36193	1.8285	0	0	0	0.367187	2.4183	0	0.316199	0	3.91915	0	0	0	0	2.61617	0	7.33467	0	0	0	0	0	0	0	0	0	0	0	0	0	0	0	0	0	0	0	0	0	0	0
Viruses_Ang_PGV_seq_8998	0	0	0	0	0	0	0	0	0	2.62654	0	0	0	0	3.59653	0	0	0.716373	0	0	0	0	0	0	0.846459	0	0	0	0	0	0	0	0	0	0	0	0	0	0	0	0	0	0	0	0	0	0	0	0
Viruses_Ang_PGV_seq_9010	0	0	0	0	0	0	0	0	1.71445	1.53643	0	0	0	0.278221	2.02552	0	0	0	6.7149	0	0	0	0	1.3887	0	12.357	0	0	0	0	0	0	0	0	0	0	0	0	0	0	0	0	0	0	0	0	0	0	0
Viruses_Ang_PGV_seq_9048	0	0	0	0	0	0	0	0	0	2.62449	0	0	0	0	3.56486	0	0	0.716044	0	0	0	0	0	0	0.86666	0	0	0	0	0	0	0	0	0	0	0	0	0	0	0	0	0	0	0	0	0	0	0	0
Viruses_Ang_PGV_seq_9069	0	0	0	0	0	0	0	0	1.73005	1.5252	0	0	0	0.277591	2.02267	0	0	0	6.7274	0	0	0	0	1.39745	0	12.4001	0	0	0	0	0	0	0	0	0	0	0	0	0	0	0	0	0	0	0	0	0	0	0
Viruses_Ang_PGV_seq_9210	0	0	0.928248	0	0	0	0	0	0	0	0	0	0	0	0	0	0	0	0	0	0	0	0	0	0	0	6.41425	0	2.14891	0	0	0	0	0	0	0	0	2.04338	0	0	3.15399	0	0	0	0	0	0	0	0
Viruses_Ang_PGV_seq_9266	0	0	0	0	0	0	0	0	0	0	0	0	0	0	0	0	0	0	0	0	0	0	0	0	0	0	0	0	0	0	0	0	0	0	0	0	0	0	0	0	0	0	0	0	0	2.42675	0	4.09526	0
Viruses_Ang_PGV_seq_9414	0	0	0	0	0	0	0	0	0	0	0	0	0	0	0	0	0	0	0	0	0	0	0	0	0	0	0	0	0	0	0	0	0	0	0	0	0	0	0	0	0	0	0	0	0	0	0	0	0
Viruses_Ang_other-pigs_seq_11118	0	0	0	0	0	0	0	0	0	0	0	0	0	0	0	0	0	0	0	0	0	0	0	0	0	0	0	0	0	0	0	0	0	0	0	0	0	0	0	0	0	0	0	0	0	0	0	0	0
Viruses_Ang_other-pigs_seq_11127	0	0	0	0	0	0	0	0	0	0	0	0	0	0	0	0	0	0	0	0	0	0	0	0	0	0	0	0	0	0	0	0	0	0	0	0	0	0	0	0	0	0	0	0	0	0	0	0	0
Viruses_Ang_other-pigs_seq_11150	0	0	0	0	0	0	0	0	0	0	0	0	0	0	0	0	0	0	0	0	0	0	0	0	0	0	1.81723	0	3.14047	0	0	0	0	0	0	0	0	1.00006	0	0	0	0	0	0	0	0	0	0	0
Viruses_Ang_other-pigs_seq_11167	0	0	0	0	0	0	0	0	0	0	0	0	0	0	0	0	0	0	0	0	0	0	0	0	0	0	0	0	0	0	0	0	0	0	0	0	0	0	0	0	0	0	0	0	0	0	0	0	0
Viruses_Ang_other-pigs_seq_11168	0	0	0	0	0	0	0	0	0	0	0	0	0	0	0	0	0	0	0	0	0	0	0	0	0	0	0	0	0	0	0	0	0	0	0	0	0	0	0	0	0	0	0	0	0	0	0	0	0
Viruses_Ang_other-pigs_seq_11264	0	0	0	0	0	0	0	0	0	0	0	0	0	0	0	0	0	0	0	0	0	0	0	0	0	0	0	0	0	0	0	0	0	0	0	0	0	0	0	0	0	0	0	0	0	0	0	0	0
Viruses_Ang_other-pigs_seq_11266	0	0	0	0	0	0	0	0	0	0	0	0	0	0	0	0	0	0	0	0	0	0	0	0	0	0	0	0	0	0	0	0	0	0	0	0	0	0	0	0	0	0	0	0	0	0	0	0	0
Viruses_Ang_PGV_seq_8132	0	0	0	0	0	0	0	3.9129	3.70861	0.96803	0	0	6.75765	5.82146	1.20125	0.953689	0	0	0	0	0	0	2.02688	0	0	0	0	0	0	0	0	0	0	0	0	0	0	0	0	0	0	0	0	0	0	3.24676	0	2.1466	0.824602
Viruses_Ang_PGV_seq_8216	0	0	0	0	0	0	0	0	0	0	0	0	0	0	0	0	0	0	0	0	0	0	0	0	0	0	0	0	0	0	0	0	0	0	0	0	0	0	0	0	0.685669	0	0	0	0	1.56097	0	0	0
Viruses_Ang_PGV_seq_8299	0	0	0	0	0	0	0	0	0	0	0	0	0	0.591271	0	0	0	0	0	0	0	0	0	0	0	0	0	0	0	0	0	0	0	0	0	0	0	0	0	0	0	0	0	0	0	0.989116	0	0.721946	0
Viruses_Ang_PGV_seq_8304	0	0	0	0	0	0	0	0	0	0	0	0	0	0	0	0	0	0	0	0	0	0	0	0	0	0	2.05978	0	1.57297	0	0.803977	0	0	0	0	0	0	0	0	0	0	0	0	0	0	1.86097	0	1.72046	1.37618
Viruses_Ang_PGV_seq_8307	0	0	0	0	0	0	0	0	0	0	0	0	0	0	0	0	0	0	0	0	0	0	0	0	0	0	0	0	0	0	0	0	0	0	0	0	0	0	0	0	0	0	0	0	0	1.00318	0	0	0
Viruses_Ang_PGV_seq_8309	0	0	0	0	0	0	0	0	0	0	0	0	0	0	0	0	0	0	0	0	0	0	0	0	0	0	1.26995	0	1.54955	0	1.04822	0	0	0	0	0	0	0	0	0	0	0	0	0	0	2.97619	0	2.08916	1.9724
Viruses_Ang_PGV_seq_8313	0	0	0	0	0	0	0	0	0	0	0	0	0	0	0	0	0	0	0	0	0	0	0	0	0	0	2.06247	0	1.46853	0	0.787167	0	0	0	0	0	0	0	0	0	0	0	0	0	0	1.85303	0	1.44116	1.37404
Viruses_Ang_PGV_seq_8314	2.71658	0	0	0	0	0	0	0	1.02982	0	0	0	0	1.02814	0	0	0	0	0	0	0	0	0	0	0	0	1.88123	0	0	0	0	0	0	0	0	0	0	0	0	0.410492	0	0	0	0	0.976311	1.44668	0	2.61992	0.861456
Viruses_Ang_PGV_seq_8348	0	0	0	0	0	0	0	1.12294	0	0	0	0	1.96593	0	0	0	1.20019	0	0	0	0	0	0	0	0	0	0	0	0	0	0	0	0	0	0	0	0	0	0	0	0	0	0	0	0	4.9526	0.98026	2.06312	1.31356
Viruses_Ang_PGV_seq_8471	0	0	0	0	0	0	0	0	1.27995	0	0	0	0	0.915114	0	0	1.41727	0.768375	0	0	0	0	0	0	0	1.64115	1.08603	0	1.60815	0	0.966713	0	0	0	0	0	0	0	0	0	0	0	0	0	0	2.8733	0	2.21408	2.04368
Viruses_Ang_PGV_seq_8522	0	0	0	0	0	0	0	0.698144	1.95193	0.398927	0	0	1.34018	1.9612	0.484503	0	0	0	0	0	0	0	0	0	0	1.24109	0	0	0	0	0	0	0	0	0	0	0	0	0	0	0	0	0	0	0	1.84182	0	1.76907	0.601932
Viruses_Ang_PGV_seq_8645	0.858693	0	0	0	0	0	0	0	0	0	0	0	0	0	0	0	0	0	0	0	0	0	0	0	0	0	0	0	2.23317	1.88487	1.20723	0	0	0.228406	0	0	0	0.450307	3.25651	0	0	0	0	0	0	1.29277	0	0	0
Viruses_Ang_PGV_seq_8684	0	0	0	0	0	0	0	0	0	0	0	0	0	0.941881	0	0	0	0	0	0	0	0	0	0	0	0	4.19735	0	7.25247	0	1.0191	0	0	0	0	0	0	0.951844	0	0	0	0	0	0	0	2.75335	0	1.34327	0
Viruses_Ang_PGV_seq_8742	0	0	0	0	0	0	0	0	0	0	0	0	0	0	0	0	0	0	0	0	0	0	0	0	0	0	0	0	0	0	0	0	0	0	0	0	0	0	0	0	0	0	0	0	0	0.972133	0	1.98423	0.826681
Viruses_Ang_PGV_seq_8788	0	0	0	0	0	0	0	0	0	0	0	0	0	0	0	0	0	0	0	0	0	0	0	0	0	0	0	0	0	0	0	0	0	0	0	0	0	0	0	0	0	0	0	0	0	0.897827	0	1.85559	0.781993
Viruses_Ang_PGV_seq_8855	0	0	0	0	0	0	0	0	0	0	0	0	0	0.581302	0	0	0	0	0	0	0	0	0	0	0	0	0	0	0	0	0	0	0	0	0	0	0	0	0	0	0	0	0	0	0	1.00422	0	0.723161	0
Viruses_Ang_PGV_seq_8860	0	0	0	0	0	0	0	0	0.710642	0	0	0	0	0.820134	0	0	0.586897	0	0	0	0	0	0	0	0	0	0	0	0	0	0	0	0	0	0	0	0	0	0	0	0	0	0	0	0	0	0	1.0636	0
Viruses_Ang_PGV_seq_8862	0	0	0	0	0	0	0	0	0	0	0	0	0	0	0	0	0	0	0	0	0	0	0	0	0	0	0	0	2.72584	0	0.738383	0	0	0	0	0	0	0.427746	0	0	0	0	0	0	0	2.50525	0	0.894046	0
Viruses_Ang_PGV_seq_8870	0	0	0	0	0	0	0	0	0	0	0	0	0	0	0	0	0	0	0	0	0	0	0	0	0	0	0	0	2.84276	0	0.757687	0	0	0	0	0	0	0.455304	0	0	0	0	0	0	0	2.40753	0	0.852624	0
Viruses_Ang_PGV_seq_8879	0	0	0	0	0	0	0	0	0	0	0	0	0	0	0	0	0	0	0	0	0	0	0	0	0	0	0	0	0	0	0	0	0	0	0	0	0	0	0	0	0	0	0	0	0	1.03044	0	0	0
Viruses_Ang_PGV_seq_8881	0	0	0	0	0	0	0	0	0.677844	0	0	0	0	0.804327	0	0	0.569224	0	0	0	0	0	0	0	0	0	0	0	0	0	0	0	0	0	0	0	0	0	0	0	0	0	0	0	0	0	0	1.07022	0
Viruses_Ang_PGV_seq_8891	0	0	0	0	0	0	0	0	0	0	0	0	0	0.592828	0	0	0	0	0	0	0	0	0	0	0	0	0	0	0	0	0	0	0	0	0	0	0	0	0	0	0	0	0	0	0	1.07531	0	0.767155	0
Viruses_Ang_PGV_seq_8893	0	0	0	0	0	0	0	0	0.664561	0	0	0	0	0.796903	0	0	0.573985	0	0	0	0	0	0	0	0	0	0	0	0	0	0	0	0	0	0	0	0	0	0	0	0	0	0	0	0	0	0	1.0629	0
Viruses_Ang_PGV_seq_8894	0	0	0	0	0	0	0	0	0	0	0	0	0	0	0	0	0.559364	0	0	0	0	0	0	0	0	0	0	0	0	0	0	0	0	0	0	0	0	0	0	0	0	0	0	0	0	0	0	1.08125	0
Viruses_Ang_PGV_seq_8895	0	0	0	0	0	0	0	0	0	0	0	0	0	0.581857	0	0	0	0	0	0	0	0	0	0	0	0	0	0	0	0	0	0	0	0	0	0	0	0	0	0	0	0	0	0	0	0.975237	0	0.727288	0
Viruses_Ang_PGV_seq_9071	0	0	0	0	0	0	0	0.705302	1.99236	0.398552	0	0	1.36078	1.98295	0.489229	0	0	0	0	0	0	0	0	0	0	1.24052	0	0	0	0	0	0	0	0	0	0	0	0	0	0	0	0	0	0	0	1.84021	0	1.77125	0.614224
Viruses_Ang_PGV_seq_9172	0.918431	0	0	0	0	0	0	0	0	0	0	0	0	0	0	0	0	0	0	0	0	0	0	0	0	0	0	0	2.2719	1.92999	1.24276	0	0	0.233578	0	0	0	0.461044	3.31291	0	0	0	0	0	0	1.31837	0	0	0
Viruses_Ang_PGV_seq_9325	0	0	0	0	0	0	0	0	0	0	0	0	0	0	0	0	0	0	0	0	0	0	0	0	0	0	0	0	0	0	0	0	0	0	0	0	0	0	0	0	0	0	0	0	0	1.28394	0	2.09889	1.0871
Viruses_Ang_PGV_seq_9412	0	0	0	0	0	0	0	0	0.719949	0	0	0	0	0.813761	0	0	0.565963	0	0	0	0	0	0	0	0	0	0	0	0	0	0	0	0	0	0	0	0	0	0	0	0	0	0	0	0	0	0	1.09725	0
Viruses_Ang_PGV_seq_9420	0	0	0	0	0	0	0	0	0	0	0	0	1.64324	0	0	0	0	0	1.44185	0	0	0	0	0	0	3.22698	2.52209	1.92255	9.7889	0	7.07295	0	0	0	0	0	0	1.20713	0	0	0	0	0	0	0	3.23291	0	1.77805	4.57414
Viruses_Ang_PGV_seq_9425	0	0	0	0	0	0	0	0	0	0	0	0	0	0	0	0	0	0	0	0	0	0	0	0	0	0	0	0	4.95996	0	1.44948	0	0	0	0	0	0	0.741272	0	0	0	0	0	0	0	3.13	0	0	0
Viruses_Ang_PGV_seq_9446	0	0	0	0	0	0	0	0	0	0	0	0	0	0	0	0	0	0	0	0	0	0	0	0	0	2.71224	1.98777	0	7.01729	0	5.81743	0	0	0	0	0	0	0.961214	0	0	0	0	0	0	0	2.57114	0	1.49043	3.55744
Viruses_Ang_PGV_seq_9478	0	0	0	0	0	0	0	0	0.668946	0	0	0	0	0.7948	0	0	0.564836	0	0	0	0	0	0	0	0	0	0	0	0	0	0	0	0	0	0	0	0	0	0	0	0	0	0	0	0	0	0	1.03425	0
Viruses_Ang_PGV_seq_9483	0	0	0	0	0	0	0	0	0	0	0	0	0	0	0	0	0	0	0	0	0	0	0	0	0	0	0	0	0	0	0	0	0	0	0	0	0	0	0	0	0	0	0	0	0	1.29076	0	1.38248	0
Viruses_Ang_other-pigs_seq_11124	2.15827	0	0	0	0	0	0	0	1.38255	0	0	0	0	1.55482	0	0	0	0	0	0	0	0	0	0	0	0	0.870842	0	1.29225	0	0.828613	0	0	0	0	0	0	0.595465	0	0.984267	0	0	0	0	2.09357	3.26512	0	3.45682	1.09794
Viruses_Ang_other-pigs_seq_11125	0	0	0	0	0	0	0	0	0	0	0	0	0	0	0	0	0	0	0	0	0	0	0	0	0	0	0	0	0	0	2.18796	0	0	0	0	0	0	0	0	2.21401	0	0	0	0	0	0	0	0	0
Viruses_Ang_PGV_seq_8498	0	0	0	0	0	0	0	0	0	0	0	0	0	0	0	0	0	0	0	0	0	0	0	0	0	0	0	0	0	0	0	0	0	0	0	0	0	0	0	0	0	0	0	0	0	0	0	0	0
Viruses_Ang_PGV_seq_8561	0	0	0	0	0	0	0	0	0	0	0	0	0	0	0	0	0	0	0	0	0	0	0	0	0	0	0	0	0	0	0	0	0	0	0	0	0	0	0	0	0	0	0	0	0	0	0	0	0
Viruses_Ang_PGV_seq_8409	0	0	0	0	0	0	0	0	0	0	0	0	0	3.70834	0	0	0.46707	1.96767	0	0	0	0	0	0	3.06632	0	0	0	0	0	0	0	0	0	0	0	0	0	0	0	0	0	0	0	0	0	0	0	0
Viruses_Ang_PGV_seq_8491	0	0	0	0	0	0	0	0	0	0	0	0	0	3.46426	0	0	0.456381	2.00314	0	0	0	0	0	0	3.04508	0	0	0	0	0	0	0	0	0	0	0	0	0	0	0	0	0	0	0	0	0	0	0	0
Viruses_Ang_PGV_seq_8572	0	0	0	0	0	0	0	0	0	0	0	0	0	3.43117	0	0	0.456438	1.98283	0	0	0	0	0	0	2.94876	0	0	0	0	0	0	0	0	0	0	0	0	0	0	0	0	0	0	0	0	0	0	0	0
Viruses_Ang_PGV_seq_8685	0	0	6.51818	0	0	0	0	0	0	0	0	0	0	0	0	0	0	0	0	0	0	0	0	0	0	0	0	0	0.490224	0	0	0	0	0	0	0	0	0	0	0	10.7395	0	0	0	0	0	0	0	0
Viruses_Ang_PGV_seq_8798	0	0	0	0	0	0	0	0	0	0	0	0	0	0	0	0	0	0	0	0	0	0	0	0	0	0	0	0	0	0	0	0	0	0	0	0	0	0	0	0	0	0	0	0	0	0	0	0	0
Viruses_Ang_PGV_seq_8922	0	0	0	0	0	0	0	0	24.363	0	0	0	0	5.84624	0	0	0	4.68363	0	0	0	0	0	0	0	0	0	0	0	0	0	0	0	0	0	0	0	0	0	0	0	0	0	0	0	0	0	0	0
Viruses_Ang_PGV_seq_8983	0	0	0	0	0	0	0	0	0	0.701897	0	0	0	0	5.29319	0	0	0	0	0	0	0	0	0	0	0	0	0	0	0	0	0	0	0	0	0	0	0	0	0	0	0	0	0	0	1.49302	1.22339	0.780533	1.08644
Viruses_Ang_PGV_seq_8991	0	0	0	0	0	0	0	0	15.6256	0	0	0	0	2.50485	0	0	1.56685	12.6541	0	0	0	0	0	0.343176	5.26855	0	0	0	0	0	0	0	0	0	0	0	0	0	0	0	0	0	0	0	0	0	0	0	0
Viruses_Ang_PGV_seq_9020	0	0	0	0	0	0	0	0	0	0	0	0	0	0	0	0	0	0	4.29735	0	0	0	0	0	0	5.11619	0	0	0	0	0	0	0	0	0	0	0	0	0	0	0	0	0	0	0	0	0	0	0
Viruses_Ang_PGV_seq_9053	0	0	0	0	0	0	0	0	9.33971	0	0	0	0	2.27133	0	0	1.31123	16.6188	0	0	0	0	0	0	6.71728	0	0	0	0	0	0	0	0	0	0	0	0	0	0	0	0	0	0	0	0	0	0	0	0
Viruses_Ang_PGV_seq_9096	0	0	1.87032	0	0	0	0	0	0	0	0	0	0	1.97206	0	0	0	2.17073	0	0	0	0	0	0	1.77407	0.785783	4.5529	0	0.753814	0	0	0	0	0	0	1.18132	0	0.522939	0	0	2.7899	0	0	0	0	0	0	0	0
Viruses_Ang_PGV_seq_9120	0	0	4.77057	0	0	0	0	0	0	0	0	0	0	0	0	0	0	0	0	0	0	0	0	0	0	0	0	0	0.514419	0	0	0	0	0	0	0	0	0	0	0	8.00574	0	0	0	0	0	0	0	0
Viruses_Ang_PGV_seq_9157	0	0	1.97204	0	0	0	0	0	0	0	0	0	0	1.94502	0	0	0	2.12189	0	0	0	0	0	0	1.78816	0.798195	4.66815	0	0.782875	0	0	0	0	0	0	1.23784	0	0.530413	0	0	3.41142	0	0	0	0	0	0	0	0
Viruses_Ang_PGV_seq_9207	0	0	4.74298	0	0	0	0	0	0	0	0	0	0	0	0	0	0	0	0	0	0	0	0	0	0	0	0	0	0.366182	0	0	0	0	0	0	0	0	0	0	0	8.0168	0	0	0	0	0	0	0	0
Viruses_Ang_PGV_seq_9211	0	0	2.5115	0	0	0	0	0	0	0	0	0	0	1.39732	0	0	0	1.54031	0	0	0	0	0	0	1.2815	0.595513	1.75558	0	0.613719	0	0	0	0	0	0	0.595721	0	0.416789	0	0	4.17278	0	0	0	0	0	0	0	0
Viruses_Ang_PGV_seq_9236	0	0	2.5473	0	0	0	0	0	0	0	0	0	0	1.42984	0	0	0	1.57499	0	0	0	0	0	0	1.287	0.611306	1.75505	0	0.604587	0	0	0	0	0	0	0.600701	0	0.425264	0	0	4.14497	0	0	0	0	0	0	0	0
Viruses_Ang_PGV_seq_9238	0	0	4.77159	0	0	0	0	0	0	0	0	0	0	0	0	0	0	0	0	0	0	0	0	0	0	0	0	0	0.359736	0	0	0	0	0	0	0	0	0	0	0	8.05703	0	0	0	0	0	0	0	0
Viruses_Ang_PGV_seq_9415	0	0	0	0	0	0	0	0	0	0	0	0	0	0	0	0	0	0	0	0	0	0	0	0	0	0	0	0	0	0	0	0	0	0	0	0	0	0	0	0	0	0	0	0	0	0	0	0	0
Viruses_Ang_PGV_seq_9430	0	0	0	0	0	0	0	0	0	0	0	0	0	0	0	0	0	0	0	0	0	0	0	0	0	0	0	0	0	0	0	0	0	0	0	0	0	0	0	0	0	0	0	0	0	0	0	0	0
Viruses_Ang_PGV_seq_9435	0	0	0	0	0	0	0	0	0	0	0	0	0	0	0	0	0	0	0	0	0	0	0	0	0	0	0	13.3058	0	0	0	0	0	0	0	0	0	0	0	0	1.77863	0	0	0	0	0	0	0	0
Viruses_Ang_PGV_seq_9443	0	0	0	0	0	0	0	0	0	0	0	0	0	0	0	0	0	0	0	0	0	0	0	0	0	0	0	0	0	0	0	0	0	0	0	0	0	0	0	0	0	0	0	0	0	0	0	0	0
Viruses_Ang_PGV_seq_9456	0	0	0	0	0	0	0	0	0	0	0	0	0	0	0	0	0	0	0	0	0	0	0	0	0	0	0	0	0	0	0	0	0	0	0	0	0	0	0	0	0	0	0	0	0	0	0	0	0
Viruses_Ang_other-pigs_seq_11128	0	0	0	0	0	0	0	0	0	0	0	0	0	0	0	0	0	0	0	0	0	0	0	0	0	0	0	0	0	0	0	0	0	0	0	0	0	0	0	0	0	0	0	0	0	0	0	0	0
Viruses_Ang_other-pigs_seq_11152	0	0	0	0	0	0	0	0	0	0	0	0	0	0	0	0	0	0	0	0	0	0	0	0	0	0	0	0	0	0	0	0	0	0	0	0	0	0	0	0	0	0	0	0	0	0	0	0	0
Viruses_Ang_other-pigs_seq_11153	0	0	0	0	0	0	0	0	0	0	0	0	0	0	0	0	0	0	0	0	0	0	0	0	0	0	0	0	0	0	0	0	0	0	0	0	0	0	0	0	0	0	0	0	0	0	0	0	0
Viruses_Ang_other-pigs_seq_11169	0	0	0	0	0	0	0	0	0	0	0	0	0	0	0	0	0	0	0	0	0	0	0	0	0	0	0	0	0	0	0	0	0	0	0	0	0	0	0	0	0	0	0	0	0	0	0	0	0
Viruses_Ang_other-pigs_seq_11189	0	0	0	0	0	0	0	0	0	0	0	0	0	0	0	0	0	0	0	0	0	0	0	0	0	0	0	0	0	0	0	0	0	0	0	0	0	0	0	0	0	0	0	0	0	0	0	0	0
Viruses_Ang_other-pigs_seq_11194	0	0	0	0	0	0	0	0	0	0	0	0	0	0	0	0	0	0	0	0	0	0	0	0	0	0	0	0	0	0	0	0	0	0	0	0	0	0	0	0	0	0	0	0	0	0	0	0	0
Viruses_Ang_other-pigs_seq_11196	0	0	0	0	0	0	0	0	0	0	0	0	0	0	0	0	0	0	0	0	0	0	0	0	0	0	0	0	0	0	0	0	0	0	0	0	0	0	0	0	0	0	0	0	0	0	0	0	0
Viruses_Ang_other-pigs_seq_11201	0	0	0	0	0	0	0	0	0	0	0	0	0	0	0	0	0	0	0	0	0	0	0	0	0	0	0	0	0	0	0	0	0	0	0	0	0	0	0	0	0	0	0	0	0	0	0	0	0
Viruses_Ang_other-pigs_seq_11218	0	0	0	0	0	0	0	0	0	0	0	0	0	0	0	0	0	0	0	0	0	0	0	0	0	0	0	0	0	0	0	0	0	0	0	0	0	0	0	0	0	0	0	0	0	0	0	0	0
Viruses_Ang_other-pigs_seq_11219	0	0	0	0	0	0	0	0	0	0	0	0	0	0	0	0	0	0	0	0	0	0	0	0	0	0	0	0	0	0	0	0	0	0	0	0	0	0	0	0	0	0	0	0	0	0	0	0	0
Viruses_Ang_other-pigs_seq_11234	0	0	0	0	0	0	0	0	0	0	0	0	0	0	0	0	0	0	0	0	0	0	0	0	0	0	0	0	0	0	0	0	0	0	0	0	0	0	0	0	0	0	0	0	0	0	0	0	0
Viruses_Ang_other-pigs_seq_11252	0	0	0	0	0	0	0	0	0	0	0	0	0	0	0	0	0	0	0	0	0	0	0	0	0	0	0	0	0	0	0	0	0	0	0	0	0	0	0	0	0	0	0	0	0	0	0	0	0
Viruses_Ang_other-pigs_seq_11256	0	0	2.4942	0	0	0	0	0	0	0	0	0	0	0	0	0	0	0	0	0	0	0	0	0	0	0	0.533566	0.600313	1.03076	0	0	0	0	0	0	0	0	1.93276	0	0	1.51513	0	0	0	0	0	0	0	0
Proviruses_Ang_other-pigs_seq_11257	0	0	2.74466	0	0	0	0	0	0	0	0	0	0	0	0	0	0	0	0	0	0	0	0	0	0	0	0.587467	0.647816	1.11582	0	0	0	0	0	0	0	0	2.07383	0	0	1.59368	0	0	0	0	0	0	0	0
Viruses_Ang_other-pigs_seq_11263	0	0	2.79867	0	0	0	0	0	0	0	0	0	0	0	0	0	0	0	0	0	0	0	0	0	0	0	0.611984	0.685126	1.14206	0	0	0	0	0	0	0	0	2.13597	0	0	1.5658	0	0	0	0	0	0	0	0
Viruses_Ang_other-pigs_seq_11270	0	0	2.5843	0	0	0	0	0	0	0	0	0	0	0	0	0	0	0	0	0	0	0	0	0	0	0	0.558619	0.608448	1.05804	0	0	0	0	0	0	0	0	1.95253	0	0	1.48583	0	0	0	0	0	0	0	0
Viruses_Ang_other-pigs_seq_11272	0	0	2.72755	0	0	0	0	0	0	0	0	0	0	0	0	0	0	0	0	0	0	0	0	0	0	0	0.600642	0.657447	1.12951	0	0	0	0	0	0	0	0	2.09496	0	0	1.5488	0	0	0	0	0	0	0	0
Viruses_Ang_other-pigs_seq_11273	0	0	2.35197	0	0	0	0	0	0	0	0	0	0	0	0	0	0	0	0	0	0	0	0	0	0	0	0	1.57436	0.735541	0	0	0	0	0	0	0	0	1.72735	0	0	1.12417	0	0	0	0	1.14724	0	0	0
Viruses_Ang_other-pigs_seq_11275	0	0	2.58058	0	0	0	0	0	0	0	0	0	0	0	0	0	0	0	0	0	0	0	0	0	0	0	0.562293	0.634058	1.0643	0	0	0	0	0	0	0	0	1.99796	0	0	1.4453	0	0	0	0	0	0	0	0
Viruses_Ang_other-pigs_seq_11278	0	0	2.39117	0	0	0	0	0	0	0	0	0	0	0	0	0	0	0	0	0	0	0	0	0	0	0	0.510307	0.57121	0.994586	0	0	0	0	0	0	0	0	1.85307	0	0	1.40029	0	0	0	0	0	0	0	0
Viruses_Ang_other-pigs_seq_11280	0	0	2.55168	0	0	0	0	0	0	0	0	0	0	0	0	0	0	0	0	0	0	0	0	0	0	0	0.554024	0.618783	1.04611	0	0	0	0	0	0	0	0	1.94141	0	0	1.4166	0	0	0	0	0	0	0	0
Viruses_Ang_other-pigs_seq_11281	0	0	2.5527	0	0	0	0	0	0	0	0	0	0	0	0	0	0	0	0	0	0	0	0	0	0	0	0.546705	0.616027	1.04087	0	0	0	0	0	0	0	0	1.95297	0	0	1.4223	0	0	0	0	0	0	0	0
Viruses_Ang_other-pigs_seq_11282	0	0	0	0	0	0	0	0	0	0	0	0	0	0	0	0	0	0	0	0	0	0	0	0	0	0	0	0	0	0	0	0	0	0	0	0	0	0	0	0	0	0	0	0	0	0	0	0	0
Viruses_Ang_other-pigs_seq_11283	0	0	0	0	0	0	0	0	0	0	0	0	0	0	0	0	0	0	0	0	0	0	0	0	0	0	0	0	0	0	0	0	0	0	0	0	0	0	0	0	0	0	0	0	0	0	0	0	0
Viruses_Ang_other-pigs_seq_11284	0	0	0	0	0	0	0	0	0	0	0	0	0	0	0	0	0	0	0	0	0	0	0	0	0	0	0	0	0	0	0	0	0	0	0	0	0	0	0	0	0	0	0	0	0	0	0	0	0
Viruses_Ang_other-pigs_seq_11286	0	0	0	0	0	0	0	0	0	0	0	0	0	0	0	0	0	0	0	0	0	0	0	0	0	0	0	0	0	0	0	0	0	0	0	0	0	0	0	0	0	0	0	0	0	0	0	0	0
Viruses_Ang_other-pigs_seq_11289	0	0	0	0	0	0	0	0	0	0	0	0	0	0	0	0	0	0	0	0	0	0	0	0	0	0	0	0	0	0	0	0	0	0	0	0	0	0	0	0	0	0	0	0	0	0	0	0	0
Viruses_Ang_other-pigs_seq_11291	0	0	0	0	0	0	0	0	0	0	0	0	0	0	0	0	0	0	0	0	0	0	0	0	0	0	0	0	0	0	0	0	0	0	0	0	0	0	0	0	0	0	0	0	0	0	0	0	0
Viruses_Ang_other-pigs_seq_11292	0	0	0	0	0	0	0	0	0	0	0	0	0	0	0	0	0	0	0	0	0	0	0	0	0	0	0	0	0	0	0	0	0	0	0	0	0	0	0	0	0	0	0	0	0	0	0	0	0
Viruses_Ang_PGV_seq_8174	0	0	0	0	0	0	0	0	0	1.47008	0	0	0	0	2.66904	0	0	0	0	0	0	0	0	0	0	0	0	0	0	0	0	0	0	0	0	0	0	0	0	0	0	0	0	0	0	0	0	0	0
Viruses_Ang_PGV_seq_8223	0	0	0.600259	0	0	0	0	0	0	0	0	0	0	0	0	0	0	0	0	0	0	0	0	0	0	0	0	0	0	0	0	0	0	0	0	0	0	0	0	0	0	0	0	0	0	0	0	0	0
Viruses_Ang_PGV_seq_8261	27.5644	0	0	0	0	0	0	0	0	0	0	0	0	0	0	0	0	0	0	0	0	0	0	0	0	0	0	0	0	0	0	0	0	0	0	0	0	0	0	0	0	0	0	0	47.4168	0	0	0	0
Viruses_Ang_PGV_seq_8268	11.3382	0	0	0	0	0	0	0	0	0	0	0	0	0	0	0	0	0	0	0	0	0	0	0	0	0	0	0	0	0	0.75031	0	0	0	0	0	0	0	0	0	0	0	0	0	29.3525	0	0	0	0
Viruses_Ang_PGV_seq_8286	0	0	0	0	0	0	0	0	0	0	0	0	0	0	0	0	0	0	0	0	0	0	0	0	0	0	0	0	0	0	6.94594	0	0	0	0	0	0	0	0	1.38329	0	0	0	0	0	0	0	0	0
Viruses_Ang_PGV_seq_8382	0	0	0	0	0	0	0	0	0	1.51828	0	0	0	0	2.73316	0	0	0	0	0	0	0	0	0	0	0	0	0	0	0	0	0	0	0	0	0	0	0	0	0	0	0	0	0	0	0	0	0	0
Viruses_Ang_PGV_seq_8431	0	0	0	0	0	0	0	0	0	1.50408	0	0	0	0	2.71247	0	0	0	0	0	0	0	0	0	0	0	0	0	0	0	0	0	0	0	0	0	0	0	0	0	0	0	0	0	0	0	0	0	0
Viruses_Ang_PGV_seq_8547	0	0	0	0	0	0	0	0	0	0	0	0	0	0	0	0	0	0	0	0	0	0	0	0	0	0	0	0	0	0	0	0	0	0	0	0	0	0	0	0	0	0	0	0	0	0	0	0	0
Viruses_Ang_PGV_seq_8609	0	0	0	0	0	0	0	0	0	0	0	0	0	0	0	0	0	0	0	0	0	0	0	0	0	0	0	0	0	0	7.07035	0	0	0	0	0	0	0	0	1.36147	0	0	0	0	0	0	0	0	0
Viruses_Ang_PGV_seq_8625	0	0	0	0	0	0	0	0	0	0	0	0	0	0	0	0	0	0	0	0	0	0	0	0	0	0	3.46627	0	0	0	0	0	0	0	0	0.583344	0	0	0	0	0	0	0	0	0	0	0	0	0
Viruses_Ang_PGV_seq_8667	3.55187	0	0	0	0	0	0	0	0	0	0	0	0	0	0	0	0	0	0	0	0	0	0	0	0	0	0	0	0	0	0	0	0	0	0	0	0	0	0	0	0	0	0	0	0	0	0	0	0
Viruses_Ang_PGV_seq_8712	0	0	0	0	0	0	0	0	0	0	0	0	0	0	0	0	0	0	0	0	0	0	0	0	0	0	0	0	0	0	0	0	0	0	0	0	0	0	0	0	0	0	0	0	0	0	0.452439	0	0
Viruses_Ang_PGV_seq_8722	0	0	0	0	0	0	0	0	0	0	0	0	0	0	0	0	0	0	0	0	0	0	0	0	0	0	0	0	0	0	0	0	0	0	0	0	0	0	0	0	0	0	0	0	0	1.43312	0	0	0.96553
Viruses_Ang_PGV_seq_8723	0	0	0	0	0	0	0	0	0	0	0	0	0	0	0	0	0	0	0	0	0	0	0	0	0	0	0	0	0	0	0	0	0	0	0	0	0	0	0	0	0	0	0	0	0	0	0.46115	0	0
Viruses_Ang_PGV_seq_8756	0	0	0	0	0	0	0	0	0	0	0	0	0	0	0	0	0	0	0	0	0	0	0	0	0	0	0	0	0	0	0	0	0	0	0	0	0	0	0	0	0	0	0	0	0	15.5011	0	0	0
Viruses_Ang_PGV_seq_8801	0	0	0	0	0	0	0	0	0	1.49999	0	0	0	0	2.75123	0	0	0	0	0	0	0	0	0	0	0	0	0	0	0	0	0	0	0	0	0	0	0	0	0	0	0	0	0	0	0	0	0	0
Viruses_Ang_PGV_seq_8807	0	0	0	0	0	0	0	0	0	1.49799	0	0	0	0	2.74972	0	0	0	0	0	0	0	0	0	0	0	0	0	0	0	0	0	0	0	0	0	0	0	0	0	0	0	0	0	0	0	0	0	0
Viruses_Ang_PGV_seq_8930	0	0	0	0	0	0	0	0	0	1.48734	0	0	0	0	2.75805	0	0	0	0	0	0	0	0	0	0	0	0	0	0	0	0	0	0	0	0	0	0	0	0	0	0	0	0	0	0	0	0	0	0
Viruses_Ang_PGV_seq_8970	0	0	0	0	0	0	0	0	0	1.50657	0	0	0	0	2.72725	0	0	0	0	0	0	0	0	0	0	0	0	0	0	0	0	0	0	0	0	0	0	0	0	0	0	0	0	0	0	0	0	0	0
Viruses_Ang_PGV_seq_9109	0	0	0	0	0	0	0	0	0	0	0	0	0	0	0	0	0	0	0	0	0	0	0	0	0	0	0	0	1.2154	0	0	0	0	0	0	0	0	0	0	0	0	0	0	0	0	0	0	0	0
Viruses_Ang_PGV_seq_9184	0	0	0	0	0	0	0	0	0	0	0	0	0	0	0	0	0	0	0	0	0	0	0	0	0	0	0	0	0	0	7.12802	0	0	0	0	0	0	0	0	1.41301	0	0	0	0	0	0	0	0	0
Viruses_Ang_PGV_seq_9229	3.70649	0	0	0	0	0	0	0	0	0	0	0	0	0	0	0	0	0	0	0	0	0	0	0	0	0	0	0	0	0	0	0	0	0	0	0	0	0	0	0	0	0	0	0	0	0	0	0	0
Viruses_Ang_PGV_seq_9265	0	0	0	0	0	0	0	0	0	0	0	0	0	0	0	0	0	0	0	0	0	0	0	0	0	0	0	0	0	0	0	0	0	0	0	0	0	0	0	0	0	0	0	0	0	0	0.468631	0	0
Viruses_Ang_PGV_seq_9272	0	0	0	0	0	0	0	0	0	0	0	0	0	0	0	0	0	0	0	0	0	0	0	0	0	0	0	0	0	0	0	0	0	0	0	0	0	0	0	0	0	0	0	0	0	1.41324	0	0	0.985294
Viruses_Ang_PGV_seq_9361	0	0	0	0	0	0	0	0	0	0	0	0	0	0	0	0	0	0	0	0	0	0	0	0	0	0	0	0	0	0	0	0	0	0	0	0	0	0	0	0	0	0	0	0	0	15.4703	0	0	0
Viruses_Ang_PGV_seq_9447	0	0	0	0	0	0	0	0	0	0	0	0	0	0	0	0	0	0	0	0	0	0	0	0	0	0	0	0	0	0	0	0	0	0	0	0	0	0	0	0	0	0	0	0	0	0	0	0	0
Viruses_Ang_other-pigs_seq_11123	0	0	0	0	0	0	0	0	0	0	0	0	0	0	0	0	0	0	0	0	0	0	0	0	0	0	0	0	0	0	0	0	0	0	0	0	0	0	0	0	0	0	0	0	0	0	0	0	0
Viruses_Ang_other-pigs_seq_11158	0	0	0	0	0	0	0	0	0	0	0	0	0	0	0	0	0	0	0	0	0	0	0	0	0	0	0	0	0	0	0	0	0	0	0	0	0	0	0	0	0	0	0	0	0	0	0	0	0
Viruses_Ang_other-pigs_seq_11175	0	0	0	0	0	0	0	0	0	0	0	0	0	0	0	0	0	0	0	0	0	0	0	0	0	0	0	0	0	0	0	0	0	0	0	0	0	0	0	0	0	0	0	0	0	0	0	0	0
Viruses_Ang_other-pigs_seq_11200	0	0	0	0	0	0	0	0	0	0	0	0	0	0	0	0	0	0	0	0	0	0	0	0	0	0	0	0	0	0	0	0	0	0	0	0	0	0	0	0	0	0	0	0	0	0	0	0	0
Viruses_Ang_other-pigs_seq_11202	0	0	0	0	0	0	0	0	0	0	0	0	0	0	0	0	0	0	0	0	0	0	0	0	0	0	0	0	0	0	0	0	0	0	0	0	0	0	0	0	0	0	0	0	0	0	0	0	0
Viruses_Ang_other-pigs_seq_11203	0	0	0	0	0	0	0	0	0	0	0	0	0	0	0	0	0	0	0	0	0	0	0	0	0	0	0	0	0	0	0	0	0	0	0	0	0	0	0	0	0	0	0	0	0	0	0	0	0
Viruses_Ang_other-pigs_seq_11260	0	0	0	0	0	0	0	0	0	0	0	0	0	0	0	0	0	0	0	0	0	0	0	0	0	0	0	0	0	0	0	0	0	0	0	0	0	0	0	0	0	0	0	0	0	0	0	0	0
Viruses_Ang_other-pigs_seq_11265	0	0	0	0	0	0	0	0	0	0	0	0	0	0	0	0	0	0	0	0	0	0	0	0	0	0	0	0	0	0	0	0	0	0	0	0	0	0	0	0	0	0	0	0	0	0	0	0	0
Viruses_Ang_PGV_seq_8612	1.32203	0	0	0	0	0	0	0	0	0	0	0	0	0	0	0	0	0	0	0	0	0	0	0	0	0	0	0	0	0	3.80752	0	0	0	0	0	0	0	0	3.13118	0	0.411452	0	0	0	0	0	0	0
Viruses_Ang_PGV_seq_9093	0	0	0	0	0	0	0	0	0	0	0	0	0	0	0	0	0	0	0	0	0	0	0	0	0	0	7.50535	0.484086	0.773834	0	0	0	0	0	0	0	0	0	0	0	0	0	0	0	0	0	0	0	0
Viruses_Ang_PGV_seq_9094	0	0	0	0	0	0	0	0	0	0	0	0	0	0	0	0	0	0	0	0	0	0	0	0	0	0	8.09667	0	0	0	0	0	0	0	0	0	0	0	0	0	0	0	0	0	0	0	0	0	0
Viruses_Ang_PGV_seq_9099	0	0	0	0	0	0	0	0	0	0	0	0	0	0	0	0	0	0	0	0	0	0	0	0	0	0	3.66357	0.834859	0	0	0	0	0	0	0	0	0	0	0	0	0	0	0	0	0	0	0	0	0
Viruses_Ang_PGV_seq_9113	0	0	0	0	0	0	0	0	0	0	0	0	0	0	0	0	0	0	0	0	0	0	0	0	0	0	4.75451	0	1.22344	0	0	0	0	0	0	0	0	0	0	0	0	0	0	0	0	0	0	0	0
Viruses_Ang_PGV_seq_9202	1.20225	0	0	0	0	0	0	0	0	0	0	0	0	0	0	0	0	0	0	0	0	0	0	0	0	0	0	0	0	0	3.77687	0	0	0	0	0	0	0	0	3.14376	0	0.409248	0	0	0	0	0	0	0
Viruses_Ang_PGV_seq_9277	0	0	0	0	0	0	0	0	0	0	0	0	0	0	0	0	0	0	0	0	0	0	0	0	0	0	0	0	0	0	0	0	0	0	0	0	0	0	0	0	0	0	0	0	0	1.4219	0.294997	0	0
Viruses_Ang_PGV_seq_9291	0	0	0	0	0	0	0	0	0	0	0	0	0	0	0	0	0	0	0	0	0	0	0	0	0	0	0	0	0	0	0	0	0	0	0	0	0	0	0	0	0	0	0	0	0	1.33263	0.279682	0	0
Viruses_Ang_PGV_seq_9385	0	0	0	0	0	0	0	0	0	0	0	0	0	0	0	0	0	0	0	0	0	0	0	0	0	0	0	0	0	0	0	0	0	0	0	0	0	0	0	0	0	0	0	0	0	1.3106	0	0	0
Viruses_Ang_PGV_seq_9388	0	0	0	0	0	0	0	0	0	0	0	0	0	0	0	0	0	0	0	0	0	0	0	0	0	0	0	0	0	0	0	0	0	0	0	0	0	0	0	0	0	0	0	0	0	1.43043	0.298907	0	0
Viruses_Ang_PGV_seq_9429	0	0	0	0	0	0	0	0	0	0	0	0	0	0	0	0	0	0	0	0	0	0	0	0	0	0	0	0	1.64411	0	0	0	0	0	0	0	0	0	0	0	0	0	0	0	0	0	0	0	0
Viruses_Ang_other-pigs_seq_11212	0	0	0	0	0	0	0	0	0	0	0	0	0	0	0	0	0	0	0	0	0	0	0	0	0	0	0	0	0	0	0	0	0	0	0	0	0	0	0	0	0	0	0	0	0	0	0	0	0
Viruses_Ang_PGV_seq_8415	0	0	0	0	0	0	0	0	1.44034	0	0	0	0	3.21363	0	0	0	0	0	0	0	0	0	0	0	0	0	0	0	0	0	0	0	0	0	0	0	0	0	0	0	0	0	0	0	0	0	0	0
Viruses_Ang_PGV_seq_8524	0	0	0	0	0	0	0	0	0	0	0	0	0	0	0	0	0	0	0	0	0	0	0	0	0	7.1601	0	0	0	0	0	0	0	0	0	0	0	0	0	0	0	0	0	0	0	0	0	0	0
Viruses_Ang_PGV_seq_8921	0	0	0	0	0	0	0	0	1.44961	0	0	0	0	3.3002	0	0	0	0	0	0	0	0	0	0	0	0	0	0	0	0	0	0	0	0	0	0	0	0	0	0	0	0	0	0	0	0	0	0	0
Viruses_Ang_PGV_seq_8951	0	0	0	0	0	0	0	0	1.45386	0	0	0	0	3.23609	0	0	0	0	0	0	0	0	0	0	0	0	0	0	0	0	0	0	0	0	0	0	0	0	0	0	0	0	0	0	0	0	0	0	0
Viruses_Ang_PGV_seq_9075	0	0	0	0	0	0	0	0	0	0	0	0	0	0	0	0	0	0	0	0	0	0	0	0	0	7.22243	0	0	0	0	0	0	0	0	0	0	0	0	0	0	0	0	0	0	0	0	0	0	0
Viruses_Ang_PGV_seq_9258	0	0	0	0	0	0	0	0	0	0	0	0	0	0	0	0	0	0	0	0	0	0	0	0	0	0	0	0	0	0	0	0	0	0	0	0	0	0	0	0	0	0	0	0	0	0.602005	0	0.473784	0.27727
Viruses_Ang_PGV_seq_9296	0	0	0	0	0	0	0	0	0	0	0	0	0	0	0	0	0	0	0	0	0	0	0	0	0	0	0	0	0	0	0	0	0	0	0	0	0	0	0	0	0	0	0	0	0	0.401512	0	0.380399	0
Viruses_Ang_PGV_seq_9321	0	0	0	0	0	0	0	0	0	0	0	0	0	0	0	0	0	0	0	0	0	0	0	0	0	0	0	0	0	0	0	0	0	0	0	0	0	0	0	0	0	0	0	0	0	0.433725	0	0.395691	0
Viruses_Ang_PGV_seq_9326	0	0	0	0	0	0	0	0	0	0	0	0	0	0	0	0	0	0	0	0	0	0	0	0	0	0	0	0	0	0	0	0	0	0	0	0	0	0	0	0	0	0	0	0	0	0.408802	0	0.375841	0
Viruses_Ang_PGV_seq_9357	0	0	0	0	0	0	0	0	0	0	0	0	0	0	0	0	0	0	0	0	0	0	0	0	0	0	0	0	0	0	0	0	0	0	0	0	0	0	0	0	0	0	0	0	0	0.50965	0	0.431801	0
Viruses_Ang_PGV_seq_9386	0	0	0	0	0	0	0	0	0	0	0	0	0	0	0	0	0	0	0	0	0	0	0	0	0	0	0	0	0	0	0	0	0	0	0	0	0	0	0	0	0	0	0	0	0	0.460323	0	0.463946	0
Viruses_Ang_PGV_seq_9436	0	0	0	0	0	0	0	0	0	0	0	0	0	0	0	0	0	0	0	0	0	0	0	0	0	0	0	0	0	0	0	0	0	0	0	0	0	0	0	0	0	0	0	0	0	0	0	0	0
Viruses_Ang_other-pigs_seq_11174	0	0	0	0	0	0	0	0	0	0	0	0	0	0	0	0	0	0	0	0	0	0	0	0	0	0	0	0	0	0	0	0	0	0	0	0	0	0	0	0	0	0	0	0	0	0	0	0	0
Viruses_Ang_other-pigs_seq_11209	0	0	0	0	0	0	0	0	0	0	0	0	0	0	0	0	0	0	0	0	0	0	0	0	0	0	0	0	0	0	0	0	0	0	0	0	0	0	0	0	0	0	0	0	0	0	0	0	0
Viruses_Ang_other-pigs_seq_11254	0	0	1.38221	0	0	0	0	0	0	0	0	0	0	0	0	0	0	0	0	0	0	0	0	0	0	0	1.88876	0	7.6023	0	0	0	0	0	0	3.47023	0	6.7464	0	0	1.45677	0	0	0	0	0	0	0	0
Viruses_Ang_other-pigs_seq_11259	0	0	0	0	0	0	0	0	0	0	0	0	0	0	0	0	0	0	0	0	0	0	0	0	0	0	0	0	0	0	0	0	0	0	0	0	0	0	0	0	0	0	0	0	0	0	0	0	0
Viruses_Ang_other-pigs_seq_11262	0	0	0	0	0	0	0	0	0	0	0	0	0	0	0	0	0	0	0	0	0	0	0	0	0	0	0	0	0	0	0	0	0	0	0	0	0	0	0	0	0	0	0	0	0	0	0	0	0
Viruses_Ang_other-pigs_seq_11268	0	0	0	0	0	0	0	0	0	0	0	0	0	0	0	0	0	0	0	0	0	0	0	0	0	0	0	0	0	0	0	0	0	0	0	0	0	0	0	0	0	0	0	0	0	0	0	0	0
Viruses_Ang_other-pigs_seq_11276	0	0	0	0	0	0	0	0	0	0	0	0	0	0	0	0	0	0	0	0	0	0	0	0	0	0	0	0	0	0	0	0	0	0	0	0	0	0	0	0	0	0	0	0	0	0	0	0	0
Viruses_Ang_PGV_seq_9444	12.1157	0	0	0	0	0	0	0	0	0	0	0	0	0	0	0	0	0	0	0	0	0	0	0	0	0	0	0	5.83637	0	1.46819	0	0	0	0	0	0	0	0	0	0	0	0	0	0	2.1569	0	0	0
Viruses_Ang_other-pigs_seq_11116	12.794	0	0	0	0	0	0	0	0	0	0	0	0	0	0	0	0	0	0	0	0	0	0	0	0	0	0.864332	0	1.69616	0	1.91989	0	0	0	0	0	0	0	0	2.47851	0	0	0	0	0	4.33357	0	0	0
Viruses_Ang_other-pigs_seq_11184	15.2766	0	0	0	0	0	0	0	0	0	0	0	0	0	0	0	0	0	0	0	0	0	0	0	0	0	0.962987	0	7.22162	0	1.66103	0	0	0	0	0	0	0	0	0	0	0	0	0	0	2.77868	0	0	0
Viruses_Ang_PGV_seq_8479	0	0	0	0	0	0	0	0	0	0	0	0	0	0	0	0	0.351619	0	0	0	0	0	0	0	0	0	0	0	0	0	0	0	0	0	0	0	0	0	0	0	0	0	0	0	0	0	0	0	0
Viruses_Ang_PGV_seq_8499	0	0	0	0	0	0	0	0	0	0	0	0	0	0	0	0	0	1.84444	0	0	0	0	0	0	0.680775	0	0	0	0	0	0	0	0	0	0	0	0	0	0	0	0	0	0	0	0	0	0	0	0
Viruses_Ang_PGV_seq_8611	0	0	0	0	0	0	0	0	0	0	0	0	0	0	0	0	0	0	0	0	0	0	0	0	0	0.926571	0	0	0	0	0.85188	0	0	0	0	0	0	0	0	0	0	0	0	0	0	0	0	0	0
Viruses_Ang_PGV_seq_8778	0	0	0	0	0	0	0	0	0	0	0	0	0	0	0	0	0	0	0	0	0	0	0	0	0	1.13311	0	0	0	0	0	0	0	0	0	0	0	0	0	0	0	0	0	0	0	0	0	0	0
Viruses_Ang_PGV_seq_8794	0	0	0	0	0	0	0	0	0	0	0	0	0	0	0	0	0	0	0	0	0	0	0	0	0	0	0	0	0	0	0	0	0	0	0	0	0	0	0	0	0	0	0	0	0	0	0	0	0
Viruses_Ang_PGV_seq_9137	0	0	0	0	0	0	0	0	0	0	0	0	0	0	0	0	0	0	0	0	0	0	0	0	0	0	0	0	0	0	3.13398	0	0	0	0	0	0	0	0	0	0	0	0	0	0	0	0	0	0
Viruses_Ang_PGV_seq_9140	0	0	0	0	0	0	0	0	0	0	0	0	0	0	0	0	0	0	0	0	0	0	0	0	0	0.919754	0	0	0	0	0.932198	0	0	0	0	0	0	0	0	0	0	0	0	0	0	0	0	0	0
Viruses_Ang_PGV_seq_9292	4.79189	0	0	0	0	0	0	0	0	0	0	0	0	0	0	0	0	0.30047	0	0	0	0	0	0	0	0	0	0	0	0	0	0	0	0	0	0	0	0	0	0	0	0	0	0	3.12426	0	0	0	0
Viruses_Ang_PGV_seq_9306	4.65386	0	0	0	0	0	0	0	0	0	0	0	0	0	0	0	0	0.30104	0	0	0	0	0	0	0	0	0	0	0	0	0	0	0	0	0	0	0	0	0	0	0	0	0	0	3.04881	0	0	0	0
Viruses_Ang_PGV_seq_9335	4.68075	0	0	0	0	0	0	0	0	0	0	0	0	0	0	0	0	0.305352	0	0	0	0	0	0	0	0	0	0	0	0	0	0	0	0	0	0	0	0	0	0	0	0	0	0	2.95822	0	0	0	0
Viruses_Ang_PGV_seq_9455	0	0	0	0	0	0	0	0	0	0	0	0	0	0	0	0	0	0	0	0	0	0	0	0	0	0	0	0	0	0	0	0	0	0	0	0	0	0	0	0	0	0	0	0	0	0	0	0	0
Viruses_Ang_other-pigs_seq_11208	0	0	0	0	0	0	0	0	0	3.24913	0	0	0	0	1.39362	0	0	0.71719	0	0	0	0	0	0	0.647577	0	0	0	0	0	0	0	0	0	0	0	0	0	0	0	0	0	0	0	0	0	0	0	0
Viruses_Ang_PGV_seq_8338	0	0	0	0	0	0	0	0	0	0	0	0.466367	0	0	0	0	0	0	0	0	0	0	0	0	0	0	0	0	0	0	0	0	0	0	0	0	0	0	0	0	0	0	0	0	0	0	0	0	0
Viruses_Ang_PGV_seq_8395	0	0	0	0	0	0	0	0	0	0	0	0.465152	0	0	0	0	0	0	0	0	0	0	0	0	0	0	0	0	0	0	0	0	0	0	0	0	0	0	0	0	0	0	0	0	0	0	0	0	0
Viruses_Ang_PGV_seq_8457	0	0	0	0	0	0	0	0	0	0	0	0	0	0	0	0	1.64434	0	0	0	0	0	0	0	0	0	0	0	0	0	0	0	0	0	0	0	0	0	0	0	0	0	0	0	0	1.44983	0	0	0
Viruses_Ang_PGV_seq_8607	0	0	0	0	0	0	0	0	0	0	0	0	0	0	0	0	0	0	0	0	0	0	0	0	0	0	0	0	0	1.74796	0.26524	0	0	0	0	0	0	0	0.793724	0.432872	0	0	0	0	0	0	0	0	0
Viruses_Ang_PGV_seq_8834	0	0	0	0	0	0	0	0	0	0	0	0	0	0	0	0	0	0	0	0	0	0	0	0	0	0	0	0	0	0	0	0	0	0	0	0	0	0	0	0	0	0	0	0	0	0	0	0	0
Viruses_Ang_PGV_seq_9132	0	0	0	0	0	0	0	0	0	0	0	0	0	0	0	0	0	0	0	0	0	0	0	0	0	0	0	0	0	1.75107	0.261971	0	0	0	0	0	0	0	0.804241	0.413167	0	0	0	0	0	0	0	0	0
Viruses_Ang_PGV_seq_9180	0	0	0	0	0	0	0	0	0	0	0	0	0	0	0	0	0	0	0	0	0	0	0	0	0	0	0	0	0	1.76338	0.259921	0	0	0	0	0	0	0	0.797246	0.41645	0	0	0	0	0	0	0	0	0
Viruses_Ang_PGV_seq_9451	0	0	0	0	0	0	0	0	0	0	0	0	0	0	0	0	0	0	0	0	0	0	0	0	0	0	0	0	0	0	0	0	0	0	0	0	0	0	0	0	0	0	0	0	0	0	0	0	0
Viruses_Ang_PGV_seq_9468	2.07875	0	0	6.98526	0	0	0	0	0	0	0	0	0	0	0	0	0	0	0	0	0	0	0	0	0	1.87567	1.48026	0.886899	0	0	4.02057	0	0	0	0	2.38505	0	0	4.05331	12.3371	0	2.65572	0	0	4.93766	0.979855	0	1.81904	1.87525
Viruses_Ang_other-pigs_seq_11237	0	0	0	0	0	0	0	0	0	0	0	0	0	0	0	0	0	0	0	0	0	0	0	0	0	0	0	0	0	0	0	0	0	0	0	0	0	0	0	0	0	0	0	0	0	0	0	0	0
Viruses_Ang_PGV_seq_8659	0	0	0	0	0	0	0	0	0	0	0	0	0	0	0	0	0	0	0	0	0	0	0	0	0	0	0	0	0	0	0	0	0	0	0	0	0	0	0	11.4786	0	0	0	0	0	0	0	0	0
Viruses_Ang_PGV_seq_9204	0	0	0	0	0	0	0	0	0	0	0	0	0	0	0	0	0	0	0	0	0	0	0	0	0	0	0	0	0	0	0	0	0	0	0	0	0	0	0	11.4311	0	0	0	0	0	0	0	0	0
Viruses_Ang_PGV_seq_9174	0	0	0	0.756351	0	0	0	0	0	0	0	0	0	0	0	0	0	0	0	0	0	0	0	0	0	0	0	0	0	121.478	0.703359	0	0	2.68982	0	0	0	0	123.907	0	0	0	0	0	0	0	0	0	0
[truncated: 401 more columns]
